# Supplementary material for: Metaproteomic Dataset on Semi‐Diurnal Variability of the Bacterioplankton Communities During a Spring Phytoplankton Bloom in the North Sea
Source: Proteomics. 2025 Jun 23;25(17-18):19–27. doi: 10.1002/pmic.70001 (PMC12456260; doi:10.1002/pmic.70001)
Supplement: Supplementary file 2 — Supporting Table 1: pmic70001‐sup‐0001‐tableS1.xlsx [file PMIC-25--s001.xlsx]

## Sheet: Sheet1
Supplemental Table S1:
	List of daily measured physicochemical parameters, such as mean air temperature, sunshine duration, and precipitation, the sunrise, sunset, and day length, and additional data concerning the tide.
	max wind [bft]		sea surface temperature [K]	sea surface temperature [°C]	mean air temperature [°C]		precipitation [mm m-2]		sunrise	sunset	day length	sunshine [hr]	total cloud coverage		tide - low 0 [time]	tide - high 1 [time]	tide - low 1 [time]	tide - high 2 [time]	tide - low 2 [time]	tide - low 0 [m]	tide - high 1 [m]	tide - low 1 [m]	tide - high 2 [m]	tide - low 2 [m]
2020-04-28	5		282.348	9.1984	8.4		3.1		05:54:18	20:57:28	15:03:10	2.5	0.639326		-	03:47:00	10:23:00	15:57:00	22:49:00	-	2.9	0.8	3	0.8
2020-04-29	5		282.407	9.25698	8.9		5.3		05:52:09	20:59:20	15:07:11	0	1		-	04:25:00	11:02:00	16:36:00	23:34:00	-	2.8	0.9	2.9	0.8
2020-04-30	7		282.475	9.3246	10.1		3.3		05:50:02	21:01:12	15:11:10	7.1	0.981438		-	05:12:00	11:48:00	17:25:00	-	-	2.7	1	2.9	-
2020-05-01	6		282.455	9.30508	9.6		7.2		05:47:57	21:03:03	15:15:06	6	0.46712		00:29:00	06:13:00	12:47:00	18:30:00	-	0.9	2.6	1.1	2.8	-
2020-05-02	5		282.801	9.65054	10		1.7		05:45:52	21:04:55	15:19:03	7.8	0.17353		01:41:00	07:33:00	14:06:00	19:54:00	-	1	2.5	1.2	2.8	-
2020-05-03	4		282.802	9.65225	9.9		0		05:43:49	21:06:45	15:22:56	7.5	0.310726		02:59:00	08:54:00	15:27:00	21:12:00	-	0.9	2.6	1.1	2.9	-
2020-05-04	7		283.03	9.88027	9		0		05:41:48	21:08:36	15:26:48	12.1	0.853465		04:17:00	10:04:00	16:42:00	22:20:00	-	0.8	2.8	0.9	3.1	-
2020-05-05	6		283.173	10.0226	9.1		0		05:39:48	21:10:26	15:30:38	13.3	0.368266		05:24:00	11:03:00	17:47:00	23:18:00	-	0.6	2.9	0.7	3.2	-
2020-05-06	6		283.409	10.2594	9.4		0		05:37:50	21:12:15	15:34:25	13	0.0469754		06:21:00	11:56:00	18:42:00	-	-	0.4	3	0.5	-	-
2020-05-07	6		283.373	10.2226	9.8		0		05:35:53	21:14:04	15:38:11	7.5	0.797479		-	00:12:00	07:12:00	12:44:00	19:32:00	-	3.3	0.3	3.1	0.4
2020-05-08	4		283.459	10.3095	11.3		0		05:33:58	21:15:53	15:41:55	13.2	0.0916765		-	01:02:00	07:58:00	13:30:00	20:18:00	-	3.3	0.3	3.2	0.4
2020-05-09	4		283.254	10.1044	10.8		0.1		05:32:05	21:17:41	15:45:36	8.8	0.248474		-	01:50:00	08:41:00	14:13:00	21:01:00	-	3.3	0.4	3.2	0.4
2020-05-10	8		283.361	10.2113	9.2		0		05:30:14	21:19:28	15:49:14	6.7	0.720837		-	02:36:00	09:21:00	14:55:00	21:43:00	-	3.2	0.5	3.2	0.4
2020-05-11	-		283.161	10.0106	7.7		0		05:28:24	21:21:14	15:52:50	12.8	0.479881		-	03:22:00	09:59:00	15:37:00	22:23:00	-	3.1	0.6	3.1	0.5
2020-05-12	7		282.96	9.80996	7.8		1.2		05:26:37	21:23:00	15:56:23	5.6	0.364536		-	04:07:00	10:36:00	16:19:00	23:05:00	-	3	0.8	3.1	0.6

## Sheet: Sheet2
Supplemental Table S1:
	List of hourly measured wind direction data and mean wave direction were obtained from the Climate Data Store of the Copernicus Climate Change Service.
Date and Time	Mean Wave Direction [°]	Total cloud coverage	Wind speed [m/s]	Wind direction [°]
2020-04-28	333.129	0.0511351	6.14975	88.7181
2020-04-28 01:00:00	333.587	0.108034	5.16292	90.8338
2020-04-28 02:00:00	332.45	0.042243	4.60241	94.8897
2020-04-28 03:00:00	331.45	0.165872	4.66311	98.8459
2020-04-28 04:00:00	331.102	0.329058	4.73996	97.4659
2020-04-28 05:00:00	331.117	0.548961	4.68533	94.4881
2020-04-28 06:00:00	331.582	0.420232	4.55843	89.7973
2020-04-28 07:00:00	331.95	0.639326	3.92571	83.0228
2020-04-28 08:00:00	332.063	0.68703	3.37694	73.0127
2020-04-28 09:00:00	332.054	0.76757	3.3047	62.9201
2020-04-28 10:00:00	332.841	0.882284	3.49054	61.1701
2020-04-28 11:00:00	332.499	0.985101	3.74027	67.8163
2020-04-28 12:00:00	332.199	1	4.15423	70.5572
2020-04-28 13:00:00	333.553	1	4.21621	71.5594
2020-04-28 14:00:00	334.776	0.999573	4.17928	78.9974
2020-04-28 15:00:00	335.157	1	5.08165	80.8551
2020-04-28 16:00:00	335.622	1	6.14492	75.1925
2020-04-28 17:00:00	336.353	0.996905	6.68211	74.9891
2020-04-28 18:00:00	339.247	0.997332	6.82556	72.1864
2020-04-28 19:00:00	344.519	1	7.01064	68.9361
2020-04-28 20:00:00	350.091	1	6.95284	62.953
2020-04-28 21:00:00	353.432	0.999573	6.74282	57.969
2020-04-28 22:00:00	353.47	0.999146	5.9636	60.1774
2020-04-28 23:00:00	353.05	1	5.89908	55.0335
2020-04-29	353.505	1	5.69214	47.1029
2020-04-29 01:00:00	354.087	1	5.33562	34.2928
2020-04-29 02:00:00	353.593	1	5.08599	15.3835
2020-04-29 03:00:00	353.031	1	4.73419	3.91923
2020-04-29 04:00:00	352.076	1	4.76588	5.54678
2020-04-29 05:00:00	351.788	1	5.13778	6.24315
2020-04-29 06:00:00	354.282	1	5.52011	7.65416
2020-04-29 07:00:00	1.41118	1	5.71514	0.0901056
2020-04-29 08:00:00	7.89637	1	5.65345	354.852
2020-04-29 09:00:00	13.0223	1	5.32608	344.717
2020-04-29 10:00:00	21.4935	1	5.03627	337.313
2020-04-29 11:00:00	23.3265	1	4.65941	326.532
2020-04-29 12:00:00	22.0427	0.997886	3.4148	315.777
2020-04-29 13:00:00	19.8072	1	2.31229	303.192
2020-04-29 14:00:00	16.4573	0.972722	1.55269	266.544
2020-04-29 15:00:00	11.7368	0.618023	1.60779	229.517
2020-04-29 16:00:00	5.71905	0.576771	2.26857	214.579
2020-04-29 17:00:00	358.94	0.765408	3.28754	205.268
2020-04-29 18:00:00	352.301	0.561611	2.83497	201.817
2020-04-29 19:00:00	347.619	0.76535	1.95783	228.758
2020-04-29 20:00:00	342.61	0.919776	2.68343	255.114
2020-04-29 21:00:00	327.028	1	3.3989	284.587
2020-04-29 22:00:00	329.861	1	5.43779	310.868
2020-04-29 23:00:00	100.891	1	7.20426	309.765
2020-04-30	132.962	1	8.50408	311.741
2020-04-30 01:00:00	141.288	1	9.57675	301.882
2020-04-30 02:00:00	151.58	1	9.37863	282.081
2020-04-30 03:00:00	162.66	1	8.56632	262.034
2020-04-30 04:00:00	171.879	1	7.91959	251.555
2020-04-30 05:00:00	180.842	1	7.87436	248.072
2020-04-30 06:00:00	189.31	0.998501	8.14442	248.815
2020-04-30 07:00:00	196.685	0.981438	8.31435	249.604
2020-04-30 08:00:00	202.045	0.825949	7.86827	253.615
2020-04-30 09:00:00	206.66	0.872363	7.66676	253.897
2020-04-30 10:00:00	211.547	0.987499	6.20286	264.205
2020-04-30 11:00:00	216.834	0.857174	6.77608	256.215
2020-04-30 12:00:00	221.874	0.68733	8.38496	228.5
2020-04-30 13:00:00	229.26	0.260347	9.02865	208.01
2020-04-30 14:00:00	235.643	0.150336	6.98611	201.364
2020-04-30 15:00:00	238.922	0.109755	4.51651	205.705
2020-04-30 16:00:00	241.054	0.284946	2.65553	228.957
2020-04-30 17:00:00	242.875	0.344562	0.8427	296.524
2020-04-30 18:00:00	244.165	0.464766	2.95134	348.588
2020-04-30 19:00:00	244.358	0.638621	4.85883	353.126
2020-04-30 20:00:00	242.833	0.88608	6.07663	352.985
2020-04-30 21:00:00	237.544	0.968768	6.8946	344.398
2020-04-30 22:00:00	226.991	0.998501	6.98052	342.562
2020-04-30 23:00:00	217.217	0.847897	6.92801	324.007
2020-05-01	203.394	0.853008	6.9439	303.144
2020-05-01 01:00:00	194.141	0.8487	6.72708	288.829
2020-05-01 02:00:00	192.223	0.891338	6.85214	277.205
2020-05-01 03:00:00	196.226	0.933232	7.66157	259.173
2020-05-01 04:00:00	202.709	0.759393	8.67922	243.584
2020-05-01 05:00:00	208.555	0.562329	9.74618	237.625
2020-05-01 06:00:00	214.612	0.44739	10.323	235.606
2020-05-01 07:00:00	220.382	0.46712	9.90239	232.703
2020-05-01 08:00:00	224.744	0.776296	9.25383	228.395
2020-05-01 09:00:00	227.568	0.884061	8.5585	227.806
2020-05-01 10:00:00	230.825	0.756363	6.00529	225.999
2020-05-01 11:00:00	233.387	0.813607	4.34942	239.344
2020-05-01 12:00:00	235.275	0.9268	3.73558	252.521
2020-05-01 13:00:00	236.141	0.997332	4.38958	248.616
2020-05-01 14:00:00	235.607	0.968581	4.78196	233.051
2020-05-01 15:00:00	235.689	0.784323	4.76351	223.393
2020-05-01 16:00:00	237.106	0.312713	4.71621	227.554
2020-05-01 17:00:00	238.504	0.292294	4.99822	230.101
2020-05-01 18:00:00	239.626	0.121385	5.25473	231.396
2020-05-01 19:00:00	240.428	0.0787651	5.481	225.847
2020-05-01 20:00:00	241.239	0.197806	6.10131	215.666
2020-05-01 21:00:00	242.119	0.411342	6.79115	209.331
2020-05-01 22:00:00	244.301	0.401859	6.85418	202.505
2020-05-01 23:00:00	247.677	0.699344	5.99378	192.359
2020-05-02	250.549	0.567261	5.39701	189.192
2020-05-02 01:00:00	252.31	0.235888	5.35565	191.369
2020-05-02 02:00:00	253.433	0.343781	6.02974	191.28
2020-05-02 03:00:00	254.57	0.317652	6.54955	183.172
2020-05-02 04:00:00	256.5	0.313464	6.67417	173.97
2020-05-02 05:00:00	259.126	0.259758	6.53428	169.314
2020-05-02 06:00:00	261.232	0.240366	6.23219	164.999
2020-05-02 07:00:00	262.689	0.17353	5.9039	163.298
2020-05-02 08:00:00	263.693	0.137761	5.78264	161.199
2020-05-02 09:00:00	264.623	0.11915	5.74333	157.483
2020-05-02 10:00:00	266.137	0.150531	5.78448	168.057
2020-05-02 11:00:00	267.525	0.183542	6.11572	166.594
2020-05-02 12:00:00	269.905	0.287789	6.50081	159.279
2020-05-02 13:00:00	272.014	0.18336	6.2209	154.504
2020-05-02 14:00:00	273.146	0.211281	6.15904	157.436
2020-05-02 15:00:00	275.125	0.388787	7.07723	156.883
2020-05-02 16:00:00	278.741	0.556452	7.64541	152.059
2020-05-02 17:00:00	281.859	0.498738	7.56094	148.271
2020-05-02 18:00:00	283.406	0.508778	6.93032	150.407
2020-05-02 19:00:00	283.492	0.157967	6.3331	156.1
2020-05-02 20:00:00	283.453	0.102731	6.21831	162.208
2020-05-02 21:00:00	283.421	0.191024	6.73029	163.978
2020-05-02 22:00:00	282.759	0.62048	5.72446	162.088
2020-05-02 23:00:00	282.422	0.465021	5.34337	163.847
2020-05-03	281.917	0.288109	4.55929	169.122
2020-05-03 01:00:00	281.457	0.25507	4.43544	172.884
2020-05-03 02:00:00	281.066	0.199287	4.40967	170.183
2020-05-03 03:00:00	281.108	0.146431	4.36145	164.392
2020-05-03 04:00:00	281.67	0.144546	4.30325	157.518
2020-05-03 05:00:00	283.089	0.163916	4.52954	147.527
2020-05-03 06:00:00	285.591	0.131148	4.60647	133.038
2020-05-03 07:00:00	288.669	0.310726	4.58109	125.961
2020-05-03 08:00:00	291.842	0.588234	4.47218	122.235
2020-05-03 09:00:00	294.888	0.867111	4.39842	116.773
2020-05-03 10:00:00	297.011	0.948942	4.10697	127.267
2020-05-03 11:00:00	299.569	1	4.22847	129.312
2020-05-03 12:00:00	302.457	0.997332	4.30617	129.098
2020-05-03 13:00:00	305.308	1	4.22565	128.138
2020-05-03 14:00:00	307.653	1	4.28537	130.971
2020-05-03 15:00:00	309.723	0.993701	4.28646	132.7
2020-05-03 16:00:00	311.703	0.975211	4.28993	131.424
2020-05-03 17:00:00	313.707	0.941628	4.31112	124.244
2020-05-03 18:00:00	315.7	0.919153	4.5878	115.353
2020-05-03 19:00:00	317.534	0.816754	4.70629	111.112
2020-05-03 20:00:00	318.94	0.892819	4.3173	108.482
2020-05-03 21:00:00	319.988	0.794516	3.87253	110.547
2020-05-03 22:00:00	320.858	0.648874	3.07973	121.134
2020-05-03 23:00:00	321.563	0.494929	3.67595	124.872
2020-05-04	322.47	0.470561	4.26101	122.046
2020-05-04 01:00:00	323.906	0.363534	4.63404	118.904
2020-05-04 02:00:00	325.743	0.414637	4.93089	114.243
2020-05-04 03:00:00	328.274	0.487428	5.62158	107.02
2020-05-04 04:00:00	331.542	0.67362	6.03144	100.933
2020-05-04 05:00:00	333.925	0.763555	5.99143	97.1931
2020-05-04 06:00:00	335.591	0.804635	5.98784	95.9431
2020-05-04 07:00:00	336.747	0.853465	6.07251	95.7663
2020-05-04 08:00:00	337.781	0.683088	6.27807	95.1924
2020-05-04 09:00:00	338.782	0.82595	6.43806	96.7513
2020-05-04 10:00:00	338.744	0.399117	6.75088	104.337
2020-05-04 11:00:00	338.89	0.375337	7.19328	106.635
2020-05-04 12:00:00	339.202	0.267966	7.62266	107.028
2020-05-04 13:00:00	339.342	0.127563	7.8417	107.849
2020-05-04 14:00:00	339.667	0.221716	8.2445	107.456
2020-05-04 15:00:00	340.097	0.302559	8.55617	107.4
2020-05-04 16:00:00	340.403	0.211379	8.72164	107.851
2020-05-04 17:00:00	340.791	0.044307	9.06539	106.868
2020-05-04 18:00:00	341.539	0.0601952	9.7085	105.012
2020-05-04 19:00:00	342.787	0.2261	9.97289	102.511
2020-05-04 20:00:00	343.945	0.326021	9.66199	100.438
2020-05-04 21:00:00	344.306	0.45148	9.46177	99.3198
2020-05-04 22:00:00	343.599	0.392387	8.49453	103.35
2020-05-04 23:00:00	342.582	0.207025	8.50095	107.081
2020-05-05	341.676	0.202104	8.52992	106.682
2020-05-05 01:00:00	341.382	0.194127	8.63852	104.173
2020-05-05 02:00:00	341.711	0.372788	8.92755	102.028
2020-05-05 03:00:00	342.086	0.360932	8.79869	102.864
2020-05-05 04:00:00	342.006	0.301172	8.5668	104.096
2020-05-05 05:00:00	341.645	0.276258	8.457	104.841
2020-05-05 06:00:00	341.341	0.297782	8.49567	102.86
2020-05-05 07:00:00	341.208	0.368266	8.12303	99.8972
2020-05-05 08:00:00	341.3	0.323295	7.67597	98.351
2020-05-05 09:00:00	341.213	0.256359	7.10769	97.4463
2020-05-05 10:00:00	341.433	0.283499	6.70269	89.2796
2020-05-05 11:00:00	341.132	0.113308	6.29369	93.7423
2020-05-05 12:00:00	340.712	0.0794601	6.20547	99.9558
2020-05-05 13:00:00	340.07	0.0630152	6.34353	107.747
2020-05-05 14:00:00	339.307	0.00639682	6.64319	110.3
2020-05-05 15:00:00	338.928	0.0113046	6.85055	108.59
2020-05-05 16:00:00	339.11	0.139431	7.23203	106.185
2020-05-05 17:00:00	339.875	0.0252167	7.74517	102.048
2020-05-05 18:00:00	341.447	0.0684032	7.85025	96.62
2020-05-05 19:00:00	343.442	0.330865	7.69097	90.7895
2020-05-05 20:00:00	345.173	0.479245	7.48239	86.6792
2020-05-05 21:00:00	346.56	0.264649	7.14634	83.0526
2020-05-05 22:00:00	346.878	0.00149862	6.15775	83.4211
2020-05-05 23:00:00	346.61	0	5.56564	84.8335
2020-05-06	346.036	0.00211433	5.07742	87.2347
2020-05-06 01:00:00	345.357	0	5.07461	95.9475
2020-05-06 02:00:00	344.56	0	5.53092	102.398
2020-05-06 03:00:00	343.642	0.00213493	5.60872	103.785
2020-05-06 04:00:00	342.829	0.0735208	5.31225	103.034
2020-05-06 05:00:00	342.242	0.188448	5.39373	101.016
2020-05-06 06:00:00	341.706	0.149976	5.34239	102.719
2020-05-06 07:00:00	340.916	0.0469754	5.09249	110.263
2020-05-06 08:00:00	339.811	0.0200868	5.14967	119.907
2020-05-06 09:00:00	338.393	0.0241269	5.46091	124.388
2020-05-06 10:00:00	336.652	0.123248	5.98051	127.185
2020-05-06 11:00:00	335.087	0.22764	6.32996	129.314
2020-05-06 12:00:00	333.765	0.185704	6.32355	133.389
2020-05-06 13:00:00	332.685	0.182323	6.39717	137.65
2020-05-06 14:00:00	331.316	0.024396	6.91884	137.227
2020-05-06 15:00:00	330.096	0	7.20552	134.313
2020-05-06 16:00:00	329.327	0.0319432	7.19098	137.223
2020-05-06 17:00:00	328.584	0.0407469	7.60408	139.696
2020-05-06 18:00:00	327.51	0.275328	8.2503	137.757
2020-05-06 19:00:00	326.691	0.446626	8.69164	134.103
2020-05-06 20:00:00	326.713	0.129193	8.4459	133.283
2020-05-06 21:00:00	326.811	0.0722135	8.19741	136.487
2020-05-06 22:00:00	326.303	0.143955	7.72538	141.093
2020-05-06 23:00:00	326.006	0.130531	7.69205	139.212
2020-05-07	325.601	0.0563385	7.74988	139.841
2020-05-07 01:00:00	325.247	0.227378	7.88508	138.264
2020-05-07 02:00:00	325.035	0.436329	7.71431	134.13
2020-05-07 03:00:00	325.335	0.533292	7.13514	132.445
2020-05-07 04:00:00	325.702	0.55261	6.74467	132.789
2020-05-07 05:00:00	325.822	0.567519	6.53734	135.872
2020-05-07 06:00:00	325.587	0.606218	6.40321	140.112
2020-05-07 07:00:00	325.129	0.797479	6.37778	142.446
2020-05-07 08:00:00	324.406	0.928093	6.60917	146.87
2020-05-07 09:00:00	323.552	0.995517	6.78309	149.161
2020-05-07 10:00:00	323.7	0.918588	5.3626	146.586
2020-05-07 11:00:00	324.53	0.18798	3.88933	149.516
2020-05-07 12:00:00	325.221	0.389518	3.88977	161.521
2020-05-07 13:00:00	325.514	0.301033	4.07619	169.221
2020-05-07 14:00:00	325.633	0.100937	3.74335	169.202
2020-05-07 15:00:00	325.764	0.519939	3.69063	169.666
2020-05-07 16:00:00	325.678	0.988312	3.44937	167.215
2020-05-07 17:00:00	325.619	0.995517	3.40689	163.559
2020-05-07 18:00:00	325.719	0.888912	3.11061	158.386
2020-05-07 19:00:00	325.903	0.524984	2.15341	155.216
2020-05-07 20:00:00	326.082	0.153732	1.63674	170.247
2020-05-07 21:00:00	326.136	0.00299723	2.25638	182.671
2020-05-07 22:00:00	326.143	0	2.36328	185.588
2020-05-07 23:00:00	325.828	0	2.67504	185.267
2020-05-08	325.464	0	2.99481	179.185
2020-05-08 01:00:00	324.883	0	3.47675	177.959
2020-05-08 02:00:00	324.092	0	3.78441	175.004
2020-05-08 03:00:00	323.511	0.00211433	3.7307	175.443
2020-05-08 04:00:00	323.235	0.00478239	3.48953	178.124
2020-05-08 05:00:00	322.959	0	3.4068	186.322
2020-05-08 06:00:00	322.21	0.00421971	3.6904	197.112
2020-05-08 07:00:00	320.858	0.0916765	4.11533	207.347
2020-05-08 08:00:00	319.086	0.39692	4.30928	215.505
2020-05-08 09:00:00	317.264	0.799781	4.43946	221.192
2020-05-08 10:00:00	315.507	0.605547	4.57682	226.63
2020-05-08 11:00:00	313.887	0.681684	4.56165	224.083
2020-05-08 12:00:00	312.664	0.804429	4.13233	219.25
2020-05-08 13:00:00	312.254	0.89354	4.03575	212.631
2020-05-08 14:00:00	311.831	0.936026	4.04034	203.287
2020-05-08 15:00:00	311.622	0.986565	3.78734	190.562
2020-05-08 16:00:00	311.791	0.806901	3.76522	180.091
2020-05-08 17:00:00	312.053	0.562354	3.42665	171.288
2020-05-08 18:00:00	312.287	0.301694	2.68831	163.95
2020-05-08 19:00:00	312.465	0.418582	1.68139	166.152
2020-05-08 20:00:00	312.615	0.688796	0.854055	207.441
2020-05-08 21:00:00	312.762	0.676154	1.38062	259.446
2020-05-08 22:00:00	313.144	0.860434	1.90333	250.779
2020-05-08 23:00:00	313.258	0.843002	2.34518	252.547
2020-05-09	313.321	0.543504	2.64956	244.937
2020-05-09 01:00:00	313.441	0.533115	2.66678	236.58
2020-05-09 02:00:00	313.612	0.509555	2.62133	231.163
2020-05-09 03:00:00	313.755	0.528181	2.87279	227.51
2020-05-09 04:00:00	313.983	0.506276	2.91023	217.706
2020-05-09 05:00:00	314.323	0.296818	2.81099	210.006
2020-05-09 06:00:00	314.761	0.144893	2.6355	206.775
2020-05-09 07:00:00	315.261	0.248474	2.26168	203.995
2020-05-09 08:00:00	315.812	0.19068	1.72581	201.315
2020-05-09 09:00:00	316.396	0.197588	1.21174	206.83
2020-05-09 10:00:00	317.581	0.27926	0.694223	140.094
2020-05-09 11:00:00	318.216	0.242571	0.290107	101.975
2020-05-09 12:00:00	318.848	0.0485309	0.230525	65.3696
2020-05-09 13:00:00	319.498	0.0464443	0.343616	63.1359
2020-05-09 14:00:00	320.131	0.0542361	0.811788	94.2991
2020-05-09 15:00:00	320.832	0.0222547	1.61403	95.8309
2020-05-09 16:00:00	323.109	0.0164116	2.55974	92.8242
2020-05-09 17:00:00	324.866	0.00361294	3.27653	91.4568
2020-05-09 18:00:00	326.853	0.00299723	3.70192	82.1224
2020-05-09 19:00:00	329.071	0.00571832	3.7019	72.3728
2020-05-09 20:00:00	330.356	0.0670925	3.3492	62.0843
2020-05-09 21:00:00	330.779	0.668446	3.07687	46.5157
2020-05-09 22:00:00	331.45	0.911232	3.07179	34.6342
2020-05-09 23:00:00	331.291	0.786825	2.69274	31.0565
2020-05-10	331.058	0.726817	2.70825	36.8474
2020-05-10 01:00:00	330.88	0.683031	2.4794	38.0093
2020-05-10 02:00:00	330.639	0.594153	2.30121	44.5796
2020-05-10 03:00:00	330.426	0.191168	2.22691	49.4219
2020-05-10 04:00:00	330.248	0.697231	2.28242	49.4264
2020-05-10 05:00:00	330.16	0.792482	2.51168	40.0504
2020-05-10 06:00:00	330.092	0.933103	2.49455	38.8848
2020-05-10 07:00:00	329.914	0.720837	2.03443	50.0062
2020-05-10 08:00:00	331.006	0.873522	2.69398	81.5991
2020-05-10 09:00:00	335.789	0.975378	5.62254	100.135
2020-05-10 10:00:00	342.917	0.994681	8.18502	97.5211
2020-05-10 11:00:00	347.75	1	9.37114	89.6389
2020-05-10 12:00:00	349.182	1	10.6146	87.6507
2020-05-10 13:00:00	348.585	0.993603	11.9864	89.6455
2020-05-10 14:00:00	348.472	0.976377	13.1175	88.6775
2020-05-10 15:00:00	348.491	0.982425	13.3376	88.9438
2020-05-10 16:00:00	347.691	0.991141	13.3206	91.1817
2020-05-10 17:00:00	346.083	0.988492	13.3985	93.8599
2020-05-10 18:00:00	344.786	0.94012	13.2017	94.199
2020-05-10 19:00:00	344.167	0.812705	12.9223	92.5364
2020-05-10 20:00:00	344.103	0.976614	12.8652	91.6971
2020-05-10 21:00:00	343.85	0.999146	13.1194	92.1681
2020-05-10 22:00:00	343.686	0.999146	12.7433	92.2422
2020-05-10 23:00:00	342.519	0.962174	12.4344	94.3125
2020-05-11	341.621	0.901507	11.9177	93.1614
2020-05-11 01:00:00	341.18	0.939192	11.7118	93.0777
2020-05-11 02:00:00	340.959	0.986855	11.9527	93.0832
2020-05-11 03:00:00	341.303	0.811511	12.3162	92.9885
2020-05-11 04:00:00	342.473	0.470624	12.0918	91.3793
2020-05-11 05:00:00	343.967	0.444228	11.7708	85.7334
2020-05-11 06:00:00	345.592	0.431859	11.5867	78.6646
2020-05-11 07:00:00	347.487	0.479881	11.7083	74.6158
2020-05-11 08:00:00	349.124	0.33468	11.4286	73.4523
2020-05-11 09:00:00	349.848	0.206423	11.0391	74.6459
2020-05-11 10:00:00	349.405	0.39461	9.93943	74.6447
2020-05-11 11:00:00	348.481	0.0811994	9.96816	82.1643
2020-05-11 12:00:00	347.389	0.0475042	10.2324	87.9882
2020-05-11 13:00:00	346.028	0.00809576	10.5437	93.2298
2020-05-11 14:00:00	344.556	0	10.5366	96.9595
2020-05-11 15:00:00	342.979	0.0200359	10.7656	100.892
2020-05-11 16:00:00	341.406	0.131724	11.2914	103.662
2020-05-11 17:00:00	340.195	0.149824	11.538	104.387
2020-05-11 18:00:00	339.24	0.266116	11.4206	104.834
2020-05-11 19:00:00	338.404	0.352639	11.1929	105.621
2020-05-11 20:00:00	337.557	0.310822	10.6973	107.558
2020-05-11 21:00:00	336.465	0.452293	10.298	111.078
2020-05-11 22:00:00	334.801	0.650708	10.2496	117.825
2020-05-11 23:00:00	332.858	0.614454	9.96888	122.297
2020-05-12	330.821	0.509092	9.89523	126.776
2020-05-12 01:00:00	328.997	0.518269	9.80185	130.685
2020-05-12 02:00:00	327.393	0.509891	9.52534	134.662
2020-05-12 03:00:00	326.1	0.475421	9.05736	138.987
2020-05-12 04:00:00	324.846	0.347409	8.85677	143.798
2020-05-12 05:00:00	323.367	0.581913	8.7866	149.918
2020-05-12 06:00:00	321.388	0.502891	8.68654	155.603
2020-05-12 07:00:00	318.503	0.364536	8.69052	164.425
2020-05-12 08:00:00	314.156	0.542676	9.1091	172.822
2020-05-12 09:00:00	308.758	0.490084	9.65538	178.734
2020-05-12 10:00:00	302.949	0.584928	10.1854	175.677
2020-05-12 11:00:00	298.525	0.819294	10.8122	172.037
2020-05-12 12:00:00	296.36	0.712352	10.7649	167.882
2020-05-12 13:00:00	295.981	0.855864	10.0255	168.267
2020-05-12 14:00:00	295.726	0.965957	9.46965	169.77
2020-05-12 15:00:00	295.543	0.937281	9.11983	172.216
2020-05-12 16:00:00	294.803	0.94844	9.08143	175.942
2020-05-12 17:00:00	293.945	0.987996	9.04245	175.798
2020-05-12 18:00:00	293.539	0.989436	8.62365	172.127
2020-05-12 19:00:00	294.136	0.982964	8.09173	168.469
2020-05-12 20:00:00	295.39	0.851593	7.5249	165.25
2020-05-12 21:00:00	296.678	0.538406	6.95528	164.614
2020-05-12 22:00:00	297.902	0.346886	6.83097	167.61
2020-05-12 23:00:00	298.634	0.383386	6.92484	175.287
