# Supplementary material for: Metaproteomic Dataset on Semi‐Diurnal Variability of the Bacterioplankton Communities During a Spring Phytoplankton Bloom in the North Sea
Source: Proteomics. 2025 Jun 23;25(17-18):19–27. doi: 10.1002/pmic.70001 (PMC12456260; doi:10.1002/pmic.70001)
Supplement: Supplementary file 3 — Supporting Table 2: pmic70001‐sup‐0001‐tableS2.xlsx [file PMIC-25--s002.xlsx]

## Sheet: Description
Supplemental Table S2:
	List of all MS *.raw files, used databases (*.fasta file) and corresponding results file.
	Columns:
		MS *.raw file
		database	sample-specific *.fasta file for first search and combined *.fasta files of all (non-redundant) identifed database entries for second search
		Scaffold output file

## Sheet: first_search_step
List of all MS *.raw files, used databases (*.fasta file) and corresponding results file for the first searching step.
MS *.raw file	database (sample-specific *.fasta file)	Scaffold output file
200710_QE1_PM1_ThS_POMPU_200429_A_01.raw	20220824_PacBio_20200429_cont_FW_ATS_20220829.fasta	20200429_FW.sf3
200710_QE1_PM1_ThS_POMPU_200429_A_02.raw	20220824_PacBio_20200429_cont_FW_ATS_20220829.fasta	20200429_FW.sf3
200710_QE1_PM1_ThS_POMPU_200429_A_03.raw	20220824_PacBio_20200429_cont_FW_ATS_20220829.fasta	20200429_FW.sf3
200710_QE1_PM1_ThS_POMPU_200429_A_04.raw	20220824_PacBio_20200429_cont_FW_ATS_20220829.fasta	20200429_FW.sf3
200710_QE1_PM1_ThS_POMPU_200429_A_05.raw	20220824_PacBio_20200429_cont_FW_ATS_20220829.fasta	20200429_FW.sf3
200710_QE1_PM1_ThS_POMPU_200429_A_06.raw	20220824_PacBio_20200429_cont_FW_ATS_20220829.fasta	20200429_FW.sf3
200710_QE1_PM1_ThS_POMPU_200429_A_07.raw	20220824_PacBio_20200429_cont_FW_ATS_20220829.fasta	20200429_FW.sf3
200710_QE1_PM1_ThS_POMPU_200429_A_08.raw	20220824_PacBio_20200429_cont_FW_ATS_20220829.fasta	20200429_FW.sf3
200710_QE1_PM1_ThS_POMPU_200429_A_09.raw	20220824_PacBio_20200429_cont_FW_ATS_20220829.fasta	20200429_FW.sf3
200710_QE1_PM1_ThS_POMPU_200429_A_10.raw	20220824_PacBio_20200429_cont_FW_ATS_20220829.fasta	20200429_FW.sf3
200710_QE1_PM1_ThS_POMPU_200429_A_11.raw	20220824_PacBio_20200429_cont_FW_ATS_20220829.fasta	20200429_FW.sf3
200710_QE1_PM1_ThS_POMPU_200429_A_12.raw	20220824_PacBio_20200429_cont_FW_ATS_20220829.fasta	20200429_FW.sf3
200710_QE1_PM1_ThS_POMPU_200429_A_13.raw	20220824_PacBio_20200429_cont_FW_ATS_20220829.fasta	20200429_FW.sf3
200710_QE1_PM1_ThS_POMPU_200429_A_14.raw	20220824_PacBio_20200429_cont_FW_ATS_20220829.fasta	20200429_FW.sf3
200710_QE1_PM1_ThS_POMPU_200429_A_15.raw	20220824_PacBio_20200429_cont_FW_ATS_20220829.fasta	20200429_FW.sf3
200710_QE1_PM1_ThS_POMPU_200429_A_16.raw	20220824_PacBio_20200429_cont_FW_ATS_20220829.fasta	20200429_FW.sf3
200710_QE1_PM1_ThS_POMPU_200429_A_17.raw	20220824_PacBio_20200429_cont_FW_ATS_20220829.fasta	20200429_FW.sf3
200710_QE1_PM1_ThS_POMPU_200429_A_18.raw	20220824_PacBio_20200429_cont_FW_ATS_20220829.fasta	20200429_FW.sf3
200710_QE1_PM1_ThS_POMPU_200429_A_19.raw	20220824_PacBio_20200429_cont_FW_ATS_20220829.fasta	20200429_FW.sf3
200710_QE1_PM1_ThS_POMPU_200429_A_20.raw	20220824_PacBio_20200429_cont_FW_ATS_20220829.fasta	20200429_FW.sf3
200728_QE1_PM1_ThS_POMPU_200429_B_01.raw	20220824_PacBio_20200429_cont_FW_ATS_20220829.fasta	20200429_FW.sf3
200728_QE1_PM1_ThS_POMPU_200429_B_02.raw	20220824_PacBio_20200429_cont_FW_ATS_20220829.fasta	20200429_FW.sf3
200728_QE1_PM1_ThS_POMPU_200429_B_03.raw	20220824_PacBio_20200429_cont_FW_ATS_20220829.fasta	20200429_FW.sf3
200728_QE1_PM1_ThS_POMPU_200429_B_04.raw	20220824_PacBio_20200429_cont_FW_ATS_20220829.fasta	20200429_FW.sf3
200728_QE1_PM1_ThS_POMPU_200429_B_05.raw	20220824_PacBio_20200429_cont_FW_ATS_20220829.fasta	20200429_FW.sf3
200728_QE1_PM1_ThS_POMPU_200429_B_06.raw	20220824_PacBio_20200429_cont_FW_ATS_20220829.fasta	20200429_FW.sf3
200728_QE1_PM1_ThS_POMPU_200429_B_07.raw	20220824_PacBio_20200429_cont_FW_ATS_20220829.fasta	20200429_FW.sf3
200728_QE1_PM1_ThS_POMPU_200429_B_08.raw	20220824_PacBio_20200429_cont_FW_ATS_20220829.fasta	20200429_FW.sf3
200728_QE1_PM1_ThS_POMPU_200429_B_09.raw	20220824_PacBio_20200429_cont_FW_ATS_20220829.fasta	20200429_FW.sf3
200728_QE1_PM1_ThS_POMPU_200429_B_10.raw	20220824_PacBio_20200429_cont_FW_ATS_20220829.fasta	20200429_FW.sf3
200728_QE1_PM1_ThS_POMPU_200429_B_11.raw	20220824_PacBio_20200429_cont_FW_ATS_20220829.fasta	20200429_FW.sf3
200728_QE1_PM1_ThS_POMPU_200429_B_12.raw	20220824_PacBio_20200429_cont_FW_ATS_20220829.fasta	20200429_FW.sf3
200728_QE1_PM1_ThS_POMPU_200429_B_13.raw	20220824_PacBio_20200429_cont_FW_ATS_20220829.fasta	20200429_FW.sf3
200728_QE1_PM1_ThS_POMPU_200429_B_14.raw	20220824_PacBio_20200429_cont_FW_ATS_20220829.fasta	20200429_FW.sf3
200728_QE1_PM1_ThS_POMPU_200429_B_15.raw	20220824_PacBio_20200429_cont_FW_ATS_20220829.fasta	20200429_FW.sf3
200728_QE1_PM1_ThS_POMPU_200429_B_16.raw	20220824_PacBio_20200429_cont_FW_ATS_20220829.fasta	20200429_FW.sf3
200728_QE1_PM1_ThS_POMPU_200429_B_17.raw	20220824_PacBio_20200429_cont_FW_ATS_20220829.fasta	20200429_FW.sf3
200728_QE1_PM1_ThS_POMPU_200429_B_18.raw	20220824_PacBio_20200429_cont_FW_ATS_20220829.fasta	20200429_FW.sf3
200728_QE1_PM1_ThS_POMPU_200429_B_19.raw	20220824_PacBio_20200429_cont_FW_ATS_20220829.fasta	20200429_FW.sf3
200728_QE1_PM1_ThS_POMPU_200429_B_20.raw	20220824_PacBio_20200429_cont_FW_ATS_20220829.fasta	20200429_FW.sf3
200807_QE1_PM1_ThS_POMPU_200429_C_01.raw	20220824_PacBio_20200429_cont_FW_ATS_20220829.fasta	20200429_FW.sf3
200807_QE1_PM1_ThS_POMPU_200429_C_02.raw	20220824_PacBio_20200429_cont_FW_ATS_20220829.fasta	20200429_FW.sf3
200807_QE1_PM1_ThS_POMPU_200429_C_03.raw	20220824_PacBio_20200429_cont_FW_ATS_20220829.fasta	20200429_FW.sf3
200807_QE1_PM1_ThS_POMPU_200429_C_04.raw	20220824_PacBio_20200429_cont_FW_ATS_20220829.fasta	20200429_FW.sf3
200807_QE1_PM1_ThS_POMPU_200429_C_05.raw	20220824_PacBio_20200429_cont_FW_ATS_20220829.fasta	20200429_FW.sf3
200807_QE1_PM1_ThS_POMPU_200429_C_06.raw	20220824_PacBio_20200429_cont_FW_ATS_20220829.fasta	20200429_FW.sf3
200807_QE1_PM1_ThS_POMPU_200429_C_07.raw	20220824_PacBio_20200429_cont_FW_ATS_20220829.fasta	20200429_FW.sf3
200807_QE1_PM1_ThS_POMPU_200429_C_08.raw	20220824_PacBio_20200429_cont_FW_ATS_20220829.fasta	20200429_FW.sf3
200807_QE1_PM1_ThS_POMPU_200429_C_09.raw	20220824_PacBio_20200429_cont_FW_ATS_20220829.fasta	20200429_FW.sf3
200807_QE1_PM1_ThS_POMPU_200429_C_10.raw	20220824_PacBio_20200429_cont_FW_ATS_20220829.fasta	20200429_FW.sf3
200807_QE1_PM1_ThS_POMPU_200429_C_11.raw	20220824_PacBio_20200429_cont_FW_ATS_20220829.fasta	20200429_FW.sf3
200807_QE1_PM1_ThS_POMPU_200429_C_12.raw	20220824_PacBio_20200429_cont_FW_ATS_20220829.fasta	20200429_FW.sf3
200807_QE1_PM1_ThS_POMPU_200429_C_13.raw	20220824_PacBio_20200429_cont_FW_ATS_20220829.fasta	20200429_FW.sf3
200807_QE1_PM1_ThS_POMPU_200429_C_14.raw	20220824_PacBio_20200429_cont_FW_ATS_20220829.fasta	20200429_FW.sf3
200807_QE1_PM1_ThS_POMPU_200429_C_15.raw	20220824_PacBio_20200429_cont_FW_ATS_20220829.fasta	20200429_FW.sf3
200807_QE1_PM1_ThS_POMPU_200429_C_16.raw	20220824_PacBio_20200429_cont_FW_ATS_20220829.fasta	20200429_FW.sf3
200807_QE1_PM1_ThS_POMPU_200429_C_17.raw	20220824_PacBio_20200429_cont_FW_ATS_20220829.fasta	20200429_FW.sf3
200807_QE1_PM1_ThS_POMPU_200429_C_18.raw	20220824_PacBio_20200429_cont_FW_ATS_20220829.fasta	20200429_FW.sf3
200807_QE1_PM1_ThS_POMPU_200429_C_19.raw	20220824_PacBio_20200429_cont_FW_ATS_20220829.fasta	20200429_FW.sf3
200807_QE1_PM1_ThS_POMPU_200429_C_20.raw	20220824_PacBio_20200429_cont_FW_ATS_20220829.fasta	20200429_FW.sf3
210322_QE1_PM1_VK_POMPU_200505_A_01.raw	20230209_POMPU_05052020_fw_ATS_20230209.fasta	Final_20200505_am_first_search.sf3
210322_QE1_PM1_VK_POMPU_200505_A_02.raw	20230209_POMPU_05052020_fw_ATS_20230209.fasta	Final_20200505_am_first_search.sf3
210322_QE1_PM1_VK_POMPU_200505_A_03.raw	20230209_POMPU_05052020_fw_ATS_20230209.fasta	Final_20200505_am_first_search.sf3
210322_QE1_PM1_VK_POMPU_200505_A_04.raw	20230209_POMPU_05052020_fw_ATS_20230209.fasta	Final_20200505_am_first_search.sf3
210322_QE1_PM1_VK_POMPU_200505_A_05.raw	20230209_POMPU_05052020_fw_ATS_20230209.fasta	Final_20200505_am_first_search.sf3
210322_QE1_PM1_VK_POMPU_200505_A_06.raw	20230209_POMPU_05052020_fw_ATS_20230209.fasta	Final_20200505_am_first_search.sf3
210322_QE1_PM1_VK_POMPU_200505_A_07.raw	20230209_POMPU_05052020_fw_ATS_20230209.fasta	Final_20200505_am_first_search.sf3
210322_QE1_PM1_VK_POMPU_200505_A_08.raw	20230209_POMPU_05052020_fw_ATS_20230209.fasta	Final_20200505_am_first_search.sf3
210322_QE1_PM1_VK_POMPU_200505_A_09.raw	20230209_POMPU_05052020_fw_ATS_20230209.fasta	Final_20200505_am_first_search.sf3
210322_QE1_PM1_VK_POMPU_200505_A_10.raw	20230209_POMPU_05052020_fw_ATS_20230209.fasta	Final_20200505_am_first_search.sf3
210322_QE1_PM1_VK_POMPU_200505_A_11.raw	20230209_POMPU_05052020_fw_ATS_20230209.fasta	Final_20200505_am_first_search.sf3
210322_QE1_PM1_VK_POMPU_200505_A_12.raw	20230209_POMPU_05052020_fw_ATS_20230209.fasta	Final_20200505_am_first_search.sf3
210322_QE1_PM1_VK_POMPU_200505_A_13.raw	20230209_POMPU_05052020_fw_ATS_20230209.fasta	Final_20200505_am_first_search.sf3
210322_QE1_PM1_VK_POMPU_200505_A_14.raw	20230209_POMPU_05052020_fw_ATS_20230209.fasta	Final_20200505_am_first_search.sf3
210322_QE1_PM1_VK_POMPU_200505_A_15.raw	20230209_POMPU_05052020_fw_ATS_20230209.fasta	Final_20200505_am_first_search.sf3
210322_QE1_PM1_VK_POMPU_200505_A_16.raw	20230209_POMPU_05052020_fw_ATS_20230209.fasta	Final_20200505_am_first_search.sf3
210322_QE1_PM1_VK_POMPU_200505_A_17.raw	20230209_POMPU_05052020_fw_ATS_20230209.fasta	Final_20200505_am_first_search.sf3
210322_QE1_PM1_VK_POMPU_200505_A_18.raw	20230209_POMPU_05052020_fw_ATS_20230209.fasta	Final_20200505_am_first_search.sf3
210322_QE1_PM1_VK_POMPU_200505_A_19.raw	20230209_POMPU_05052020_fw_ATS_20230209.fasta	Final_20200505_am_first_search.sf3
210322_QE1_PM1_VK_POMPU_200505_A_20.raw	20230209_POMPU_05052020_fw_ATS_20230209.fasta	Final_20200505_am_first_search.sf3
220203_QE1_PM1_VK_POMPU_200505_B_01.raw	20230209_POMPU_05052020_fw_ATS_20230209.fasta	Final_20200505_am_first_search.sf3
220203_QE1_PM1_VK_POMPU_200505_B_02.raw	20230209_POMPU_05052020_fw_ATS_20230209.fasta	Final_20200505_am_first_search.sf3
220203_QE1_PM1_VK_POMPU_200505_B_03.raw	20230209_POMPU_05052020_fw_ATS_20230209.fasta	Final_20200505_am_first_search.sf3
220203_QE1_PM1_VK_POMPU_200505_B_04.raw	20230209_POMPU_05052020_fw_ATS_20230209.fasta	Final_20200505_am_first_search.sf3
220203_QE1_PM1_VK_POMPU_200505_B_05.raw	20230209_POMPU_05052020_fw_ATS_20230209.fasta	Final_20200505_am_first_search.sf3
220203_QE1_PM1_VK_POMPU_200505_B_06.raw	20230209_POMPU_05052020_fw_ATS_20230209.fasta	Final_20200505_am_first_search.sf3
220203_QE1_PM1_VK_POMPU_200505_B_07.raw	20230209_POMPU_05052020_fw_ATS_20230209.fasta	Final_20200505_am_first_search.sf3
220203_QE1_PM1_VK_POMPU_200505_B_08.raw	20230209_POMPU_05052020_fw_ATS_20230209.fasta	Final_20200505_am_first_search.sf3
220203_QE1_PM1_VK_POMPU_200505_B_09.raw	20230209_POMPU_05052020_fw_ATS_20230209.fasta	Final_20200505_am_first_search.sf3
220203_QE1_PM1_VK_POMPU_200505_B_10.raw	20230209_POMPU_05052020_fw_ATS_20230209.fasta	Final_20200505_am_first_search.sf3
220203_QE1_PM1_VK_POMPU_200505_B_11.raw	20230209_POMPU_05052020_fw_ATS_20230209.fasta	Final_20200505_am_first_search.sf3
220203_QE1_PM1_VK_POMPU_200505_B_12.raw	20230209_POMPU_05052020_fw_ATS_20230209.fasta	Final_20200505_am_first_search.sf3
220203_QE1_PM1_VK_POMPU_200505_B_13.raw	20230209_POMPU_05052020_fw_ATS_20230209.fasta	Final_20200505_am_first_search.sf3
220203_QE1_PM1_VK_POMPU_200505_B_14.raw	20230209_POMPU_05052020_fw_ATS_20230209.fasta	Final_20200505_am_first_search.sf3
220203_QE1_PM1_VK_POMPU_200505_B_15.raw	20230209_POMPU_05052020_fw_ATS_20230209.fasta	Final_20200505_am_first_search.sf3
220203_QE1_PM1_VK_POMPU_200505_B_16.raw	20230209_POMPU_05052020_fw_ATS_20230209.fasta	Final_20200505_am_first_search.sf3
220203_QE1_PM1_VK_POMPU_200505_B_17.raw	20230209_POMPU_05052020_fw_ATS_20230209.fasta	Final_20200505_am_first_search.sf3
220203_QE1_PM1_VK_POMPU_200505_B_18.raw	20230209_POMPU_05052020_fw_ATS_20230209.fasta	Final_20200505_am_first_search.sf3
220203_QE1_PM1_VK_POMPU_200505_B_19.raw	20230209_POMPU_05052020_fw_ATS_20230209.fasta	Final_20200505_am_first_search.sf3
220203_QE1_PM1_VK_POMPU_200505_B_20.raw	20230209_POMPU_05052020_fw_ATS_20230209.fasta	Final_20200505_am_first_search.sf3
220212_QE1_PM1_VK_POMPU_200505_C_01.raw	20230209_POMPU_05052020_fw_ATS_20230209.fasta	Final_20200505_am_first_search.sf3
220212_QE1_PM1_VK_POMPU_200505_C_02.raw	20230209_POMPU_05052020_fw_ATS_20230209.fasta	Final_20200505_am_first_search.sf3
220212_QE1_PM1_VK_POMPU_200505_C_03.raw	20230209_POMPU_05052020_fw_ATS_20230209.fasta	Final_20200505_am_first_search.sf3
220212_QE1_PM1_VK_POMPU_200505_C_04.raw	20230209_POMPU_05052020_fw_ATS_20230209.fasta	Final_20200505_am_first_search.sf3
220212_QE1_PM1_VK_POMPU_200505_C_05.raw	20230209_POMPU_05052020_fw_ATS_20230209.fasta	Final_20200505_am_first_search.sf3
220212_QE1_PM1_VK_POMPU_200505_C_06.raw	20230209_POMPU_05052020_fw_ATS_20230209.fasta	Final_20200505_am_first_search.sf3
220212_QE1_PM1_VK_POMPU_200505_C_07.raw	20230209_POMPU_05052020_fw_ATS_20230209.fasta	Final_20200505_am_first_search.sf3
220212_QE1_PM1_VK_POMPU_200505_C_08.raw	20230209_POMPU_05052020_fw_ATS_20230209.fasta	Final_20200505_am_first_search.sf3
220212_QE1_PM1_VK_POMPU_200505_C_09.raw	20230209_POMPU_05052020_fw_ATS_20230209.fasta	Final_20200505_am_first_search.sf3
220212_QE1_PM1_VK_POMPU_200505_C_10.raw	20230209_POMPU_05052020_fw_ATS_20230209.fasta	Final_20200505_am_first_search.sf3
220212_QE1_PM1_VK_POMPU_200505_C_11.raw	20230209_POMPU_05052020_fw_ATS_20230209.fasta	Final_20200505_am_first_search.sf3
220212_QE1_PM1_VK_POMPU_200505_C_12.raw	20230209_POMPU_05052020_fw_ATS_20230209.fasta	Final_20200505_am_first_search.sf3
220212_QE1_PM1_VK_POMPU_200505_C_13.raw	20230209_POMPU_05052020_fw_ATS_20230209.fasta	Final_20200505_am_first_search.sf3
220212_QE1_PM1_VK_POMPU_200505_C_14.raw	20230209_POMPU_05052020_fw_ATS_20230209.fasta	Final_20200505_am_first_search.sf3
220212_QE1_PM1_VK_POMPU_200505_C_15.raw	20230209_POMPU_05052020_fw_ATS_20230209.fasta	Final_20200505_am_first_search.sf3
220212_QE1_PM1_VK_POMPU_200505_C_16.raw	20230209_POMPU_05052020_fw_ATS_20230209.fasta	Final_20200505_am_first_search.sf3
220212_QE1_PM1_VK_POMPU_200505_C_17.raw	20230209_POMPU_05052020_fw_ATS_20230209.fasta	Final_20200505_am_first_search.sf3
220212_QE1_PM1_VK_POMPU_200505_C_18.raw	20230209_POMPU_05052020_fw_ATS_20230209.fasta	Final_20200505_am_first_search.sf3
220212_QE1_PM1_VK_POMPU_200505_C_19.raw	20230209_POMPU_05052020_fw_ATS_20230209.fasta	Final_20200505_am_first_search.sf3
220212_QE1_PM1_VK_POMPU_200505_C_20.raw	20230209_POMPU_05052020_fw_ATS_20230209.fasta	Final_20200505_am_first_search.sf3
220719_QE1_PM1_VK_LF_POMPU2020_200505_21hour_A_01.raw	20230228_POMPU_20200505_pm_cont_fw_ATS_20230228.fasta	Final_20200505_pm_first_search.sf3
220719_QE1_PM1_VK_LF_POMPU2020_200505_21hour_A_02.raw	20230228_POMPU_20200505_pm_cont_fw_ATS_20230228.fasta	Final_20200505_pm_first_search.sf3
220719_QE1_PM1_VK_LF_POMPU2020_200505_21hour_A_03.raw	20230228_POMPU_20200505_pm_cont_fw_ATS_20230228.fasta	Final_20200505_pm_first_search.sf3
220719_QE1_PM1_VK_LF_POMPU2020_200505_21hour_A_04.raw	20230228_POMPU_20200505_pm_cont_fw_ATS_20230228.fasta	Final_20200505_pm_first_search.sf3
220719_QE1_PM1_VK_LF_POMPU2020_200505_21hour_A_05.raw	20230228_POMPU_20200505_pm_cont_fw_ATS_20230228.fasta	Final_20200505_pm_first_search.sf3
220719_QE1_PM1_VK_LF_POMPU2020_200505_21hour_A_06.raw	20230228_POMPU_20200505_pm_cont_fw_ATS_20230228.fasta	Final_20200505_pm_first_search.sf3
220719_QE1_PM1_VK_LF_POMPU2020_200505_21hour_A_07.raw	20230228_POMPU_20200505_pm_cont_fw_ATS_20230228.fasta	Final_20200505_pm_first_search.sf3
220719_QE1_PM1_VK_LF_POMPU2020_200505_21hour_A_08.raw	20230228_POMPU_20200505_pm_cont_fw_ATS_20230228.fasta	Final_20200505_pm_first_search.sf3
220719_QE1_PM1_VK_LF_POMPU2020_200505_21hour_A_09.raw	20230228_POMPU_20200505_pm_cont_fw_ATS_20230228.fasta	Final_20200505_pm_first_search.sf3
220719_QE1_PM1_VK_LF_POMPU2020_200505_21hour_A_10.raw	20230228_POMPU_20200505_pm_cont_fw_ATS_20230228.fasta	Final_20200505_pm_first_search.sf3
220719_QE1_PM1_VK_LF_POMPU2020_200505_21hour_A_11.raw	20230228_POMPU_20200505_pm_cont_fw_ATS_20230228.fasta	Final_20200505_pm_first_search.sf3
220719_QE1_PM1_VK_LF_POMPU2020_200505_21hour_A_12.raw	20230228_POMPU_20200505_pm_cont_fw_ATS_20230228.fasta	Final_20200505_pm_first_search.sf3
220719_QE1_PM1_VK_LF_POMPU2020_200505_21hour_A_13.raw	20230228_POMPU_20200505_pm_cont_fw_ATS_20230228.fasta	Final_20200505_pm_first_search.sf3
220719_QE1_PM1_VK_LF_POMPU2020_200505_21hour_A_14.raw	20230228_POMPU_20200505_pm_cont_fw_ATS_20230228.fasta	Final_20200505_pm_first_search.sf3
220719_QE1_PM1_VK_LF_POMPU2020_200505_21hour_A_15.raw	20230228_POMPU_20200505_pm_cont_fw_ATS_20230228.fasta	Final_20200505_pm_first_search.sf3
220719_QE1_PM1_VK_LF_POMPU2020_200505_21hour_A_16.raw	20230228_POMPU_20200505_pm_cont_fw_ATS_20230228.fasta	Final_20200505_pm_first_search.sf3
220719_QE1_PM1_VK_LF_POMPU2020_200505_21hour_A_17.raw	20230228_POMPU_20200505_pm_cont_fw_ATS_20230228.fasta	Final_20200505_pm_first_search.sf3
220719_QE1_PM1_VK_LF_POMPU2020_200505_21hour_A_18.raw	20230228_POMPU_20200505_pm_cont_fw_ATS_20230228.fasta	Final_20200505_pm_first_search.sf3
220719_QE1_PM1_VK_LF_POMPU2020_200505_21hour_A_19.raw	20230228_POMPU_20200505_pm_cont_fw_ATS_20230228.fasta	Final_20200505_pm_first_search.sf3
220719_QE1_PM1_VK_LF_POMPU2020_200505_21hour_A_20.raw	20230228_POMPU_20200505_pm_cont_fw_ATS_20230228.fasta	Final_20200505_pm_first_search.sf3
220721_QE1_PM1_VK_LF_POMPU2020_200505_21hour_B_01.raw	20230228_POMPU_20200505_pm_cont_fw_ATS_20230228.fasta	Final_20200505_pm_first_search.sf3
220721_QE1_PM1_VK_LF_POMPU2020_200505_21hour_B_02.raw	20230228_POMPU_20200505_pm_cont_fw_ATS_20230228.fasta	Final_20200505_pm_first_search.sf3
220721_QE1_PM1_VK_LF_POMPU2020_200505_21hour_B_03.raw	20230228_POMPU_20200505_pm_cont_fw_ATS_20230228.fasta	Final_20200505_pm_first_search.sf3
220721_QE1_PM1_VK_LF_POMPU2020_200505_21hour_B_04.raw	20230228_POMPU_20200505_pm_cont_fw_ATS_20230228.fasta	Final_20200505_pm_first_search.sf3
220721_QE1_PM1_VK_LF_POMPU2020_200505_21hour_B_05.raw	20230228_POMPU_20200505_pm_cont_fw_ATS_20230228.fasta	Final_20200505_pm_first_search.sf3
220721_QE1_PM1_VK_LF_POMPU2020_200505_21hour_B_06.raw	20230228_POMPU_20200505_pm_cont_fw_ATS_20230228.fasta	Final_20200505_pm_first_search.sf3
220721_QE1_PM1_VK_LF_POMPU2020_200505_21hour_B_07.raw	20230228_POMPU_20200505_pm_cont_fw_ATS_20230228.fasta	Final_20200505_pm_first_search.sf3
220721_QE1_PM1_VK_LF_POMPU2020_200505_21hour_B_08.raw	20230228_POMPU_20200505_pm_cont_fw_ATS_20230228.fasta	Final_20200505_pm_first_search.sf3
220721_QE1_PM1_VK_LF_POMPU2020_200505_21hour_B_09.raw	20230228_POMPU_20200505_pm_cont_fw_ATS_20230228.fasta	Final_20200505_pm_first_search.sf3
220721_QE1_PM1_VK_LF_POMPU2020_200505_21hour_B_10.raw	20230228_POMPU_20200505_pm_cont_fw_ATS_20230228.fasta	Final_20200505_pm_first_search.sf3
220721_QE1_PM1_VK_LF_POMPU2020_200505_21hour_B_11.raw	20230228_POMPU_20200505_pm_cont_fw_ATS_20230228.fasta	Final_20200505_pm_first_search.sf3
220721_QE1_PM1_VK_LF_POMPU2020_200505_21hour_B_12.raw	20230228_POMPU_20200505_pm_cont_fw_ATS_20230228.fasta	Final_20200505_pm_first_search.sf3
220721_QE1_PM1_VK_LF_POMPU2020_200505_21hour_B_13.raw	20230228_POMPU_20200505_pm_cont_fw_ATS_20230228.fasta	Final_20200505_pm_first_search.sf3
220721_QE1_PM1_VK_LF_POMPU2020_200505_21hour_B_14.raw	20230228_POMPU_20200505_pm_cont_fw_ATS_20230228.fasta	Final_20200505_pm_first_search.sf3
220721_QE1_PM1_VK_LF_POMPU2020_200505_21hour_B_15.raw	20230228_POMPU_20200505_pm_cont_fw_ATS_20230228.fasta	Final_20200505_pm_first_search.sf3
220721_QE1_PM1_VK_LF_POMPU2020_200505_21hour_B_16.raw	20230228_POMPU_20200505_pm_cont_fw_ATS_20230228.fasta	Final_20200505_pm_first_search.sf3
220721_QE1_PM1_VK_LF_POMPU2020_200505_21hour_B_17.raw	20230228_POMPU_20200505_pm_cont_fw_ATS_20230228.fasta	Final_20200505_pm_first_search.sf3
220721_QE1_PM1_VK_LF_POMPU2020_200505_21hour_B_18.raw	20230228_POMPU_20200505_pm_cont_fw_ATS_20230228.fasta	Final_20200505_pm_first_search.sf3
220721_QE1_PM1_VK_LF_POMPU2020_200505_21hour_B_19.raw	20230228_POMPU_20200505_pm_cont_fw_ATS_20230228.fasta	Final_20200505_pm_first_search.sf3
220721_QE1_PM1_VK_LF_POMPU2020_200505_21hour_B_20.raw	20230228_POMPU_20200505_pm_cont_fw_ATS_20230228.fasta	Final_20200505_pm_first_search.sf3
220724_QE1_PM1_VK_LF_POMPU2020_200505_21hour_C_01.raw	20230228_POMPU_20200505_pm_cont_fw_ATS_20230228.fasta	Final_20200505_pm_first_search.sf3
220724_QE1_PM1_VK_LF_POMPU2020_200505_21hour_C_02.raw	20230228_POMPU_20200505_pm_cont_fw_ATS_20230228.fasta	Final_20200505_pm_first_search.sf3
220724_QE1_PM1_VK_LF_POMPU2020_200505_21hour_C_03.raw	20230228_POMPU_20200505_pm_cont_fw_ATS_20230228.fasta	Final_20200505_pm_first_search.sf3
220724_QE1_PM1_VK_LF_POMPU2020_200505_21hour_C_04.raw	20230228_POMPU_20200505_pm_cont_fw_ATS_20230228.fasta	Final_20200505_pm_first_search.sf3
220724_QE1_PM1_VK_LF_POMPU2020_200505_21hour_C_05.raw	20230228_POMPU_20200505_pm_cont_fw_ATS_20230228.fasta	Final_20200505_pm_first_search.sf3
220724_QE1_PM1_VK_LF_POMPU2020_200505_21hour_C_06.raw	20230228_POMPU_20200505_pm_cont_fw_ATS_20230228.fasta	Final_20200505_pm_first_search.sf3
220724_QE1_PM1_VK_LF_POMPU2020_200505_21hour_C_07.raw	20230228_POMPU_20200505_pm_cont_fw_ATS_20230228.fasta	Final_20200505_pm_first_search.sf3
220724_QE1_PM1_VK_LF_POMPU2020_200505_21hour_C_08.raw	20230228_POMPU_20200505_pm_cont_fw_ATS_20230228.fasta	Final_20200505_pm_first_search.sf3
220724_QE1_PM1_VK_LF_POMPU2020_200505_21hour_C_09.raw	20230228_POMPU_20200505_pm_cont_fw_ATS_20230228.fasta	Final_20200505_pm_first_search.sf3
220724_QE1_PM1_VK_LF_POMPU2020_200505_21hour_C_10.raw	20230228_POMPU_20200505_pm_cont_fw_ATS_20230228.fasta	Final_20200505_pm_first_search.sf3
220724_QE1_PM1_VK_LF_POMPU2020_200505_21hour_C_11.raw	20230228_POMPU_20200505_pm_cont_fw_ATS_20230228.fasta	Final_20200505_pm_first_search.sf3
220724_QE1_PM1_VK_LF_POMPU2020_200505_21hour_C_12.raw	20230228_POMPU_20200505_pm_cont_fw_ATS_20230228.fasta	Final_20200505_pm_first_search.sf3
220724_QE1_PM1_VK_LF_POMPU2020_200505_21hour_C_13.raw	20230228_POMPU_20200505_pm_cont_fw_ATS_20230228.fasta	Final_20200505_pm_first_search.sf3
220724_QE1_PM1_VK_LF_POMPU2020_200505_21hour_C_14.raw	20230228_POMPU_20200505_pm_cont_fw_ATS_20230228.fasta	Final_20200505_pm_first_search.sf3
220724_QE1_PM1_VK_LF_POMPU2020_200505_21hour_C_15.raw	20230228_POMPU_20200505_pm_cont_fw_ATS_20230228.fasta	Final_20200505_pm_first_search.sf3
220724_QE1_PM1_VK_LF_POMPU2020_200505_21hour_C_16.raw	20230228_POMPU_20200505_pm_cont_fw_ATS_20230228.fasta	Final_20200505_pm_first_search.sf3
220724_QE1_PM1_VK_LF_POMPU2020_200505_21hour_C_17.raw	20230228_POMPU_20200505_pm_cont_fw_ATS_20230228.fasta	Final_20200505_pm_first_search.sf3
220724_QE1_PM1_VK_LF_POMPU2020_200505_21hour_C_18.raw	20230228_POMPU_20200505_pm_cont_fw_ATS_20230228.fasta	Final_20200505_pm_first_search.sf3
220724_QE1_PM1_VK_LF_POMPU2020_200505_21hour_C_19.raw	20230228_POMPU_20200505_pm_cont_fw_ATS_20230228.fasta	Final_20200505_pm_first_search.sf3
220724_QE1_PM1_VK_LF_POMPU2020_200505_21hour_C_20.raw	20230228_POMPU_20200505_pm_cont_fw_ATS_20230228.fasta	Final_20200505_pm_first_search.sf3
200716_QE1_PM1_ThS_POMPU_200506_A_01.raw	20220824_PacBio_20200506_cont_FW_ATS_20220829.fasta	20200506_FW.sf3
200716_QE1_PM1_ThS_POMPU_200506_A_02.raw	20220824_PacBio_20200506_cont_FW_ATS_20220829.fasta	20200506_FW.sf3
200716_QE1_PM1_ThS_POMPU_200506_A_03.raw	20220824_PacBio_20200506_cont_FW_ATS_20220829.fasta	20200506_FW.sf3
200716_QE1_PM1_ThS_POMPU_200506_A_04.raw	20220824_PacBio_20200506_cont_FW_ATS_20220829.fasta	20200506_FW.sf3
200716_QE1_PM1_ThS_POMPU_200506_A_05.raw	20220824_PacBio_20200506_cont_FW_ATS_20220829.fasta	20200506_FW.sf3
200716_QE1_PM1_ThS_POMPU_200506_A_06.raw	20220824_PacBio_20200506_cont_FW_ATS_20220829.fasta	20200506_FW.sf3
200716_QE1_PM1_ThS_POMPU_200506_A_07.raw	20220824_PacBio_20200506_cont_FW_ATS_20220829.fasta	20200506_FW.sf3
200716_QE1_PM1_ThS_POMPU_200506_A_08.raw	20220824_PacBio_20200506_cont_FW_ATS_20220829.fasta	20200506_FW.sf3
200716_QE1_PM1_ThS_POMPU_200506_A_09.raw	20220824_PacBio_20200506_cont_FW_ATS_20220829.fasta	20200506_FW.sf3
200716_QE1_PM1_ThS_POMPU_200506_A_10.raw	20220824_PacBio_20200506_cont_FW_ATS_20220829.fasta	20200506_FW.sf3
200716_QE1_PM1_ThS_POMPU_200506_A_11.raw	20220824_PacBio_20200506_cont_FW_ATS_20220829.fasta	20200506_FW.sf3
200716_QE1_PM1_ThS_POMPU_200506_A_12.raw	20220824_PacBio_20200506_cont_FW_ATS_20220829.fasta	20200506_FW.sf3
200716_QE1_PM1_ThS_POMPU_200506_A_13.raw	20220824_PacBio_20200506_cont_FW_ATS_20220829.fasta	20200506_FW.sf3
200716_QE1_PM1_ThS_POMPU_200506_A_14.raw	20220824_PacBio_20200506_cont_FW_ATS_20220829.fasta	20200506_FW.sf3
200716_QE1_PM1_ThS_POMPU_200506_A_15.raw	20220824_PacBio_20200506_cont_FW_ATS_20220829.fasta	20200506_FW.sf3
200716_QE1_PM1_ThS_POMPU_200506_A_16.raw	20220824_PacBio_20200506_cont_FW_ATS_20220829.fasta	20200506_FW.sf3
200716_QE1_PM1_ThS_POMPU_200506_A_17.raw	20220824_PacBio_20200506_cont_FW_ATS_20220829.fasta	20200506_FW.sf3
200716_QE1_PM1_ThS_POMPU_200506_A_18.raw	20220824_PacBio_20200506_cont_FW_ATS_20220829.fasta	20200506_FW.sf3
200716_QE1_PM1_ThS_POMPU_200506_A_19.raw	20220824_PacBio_20200506_cont_FW_ATS_20220829.fasta	20200506_FW.sf3
200716_QE1_PM1_ThS_POMPU_200506_A_20.raw	20220824_PacBio_20200506_cont_FW_ATS_20220829.fasta	20200506_FW.sf3
200803_QE1_PM1_ThS_POMPU_200506_B_01.raw	20220824_PacBio_20200506_cont_FW_ATS_20220829.fasta	20200506_FW.sf3
200803_QE1_PM1_ThS_POMPU_200506_B_02.raw	20220824_PacBio_20200506_cont_FW_ATS_20220829.fasta	20200506_FW.sf3
200803_QE1_PM1_ThS_POMPU_200506_B_03.raw	20220824_PacBio_20200506_cont_FW_ATS_20220829.fasta	20200506_FW.sf3
200803_QE1_PM1_ThS_POMPU_200506_B_04.raw	20220824_PacBio_20200506_cont_FW_ATS_20220829.fasta	20200506_FW.sf3
200803_QE1_PM1_ThS_POMPU_200506_B_05.raw	20220824_PacBio_20200506_cont_FW_ATS_20220829.fasta	20200506_FW.sf3
200803_QE1_PM1_ThS_POMPU_200506_B_06.raw	20220824_PacBio_20200506_cont_FW_ATS_20220829.fasta	20200506_FW.sf3
200803_QE1_PM1_ThS_POMPU_200506_B_07.raw	20220824_PacBio_20200506_cont_FW_ATS_20220829.fasta	20200506_FW.sf3
200803_QE1_PM1_ThS_POMPU_200506_B_08.raw	20220824_PacBio_20200506_cont_FW_ATS_20220829.fasta	20200506_FW.sf3
200803_QE1_PM1_ThS_POMPU_200506_B_09.raw	20220824_PacBio_20200506_cont_FW_ATS_20220829.fasta	20200506_FW.sf3
200803_QE1_PM1_ThS_POMPU_200506_B_10.raw	20220824_PacBio_20200506_cont_FW_ATS_20220829.fasta	20200506_FW.sf3
200803_QE1_PM1_ThS_POMPU_200506_B_11.raw	20220824_PacBio_20200506_cont_FW_ATS_20220829.fasta	20200506_FW.sf3
200803_QE1_PM1_ThS_POMPU_200506_B_12.raw	20220824_PacBio_20200506_cont_FW_ATS_20220829.fasta	20200506_FW.sf3
200803_QE1_PM1_ThS_POMPU_200506_B_13.raw	20220824_PacBio_20200506_cont_FW_ATS_20220829.fasta	20200506_FW.sf3
200803_QE1_PM1_ThS_POMPU_200506_B_14.raw	20220824_PacBio_20200506_cont_FW_ATS_20220829.fasta	20200506_FW.sf3
200803_QE1_PM1_ThS_POMPU_200506_B_15.raw	20220824_PacBio_20200506_cont_FW_ATS_20220829.fasta	20200506_FW.sf3
200803_QE1_PM1_ThS_POMPU_200506_B_16.raw	20220824_PacBio_20200506_cont_FW_ATS_20220829.fasta	20200506_FW.sf3
200803_QE1_PM1_ThS_POMPU_200506_B_17.raw	20220824_PacBio_20200506_cont_FW_ATS_20220829.fasta	20200506_FW.sf3
200803_QE1_PM1_ThS_POMPU_200506_B_18.raw	20220824_PacBio_20200506_cont_FW_ATS_20220829.fasta	20200506_FW.sf3
200803_QE1_PM1_ThS_POMPU_200506_B_19.raw	20220824_PacBio_20200506_cont_FW_ATS_20220829.fasta	20200506_FW.sf3
200803_QE1_PM1_ThS_POMPU_200506_B_20.raw	20220824_PacBio_20200506_cont_FW_ATS_20220829.fasta	20200506_FW.sf3
200813_QE1_PM1_ThS_POMPU_200506_C_01.raw	20220824_PacBio_20200506_cont_FW_ATS_20220829.fasta	20200506_FW.sf3
200813_QE1_PM1_ThS_POMPU_200506_C_02.raw	20220824_PacBio_20200506_cont_FW_ATS_20220829.fasta	20200506_FW.sf3
200813_QE1_PM1_ThS_POMPU_200506_C_03.raw	20220824_PacBio_20200506_cont_FW_ATS_20220829.fasta	20200506_FW.sf3
200813_QE1_PM1_ThS_POMPU_200506_C_04.raw	20220824_PacBio_20200506_cont_FW_ATS_20220829.fasta	20200506_FW.sf3
200813_QE1_PM1_ThS_POMPU_200506_C_05.raw	20220824_PacBio_20200506_cont_FW_ATS_20220829.fasta	20200506_FW.sf3
200813_QE1_PM1_ThS_POMPU_200506_C_06.raw	20220824_PacBio_20200506_cont_FW_ATS_20220829.fasta	20200506_FW.sf3
200813_QE1_PM1_ThS_POMPU_200506_C_07.raw	20220824_PacBio_20200506_cont_FW_ATS_20220829.fasta	20200506_FW.sf3
200813_QE1_PM1_ThS_POMPU_200506_C_08.raw	20220824_PacBio_20200506_cont_FW_ATS_20220829.fasta	20200506_FW.sf3
200813_QE1_PM1_ThS_POMPU_200506_C_09.raw	20220824_PacBio_20200506_cont_FW_ATS_20220829.fasta	20200506_FW.sf3
200813_QE1_PM1_ThS_POMPU_200506_C_10.raw	20220824_PacBio_20200506_cont_FW_ATS_20220829.fasta	20200506_FW.sf3
200813_QE1_PM1_ThS_POMPU_200506_C_11.raw	20220824_PacBio_20200506_cont_FW_ATS_20220829.fasta	20200506_FW.sf3
200813_QE1_PM1_ThS_POMPU_200506_C_12.raw	20220824_PacBio_20200506_cont_FW_ATS_20220829.fasta	20200506_FW.sf3
200813_QE1_PM1_ThS_POMPU_200506_C_13.raw	20220824_PacBio_20200506_cont_FW_ATS_20220829.fasta	20200506_FW.sf3
200813_QE1_PM1_ThS_POMPU_200506_C_14.raw	20220824_PacBio_20200506_cont_FW_ATS_20220829.fasta	20200506_FW.sf3
200813_QE1_PM1_ThS_POMPU_200506_C_15.raw	20220824_PacBio_20200506_cont_FW_ATS_20220829.fasta	20200506_FW.sf3
200813_QE1_PM1_ThS_POMPU_200506_C_16.raw	20220824_PacBio_20200506_cont_FW_ATS_20220829.fasta	20200506_FW.sf3
200813_QE1_PM1_ThS_POMPU_200506_C_17.raw	20220824_PacBio_20200506_cont_FW_ATS_20220829.fasta	20200506_FW.sf3
200813_QE1_PM1_ThS_POMPU_200506_C_18.raw	20220824_PacBio_20200506_cont_FW_ATS_20220829.fasta	20200506_FW.sf3
200813_QE1_PM1_ThS_POMPU_200506_C_19.raw	20220824_PacBio_20200506_cont_FW_ATS_20220829.fasta	20200506_FW.sf3
200813_QE1_PM1_ThS_POMPU_200506_C_20.raw	20220824_PacBio_20200506_cont_FW_ATS_20220829.fasta	20200506_FW.sf3
220727_QE1_PM1_VK_LF_POMPU2020_200506_21hour_A_01.raw	20230228_POMPU_20200506_pm_cont_fw_ATS_20230228.fasta	Final_20200506_pm_first_search.sf3
220727_QE1_PM1_VK_LF_POMPU2020_200506_21hour_A_02.raw	20230228_POMPU_20200506_pm_cont_fw_ATS_20230228.fasta	Final_20200506_pm_first_search.sf3
220727_QE1_PM1_VK_LF_POMPU2020_200506_21hour_A_03.raw	20230228_POMPU_20200506_pm_cont_fw_ATS_20230228.fasta	Final_20200506_pm_first_search.sf3
220727_QE1_PM1_VK_LF_POMPU2020_200506_21hour_A_04.raw	20230228_POMPU_20200506_pm_cont_fw_ATS_20230228.fasta	Final_20200506_pm_first_search.sf3
220727_QE1_PM1_VK_LF_POMPU2020_200506_21hour_A_05.raw	20230228_POMPU_20200506_pm_cont_fw_ATS_20230228.fasta	Final_20200506_pm_first_search.sf3
220727_QE1_PM1_VK_LF_POMPU2020_200506_21hour_A_06.raw	20230228_POMPU_20200506_pm_cont_fw_ATS_20230228.fasta	Final_20200506_pm_first_search.sf3
220727_QE1_PM1_VK_LF_POMPU2020_200506_21hour_A_07.raw	20230228_POMPU_20200506_pm_cont_fw_ATS_20230228.fasta	Final_20200506_pm_first_search.sf3
220727_QE1_PM1_VK_LF_POMPU2020_200506_21hour_A_08.raw	20230228_POMPU_20200506_pm_cont_fw_ATS_20230228.fasta	Final_20200506_pm_first_search.sf3
220727_QE1_PM1_VK_LF_POMPU2020_200506_21hour_A_09.raw	20230228_POMPU_20200506_pm_cont_fw_ATS_20230228.fasta	Final_20200506_pm_first_search.sf3
220727_QE1_PM1_VK_LF_POMPU2020_200506_21hour_A_10.raw	20230228_POMPU_20200506_pm_cont_fw_ATS_20230228.fasta	Final_20200506_pm_first_search.sf3
220727_QE1_PM1_VK_LF_POMPU2020_200506_21hour_A_11.raw	20230228_POMPU_20200506_pm_cont_fw_ATS_20230228.fasta	Final_20200506_pm_first_search.sf3
220727_QE1_PM1_VK_LF_POMPU2020_200506_21hour_A_12.raw	20230228_POMPU_20200506_pm_cont_fw_ATS_20230228.fasta	Final_20200506_pm_first_search.sf3
220727_QE1_PM1_VK_LF_POMPU2020_200506_21hour_A_13.raw	20230228_POMPU_20200506_pm_cont_fw_ATS_20230228.fasta	Final_20200506_pm_first_search.sf3
220727_QE1_PM1_VK_LF_POMPU2020_200506_21hour_A_14.raw	20230228_POMPU_20200506_pm_cont_fw_ATS_20230228.fasta	Final_20200506_pm_first_search.sf3
220727_QE1_PM1_VK_LF_POMPU2020_200506_21hour_A_15.raw	20230228_POMPU_20200506_pm_cont_fw_ATS_20230228.fasta	Final_20200506_pm_first_search.sf3
220727_QE1_PM1_VK_LF_POMPU2020_200506_21hour_A_16.raw	20230228_POMPU_20200506_pm_cont_fw_ATS_20230228.fasta	Final_20200506_pm_first_search.sf3
220727_QE1_PM1_VK_LF_POMPU2020_200506_21hour_A_17.raw	20230228_POMPU_20200506_pm_cont_fw_ATS_20230228.fasta	Final_20200506_pm_first_search.sf3
220727_QE1_PM1_VK_LF_POMPU2020_200506_21hour_A_18.raw	20230228_POMPU_20200506_pm_cont_fw_ATS_20230228.fasta	Final_20200506_pm_first_search.sf3
220727_QE1_PM1_VK_LF_POMPU2020_200506_21hour_A_19.raw	20230228_POMPU_20200506_pm_cont_fw_ATS_20230228.fasta	Final_20200506_pm_first_search.sf3
220727_QE1_PM1_VK_LF_POMPU2020_200506_21hour_A_20.raw	20230228_POMPU_20200506_pm_cont_fw_ATS_20230228.fasta	Final_20200506_pm_first_search.sf3
220729_QE1_PM1_VK_LF_POMPU2020_200506_21hour_B_01.raw	20230228_POMPU_20200506_pm_cont_fw_ATS_20230228.fasta	Final_20200506_pm_first_search.sf3
220729_QE1_PM1_VK_LF_POMPU2020_200506_21hour_B_02.raw	20230228_POMPU_20200506_pm_cont_fw_ATS_20230228.fasta	Final_20200506_pm_first_search.sf3
220729_QE1_PM1_VK_LF_POMPU2020_200506_21hour_B_03.raw	20230228_POMPU_20200506_pm_cont_fw_ATS_20230228.fasta	Final_20200506_pm_first_search.sf3
220729_QE1_PM1_VK_LF_POMPU2020_200506_21hour_B_04.raw	20230228_POMPU_20200506_pm_cont_fw_ATS_20230228.fasta	Final_20200506_pm_first_search.sf3
220729_QE1_PM1_VK_LF_POMPU2020_200506_21hour_B_05.raw	20230228_POMPU_20200506_pm_cont_fw_ATS_20230228.fasta	Final_20200506_pm_first_search.sf3
220729_QE1_PM1_VK_LF_POMPU2020_200506_21hour_B_06.raw	20230228_POMPU_20200506_pm_cont_fw_ATS_20230228.fasta	Final_20200506_pm_first_search.sf3
220729_QE1_PM1_VK_LF_POMPU2020_200506_21hour_B_07.raw	20230228_POMPU_20200506_pm_cont_fw_ATS_20230228.fasta	Final_20200506_pm_first_search.sf3
220729_QE1_PM1_VK_LF_POMPU2020_200506_21hour_B_08.raw	20230228_POMPU_20200506_pm_cont_fw_ATS_20230228.fasta	Final_20200506_pm_first_search.sf3
220729_QE1_PM1_VK_LF_POMPU2020_200506_21hour_B_09.raw	20230228_POMPU_20200506_pm_cont_fw_ATS_20230228.fasta	Final_20200506_pm_first_search.sf3
220729_QE1_PM1_VK_LF_POMPU2020_200506_21hour_B_10.raw	20230228_POMPU_20200506_pm_cont_fw_ATS_20230228.fasta	Final_20200506_pm_first_search.sf3
220729_QE1_PM1_VK_LF_POMPU2020_200506_21hour_B_11.raw	20230228_POMPU_20200506_pm_cont_fw_ATS_20230228.fasta	Final_20200506_pm_first_search.sf3
220729_QE1_PM1_VK_LF_POMPU2020_200506_21hour_B_12.raw	20230228_POMPU_20200506_pm_cont_fw_ATS_20230228.fasta	Final_20200506_pm_first_search.sf3
220729_QE1_PM1_VK_LF_POMPU2020_200506_21hour_B_13.raw	20230228_POMPU_20200506_pm_cont_fw_ATS_20230228.fasta	Final_20200506_pm_first_search.sf3
220729_QE1_PM1_VK_LF_POMPU2020_200506_21hour_B_14.raw	20230228_POMPU_20200506_pm_cont_fw_ATS_20230228.fasta	Final_20200506_pm_first_search.sf3
220729_QE1_PM1_VK_LF_POMPU2020_200506_21hour_B_15.raw	20230228_POMPU_20200506_pm_cont_fw_ATS_20230228.fasta	Final_20200506_pm_first_search.sf3
220729_QE1_PM1_VK_LF_POMPU2020_200506_21hour_B_16.raw	20230228_POMPU_20200506_pm_cont_fw_ATS_20230228.fasta	Final_20200506_pm_first_search.sf3
220729_QE1_PM1_VK_LF_POMPU2020_200506_21hour_B_17.raw	20230228_POMPU_20200506_pm_cont_fw_ATS_20230228.fasta	Final_20200506_pm_first_search.sf3
220729_QE1_PM1_VK_LF_POMPU2020_200506_21hour_B_18.raw	20230228_POMPU_20200506_pm_cont_fw_ATS_20230228.fasta	Final_20200506_pm_first_search.sf3
220729_QE1_PM1_VK_LF_POMPU2020_200506_21hour_B_19.raw	20230228_POMPU_20200506_pm_cont_fw_ATS_20230228.fasta	Final_20200506_pm_first_search.sf3
220729_QE1_PM1_VK_LF_POMPU2020_200506_21hour_B_20.raw	20230228_POMPU_20200506_pm_cont_fw_ATS_20230228.fasta	Final_20200506_pm_first_search.sf3
221107_QE1_PM1_VK_POMPU2020_200506_21hour_C_01.raw	20230228_POMPU_20200506_pm_cont_fw_ATS_20230228.fasta	Final_20200506_pm_first_search.sf3
221107_QE1_PM1_VK_POMPU2020_200506_21hour_C_02.raw	20230228_POMPU_20200506_pm_cont_fw_ATS_20230228.fasta	Final_20200506_pm_first_search.sf3
221107_QE1_PM1_VK_POMPU2020_200506_21hour_C_03.raw	20230228_POMPU_20200506_pm_cont_fw_ATS_20230228.fasta	Final_20200506_pm_first_search.sf3
221107_QE1_PM1_VK_POMPU2020_200506_21hour_C_04.raw	20230228_POMPU_20200506_pm_cont_fw_ATS_20230228.fasta	Final_20200506_pm_first_search.sf3
221107_QE1_PM1_VK_POMPU2020_200506_21hour_C_05.raw	20230228_POMPU_20200506_pm_cont_fw_ATS_20230228.fasta	Final_20200506_pm_first_search.sf3
221107_QE1_PM1_VK_POMPU2020_200506_21hour_C_06.raw	20230228_POMPU_20200506_pm_cont_fw_ATS_20230228.fasta	Final_20200506_pm_first_search.sf3
221107_QE1_PM1_VK_POMPU2020_200506_21hour_C_07.raw	20230228_POMPU_20200506_pm_cont_fw_ATS_20230228.fasta	Final_20200506_pm_first_search.sf3
221107_QE1_PM1_VK_POMPU2020_200506_21hour_C_08.raw	20230228_POMPU_20200506_pm_cont_fw_ATS_20230228.fasta	Final_20200506_pm_first_search.sf3
221107_QE1_PM1_VK_POMPU2020_200506_21hour_C_09.raw	20230228_POMPU_20200506_pm_cont_fw_ATS_20230228.fasta	Final_20200506_pm_first_search.sf3
221107_QE1_PM1_VK_POMPU2020_200506_21hour_C_10.raw	20230228_POMPU_20200506_pm_cont_fw_ATS_20230228.fasta	Final_20200506_pm_first_search.sf3
221107_QE1_PM1_VK_POMPU2020_200506_21hour_C_11.raw	20230228_POMPU_20200506_pm_cont_fw_ATS_20230228.fasta	Final_20200506_pm_first_search.sf3
221107_QE1_PM1_VK_POMPU2020_200506_21hour_C_12.raw	20230228_POMPU_20200506_pm_cont_fw_ATS_20230228.fasta	Final_20200506_pm_first_search.sf3
221107_QE1_PM1_VK_POMPU2020_200506_21hour_C_13.raw	20230228_POMPU_20200506_pm_cont_fw_ATS_20230228.fasta	Final_20200506_pm_first_search.sf3
221107_QE1_PM1_VK_POMPU2020_200506_21hour_C_14.raw	20230228_POMPU_20200506_pm_cont_fw_ATS_20230228.fasta	Final_20200506_pm_first_search.sf3
221107_QE1_PM1_VK_POMPU2020_200506_21hour_C_15.raw	20230228_POMPU_20200506_pm_cont_fw_ATS_20230228.fasta	Final_20200506_pm_first_search.sf3
221107_QE1_PM1_VK_POMPU2020_200506_21hour_C_16.raw	20230228_POMPU_20200506_pm_cont_fw_ATS_20230228.fasta	Final_20200506_pm_first_search.sf3
221107_QE1_PM1_VK_POMPU2020_200506_21hour_C_17.raw	20230228_POMPU_20200506_pm_cont_fw_ATS_20230228.fasta	Final_20200506_pm_first_search.sf3
221107_QE1_PM1_VK_POMPU2020_200506_21hour_C_18.raw	20230228_POMPU_20200506_pm_cont_fw_ATS_20230228.fasta	Final_20200506_pm_first_search.sf3
221107_QE1_PM1_VK_POMPU2020_200506_21hour_C_19.raw	20230228_POMPU_20200506_pm_cont_fw_ATS_20230228.fasta	Final_20200506_pm_first_search.sf3
221107_QE1_PM1_VK_POMPU2020_200506_21hour_C_20.raw	20230228_POMPU_20200506_pm_cont_fw_ATS_20230228.fasta	Final_20200506_pm_first_search.sf3
210325_QE1_PM1_VK_POMPU_200507_A_01.raw	20230209_POMPU_07052020_fw_ATS_20230209_20230209.fasta	Final_20200507_am_first_search.sf3
210325_QE1_PM1_VK_POMPU_200507_A_02.raw	20230209_POMPU_07052020_fw_ATS_20230209_20230209.fasta	Final_20200507_am_first_search.sf3
210325_QE1_PM1_VK_POMPU_200507_A_03.raw	20230209_POMPU_07052020_fw_ATS_20230209_20230209.fasta	Final_20200507_am_first_search.sf3
210325_QE1_PM1_VK_POMPU_200507_A_04.raw	20230209_POMPU_07052020_fw_ATS_20230209_20230209.fasta	Final_20200507_am_first_search.sf3
210325_QE1_PM1_VK_POMPU_200507_A_05.raw	20230209_POMPU_07052020_fw_ATS_20230209_20230209.fasta	Final_20200507_am_first_search.sf3
210325_QE1_PM1_VK_POMPU_200507_A_06.raw	20230209_POMPU_07052020_fw_ATS_20230209_20230209.fasta	Final_20200507_am_first_search.sf3
210325_QE1_PM1_VK_POMPU_200507_A_07.raw	20230209_POMPU_07052020_fw_ATS_20230209_20230209.fasta	Final_20200507_am_first_search.sf3
210325_QE1_PM1_VK_POMPU_200507_A_08.raw	20230209_POMPU_07052020_fw_ATS_20230209_20230209.fasta	Final_20200507_am_first_search.sf3
210325_QE1_PM1_VK_POMPU_200507_A_09.raw	20230209_POMPU_07052020_fw_ATS_20230209_20230209.fasta	Final_20200507_am_first_search.sf3
210325_QE1_PM1_VK_POMPU_200507_A_10.raw	20230209_POMPU_07052020_fw_ATS_20230209_20230209.fasta	Final_20200507_am_first_search.sf3
210325_QE1_PM1_VK_POMPU_200507_A_11.raw	20230209_POMPU_07052020_fw_ATS_20230209_20230209.fasta	Final_20200507_am_first_search.sf3
210325_QE1_PM1_VK_POMPU_200507_A_12.raw	20230209_POMPU_07052020_fw_ATS_20230209_20230209.fasta	Final_20200507_am_first_search.sf3
210325_QE1_PM1_VK_POMPU_200507_A_13.raw	20230209_POMPU_07052020_fw_ATS_20230209_20230209.fasta	Final_20200507_am_first_search.sf3
210325_QE1_PM1_VK_POMPU_200507_A_14.raw	20230209_POMPU_07052020_fw_ATS_20230209_20230209.fasta	Final_20200507_am_first_search.sf3
210325_QE1_PM1_VK_POMPU_200507_A_15.raw	20230209_POMPU_07052020_fw_ATS_20230209_20230209.fasta	Final_20200507_am_first_search.sf3
210325_QE1_PM1_VK_POMPU_200507_A_16.raw	20230209_POMPU_07052020_fw_ATS_20230209_20230209.fasta	Final_20200507_am_first_search.sf3
210325_QE1_PM1_VK_POMPU_200507_A_17.raw	20230209_POMPU_07052020_fw_ATS_20230209_20230209.fasta	Final_20200507_am_first_search.sf3
210325_QE1_PM1_VK_POMPU_200507_A_18.raw	20230209_POMPU_07052020_fw_ATS_20230209_20230209.fasta	Final_20200507_am_first_search.sf3
210325_QE1_PM1_VK_POMPU_200507_A_19.raw	20230209_POMPU_07052020_fw_ATS_20230209_20230209.fasta	Final_20200507_am_first_search.sf3
210325_QE1_PM1_VK_POMPU_200507_A_20.raw	20230209_POMPU_07052020_fw_ATS_20230209_20230209.fasta	Final_20200507_am_first_search.sf3
210514_QE1_PM1_VK_POMPU_200507_B_01.raw	20230209_POMPU_07052020_fw_ATS_20230209_20230209.fasta	Final_20200507_am_first_search.sf3
210514_QE1_PM1_VK_POMPU_200507_B_02.raw	20230209_POMPU_07052020_fw_ATS_20230209_20230209.fasta	Final_20200507_am_first_search.sf3
210514_QE1_PM1_VK_POMPU_200507_B_03.raw	20230209_POMPU_07052020_fw_ATS_20230209_20230209.fasta	Final_20200507_am_first_search.sf3
210514_QE1_PM1_VK_POMPU_200507_B_04.raw	20230209_POMPU_07052020_fw_ATS_20230209_20230209.fasta	Final_20200507_am_first_search.sf3
210514_QE1_PM1_VK_POMPU_200507_B_05.raw	20230209_POMPU_07052020_fw_ATS_20230209_20230209.fasta	Final_20200507_am_first_search.sf3
210514_QE1_PM1_VK_POMPU_200507_B_06.raw	20230209_POMPU_07052020_fw_ATS_20230209_20230209.fasta	Final_20200507_am_first_search.sf3
210514_QE1_PM1_VK_POMPU_200507_B_07.raw	20230209_POMPU_07052020_fw_ATS_20230209_20230209.fasta	Final_20200507_am_first_search.sf3
210514_QE1_PM1_VK_POMPU_200507_B_08.raw	20230209_POMPU_07052020_fw_ATS_20230209_20230209.fasta	Final_20200507_am_first_search.sf3
210514_QE1_PM1_VK_POMPU_200507_B_09.raw	20230209_POMPU_07052020_fw_ATS_20230209_20230209.fasta	Final_20200507_am_first_search.sf3
210514_QE1_PM1_VK_POMPU_200507_B_10.raw	20230209_POMPU_07052020_fw_ATS_20230209_20230209.fasta	Final_20200507_am_first_search.sf3
210514_QE1_PM1_VK_POMPU_200507_B_11.raw	20230209_POMPU_07052020_fw_ATS_20230209_20230209.fasta	Final_20200507_am_first_search.sf3
210514_QE1_PM1_VK_POMPU_200507_B_12.raw	20230209_POMPU_07052020_fw_ATS_20230209_20230209.fasta	Final_20200507_am_first_search.sf3
210514_QE1_PM1_VK_POMPU_200507_B_13.raw	20230209_POMPU_07052020_fw_ATS_20230209_20230209.fasta	Final_20200507_am_first_search.sf3
210514_QE1_PM1_VK_POMPU_200507_B_14.raw	20230209_POMPU_07052020_fw_ATS_20230209_20230209.fasta	Final_20200507_am_first_search.sf3
210514_QE1_PM1_VK_POMPU_200507_B_15.raw	20230209_POMPU_07052020_fw_ATS_20230209_20230209.fasta	Final_20200507_am_first_search.sf3
210514_QE1_PM1_VK_POMPU_200507_B_16.raw	20230209_POMPU_07052020_fw_ATS_20230209_20230209.fasta	Final_20200507_am_first_search.sf3
210514_QE1_PM1_VK_POMPU_200507_B_17.raw	20230209_POMPU_07052020_fw_ATS_20230209_20230209.fasta	Final_20200507_am_first_search.sf3
210514_QE1_PM1_VK_POMPU_200507_B_18.raw	20230209_POMPU_07052020_fw_ATS_20230209_20230209.fasta	Final_20200507_am_first_search.sf3
210514_QE1_PM1_VK_POMPU_200507_B_19.raw	20230209_POMPU_07052020_fw_ATS_20230209_20230209.fasta	Final_20200507_am_first_search.sf3
210514_QE1_PM1_VK_POMPU_200507_B_20.raw	20230209_POMPU_07052020_fw_ATS_20230209_20230209.fasta	Final_20200507_am_first_search.sf3
210719_QE1_PM1_ThS_POMPU_200507_C_01.raw	20230209_POMPU_07052020_fw_ATS_20230209_20230209.fasta	Final_20200507_am_first_search.sf3
210719_QE1_PM1_ThS_POMPU_200507_C_02.raw	20230209_POMPU_07052020_fw_ATS_20230209_20230209.fasta	Final_20200507_am_first_search.sf3
210719_QE1_PM1_ThS_POMPU_200507_C_03.raw	20230209_POMPU_07052020_fw_ATS_20230209_20230209.fasta	Final_20200507_am_first_search.sf3
210719_QE1_PM1_ThS_POMPU_200507_C_04.raw	20230209_POMPU_07052020_fw_ATS_20230209_20230209.fasta	Final_20200507_am_first_search.sf3
210719_QE1_PM1_ThS_POMPU_200507_C_05.raw	20230209_POMPU_07052020_fw_ATS_20230209_20230209.fasta	Final_20200507_am_first_search.sf3
210719_QE1_PM1_ThS_POMPU_200507_C_06.raw	20230209_POMPU_07052020_fw_ATS_20230209_20230209.fasta	Final_20200507_am_first_search.sf3
210719_QE1_PM1_ThS_POMPU_200507_C_07.raw	20230209_POMPU_07052020_fw_ATS_20230209_20230209.fasta	Final_20200507_am_first_search.sf3
210719_QE1_PM1_ThS_POMPU_200507_C_08.raw	20230209_POMPU_07052020_fw_ATS_20230209_20230209.fasta	Final_20200507_am_first_search.sf3
210719_QE1_PM1_ThS_POMPU_200507_C_09.raw	20230209_POMPU_07052020_fw_ATS_20230209_20230209.fasta	Final_20200507_am_first_search.sf3
210719_QE1_PM1_ThS_POMPU_200507_C_10.raw	20230209_POMPU_07052020_fw_ATS_20230209_20230209.fasta	Final_20200507_am_first_search.sf3
210719_QE1_PM1_ThS_POMPU_200507_C_11.raw	20230209_POMPU_07052020_fw_ATS_20230209_20230209.fasta	Final_20200507_am_first_search.sf3
210719_QE1_PM1_ThS_POMPU_200507_C_12.raw	20230209_POMPU_07052020_fw_ATS_20230209_20230209.fasta	Final_20200507_am_first_search.sf3
210719_QE1_PM1_ThS_POMPU_200507_C_13.raw	20230209_POMPU_07052020_fw_ATS_20230209_20230209.fasta	Final_20200507_am_first_search.sf3
210719_QE1_PM1_ThS_POMPU_200507_C_14.raw	20230209_POMPU_07052020_fw_ATS_20230209_20230209.fasta	Final_20200507_am_first_search.sf3
210719_QE1_PM1_ThS_POMPU_200507_C_15.raw	20230209_POMPU_07052020_fw_ATS_20230209_20230209.fasta	Final_20200507_am_first_search.sf3
210719_QE1_PM1_ThS_POMPU_200507_C_16.raw	20230209_POMPU_07052020_fw_ATS_20230209_20230209.fasta	Final_20200507_am_first_search.sf3
210719_QE1_PM1_ThS_POMPU_200507_C_17.raw	20230209_POMPU_07052020_fw_ATS_20230209_20230209.fasta	Final_20200507_am_first_search.sf3
210719_QE1_PM1_ThS_POMPU_200507_C_18.raw	20230209_POMPU_07052020_fw_ATS_20230209_20230209.fasta	Final_20200507_am_first_search.sf3
210719_QE1_PM1_ThS_POMPU_200507_C_19.raw	20230209_POMPU_07052020_fw_ATS_20230209_20230209.fasta	Final_20200507_am_first_search.sf3
210719_QE1_PM1_ThS_POMPU_200507_C_20.raw	20230209_POMPU_07052020_fw_ATS_20230209_20230209.fasta	Final_20200507_am_first_search.sf3
220929_QE1_PM1_VK_LF_POMPU2020_200507_21hour_A_01.raw	20230228_POMPU_20200507_pm_cont_fw_ATS_20230228.fasta	Final_20200507_pm_first_search.sf3
220929_QE1_PM1_VK_LF_POMPU2020_200507_21hour_A_02.raw	20230228_POMPU_20200507_pm_cont_fw_ATS_20230228.fasta	Final_20200507_pm_first_search.sf3
220929_QE1_PM1_VK_LF_POMPU2020_200507_21hour_A_03.raw	20230228_POMPU_20200507_pm_cont_fw_ATS_20230228.fasta	Final_20200507_pm_first_search.sf3
220929_QE1_PM1_VK_LF_POMPU2020_200507_21hour_A_04.raw	20230228_POMPU_20200507_pm_cont_fw_ATS_20230228.fasta	Final_20200507_pm_first_search.sf3
220929_QE1_PM1_VK_LF_POMPU2020_200507_21hour_A_05.raw	20230228_POMPU_20200507_pm_cont_fw_ATS_20230228.fasta	Final_20200507_pm_first_search.sf3
220929_QE1_PM1_VK_LF_POMPU2020_200507_21hour_A_06.raw	20230228_POMPU_20200507_pm_cont_fw_ATS_20230228.fasta	Final_20200507_pm_first_search.sf3
220929_QE1_PM1_VK_LF_POMPU2020_200507_21hour_A_07.raw	20230228_POMPU_20200507_pm_cont_fw_ATS_20230228.fasta	Final_20200507_pm_first_search.sf3
220929_QE1_PM1_VK_LF_POMPU2020_200507_21hour_A_08.raw	20230228_POMPU_20200507_pm_cont_fw_ATS_20230228.fasta	Final_20200507_pm_first_search.sf3
220929_QE1_PM1_VK_LF_POMPU2020_200507_21hour_A_09.raw	20230228_POMPU_20200507_pm_cont_fw_ATS_20230228.fasta	Final_20200507_pm_first_search.sf3
220929_QE1_PM1_VK_LF_POMPU2020_200507_21hour_A_10.raw	20230228_POMPU_20200507_pm_cont_fw_ATS_20230228.fasta	Final_20200507_pm_first_search.sf3
220929_QE1_PM1_VK_LF_POMPU2020_200507_21hour_A_11.raw	20230228_POMPU_20200507_pm_cont_fw_ATS_20230228.fasta	Final_20200507_pm_first_search.sf3
220929_QE1_PM1_VK_LF_POMPU2020_200507_21hour_A_12.raw	20230228_POMPU_20200507_pm_cont_fw_ATS_20230228.fasta	Final_20200507_pm_first_search.sf3
220929_QE1_PM1_VK_LF_POMPU2020_200507_21hour_A_13.raw	20230228_POMPU_20200507_pm_cont_fw_ATS_20230228.fasta	Final_20200507_pm_first_search.sf3
220929_QE1_PM1_VK_LF_POMPU2020_200507_21hour_A_14.raw	20230228_POMPU_20200507_pm_cont_fw_ATS_20230228.fasta	Final_20200507_pm_first_search.sf3
220929_QE1_PM1_VK_LF_POMPU2020_200507_21hour_A_15.raw	20230228_POMPU_20200507_pm_cont_fw_ATS_20230228.fasta	Final_20200507_pm_first_search.sf3
220929_QE1_PM1_VK_LF_POMPU2020_200507_21hour_A_16.raw	20230228_POMPU_20200507_pm_cont_fw_ATS_20230228.fasta	Final_20200507_pm_first_search.sf3
220929_QE1_PM1_VK_LF_POMPU2020_200507_21hour_A_17.raw	20230228_POMPU_20200507_pm_cont_fw_ATS_20230228.fasta	Final_20200507_pm_first_search.sf3
220929_QE1_PM1_VK_LF_POMPU2020_200507_21hour_A_18.raw	20230228_POMPU_20200507_pm_cont_fw_ATS_20230228.fasta	Final_20200507_pm_first_search.sf3
220929_QE1_PM1_VK_LF_POMPU2020_200507_21hour_A_19.raw	20230228_POMPU_20200507_pm_cont_fw_ATS_20230228.fasta	Final_20200507_pm_first_search.sf3
220929_QE1_PM1_VK_LF_POMPU2020_200507_21hour_A_20.raw	20230228_POMPU_20200507_pm_cont_fw_ATS_20230228.fasta	Final_20200507_pm_first_search.sf3
221110_QE1_PM1_VK_LF_POMPU2020_200507_21hour_B_01.raw	20230228_POMPU_20200507_pm_cont_fw_ATS_20230228.fasta	Final_20200507_pm_first_search.sf3
221110_QE1_PM1_VK_LF_POMPU2020_200507_21hour_B_02.raw	20230228_POMPU_20200507_pm_cont_fw_ATS_20230228.fasta	Final_20200507_pm_first_search.sf3
221110_QE1_PM1_VK_LF_POMPU2020_200507_21hour_B_03.raw	20230228_POMPU_20200507_pm_cont_fw_ATS_20230228.fasta	Final_20200507_pm_first_search.sf3
221110_QE1_PM1_VK_LF_POMPU2020_200507_21hour_B_04.raw	20230228_POMPU_20200507_pm_cont_fw_ATS_20230228.fasta	Final_20200507_pm_first_search.sf3
221110_QE1_PM1_VK_LF_POMPU2020_200507_21hour_B_05.raw	20230228_POMPU_20200507_pm_cont_fw_ATS_20230228.fasta	Final_20200507_pm_first_search.sf3
221110_QE1_PM1_VK_LF_POMPU2020_200507_21hour_B_06.raw	20230228_POMPU_20200507_pm_cont_fw_ATS_20230228.fasta	Final_20200507_pm_first_search.sf3
221110_QE1_PM1_VK_LF_POMPU2020_200507_21hour_B_07.raw	20230228_POMPU_20200507_pm_cont_fw_ATS_20230228.fasta	Final_20200507_pm_first_search.sf3
221110_QE1_PM1_VK_LF_POMPU2020_200507_21hour_B_08.raw	20230228_POMPU_20200507_pm_cont_fw_ATS_20230228.fasta	Final_20200507_pm_first_search.sf3
221110_QE1_PM1_VK_LF_POMPU2020_200507_21hour_B_09.raw	20230228_POMPU_20200507_pm_cont_fw_ATS_20230228.fasta	Final_20200507_pm_first_search.sf3
221110_QE1_PM1_VK_LF_POMPU2020_200507_21hour_B_10.raw	20230228_POMPU_20200507_pm_cont_fw_ATS_20230228.fasta	Final_20200507_pm_first_search.sf3
221110_QE1_PM1_VK_LF_POMPU2020_200507_21hour_B_11.raw	20230228_POMPU_20200507_pm_cont_fw_ATS_20230228.fasta	Final_20200507_pm_first_search.sf3
221110_QE1_PM1_VK_LF_POMPU2020_200507_21hour_B_12.raw	20230228_POMPU_20200507_pm_cont_fw_ATS_20230228.fasta	Final_20200507_pm_first_search.sf3
221110_QE1_PM1_VK_LF_POMPU2020_200507_21hour_B_13.raw	20230228_POMPU_20200507_pm_cont_fw_ATS_20230228.fasta	Final_20200507_pm_first_search.sf3
221110_QE1_PM1_VK_LF_POMPU2020_200507_21hour_B_14.raw	20230228_POMPU_20200507_pm_cont_fw_ATS_20230228.fasta	Final_20200507_pm_first_search.sf3
221110_QE1_PM1_VK_LF_POMPU2020_200507_21hour_B_15.raw	20230228_POMPU_20200507_pm_cont_fw_ATS_20230228.fasta	Final_20200507_pm_first_search.sf3
221110_QE1_PM1_VK_LF_POMPU2020_200507_21hour_B_16.raw	20230228_POMPU_20200507_pm_cont_fw_ATS_20230228.fasta	Final_20200507_pm_first_search.sf3
221110_QE1_PM1_VK_LF_POMPU2020_200507_21hour_B_17.raw	20230228_POMPU_20200507_pm_cont_fw_ATS_20230228.fasta	Final_20200507_pm_first_search.sf3
221110_QE1_PM1_VK_LF_POMPU2020_200507_21hour_B_18.raw	20230228_POMPU_20200507_pm_cont_fw_ATS_20230228.fasta	Final_20200507_pm_first_search.sf3
221110_QE1_PM1_VK_LF_POMPU2020_200507_21hour_B_19.raw	20230228_POMPU_20200507_pm_cont_fw_ATS_20230228.fasta	Final_20200507_pm_first_search.sf3
221110_QE1_PM1_VK_LF_POMPU2020_200507_21hour_B_20.raw	20230228_POMPU_20200507_pm_cont_fw_ATS_20230228.fasta	Final_20200507_pm_first_search.sf3
220802_QE1_PM1_VK_LF_POMPU2020_200506_21hour_C_01.raw	20230228_POMPU_20200507_pm_cont_fw_ATS_20230228.fasta	Final_20200507_pm_first_search.sf3
220802_QE1_PM1_VK_LF_POMPU2020_200506_21hour_C_02.raw	20230228_POMPU_20200507_pm_cont_fw_ATS_20230228.fasta	Final_20200507_pm_first_search.sf3
220802_QE1_PM1_VK_LF_POMPU2020_200506_21hour_C_03.raw	20230228_POMPU_20200507_pm_cont_fw_ATS_20230228.fasta	Final_20200507_pm_first_search.sf3
220802_QE1_PM1_VK_LF_POMPU2020_200506_21hour_C_04.raw	20230228_POMPU_20200507_pm_cont_fw_ATS_20230228.fasta	Final_20200507_pm_first_search.sf3
220802_QE1_PM1_VK_LF_POMPU2020_200506_21hour_C_05.raw	20230228_POMPU_20200507_pm_cont_fw_ATS_20230228.fasta	Final_20200507_pm_first_search.sf3
220802_QE1_PM1_VK_LF_POMPU2020_200506_21hour_C_06.raw	20230228_POMPU_20200507_pm_cont_fw_ATS_20230228.fasta	Final_20200507_pm_first_search.sf3
220802_QE1_PM1_VK_LF_POMPU2020_200506_21hour_C_07.raw	20230228_POMPU_20200507_pm_cont_fw_ATS_20230228.fasta	Final_20200507_pm_first_search.sf3
220802_QE1_PM1_VK_LF_POMPU2020_200506_21hour_C_08.raw	20230228_POMPU_20200507_pm_cont_fw_ATS_20230228.fasta	Final_20200507_pm_first_search.sf3
220802_QE1_PM1_VK_LF_POMPU2020_200506_21hour_C_09.raw	20230228_POMPU_20200507_pm_cont_fw_ATS_20230228.fasta	Final_20200507_pm_first_search.sf3
220802_QE1_PM1_VK_LF_POMPU2020_200506_21hour_C_10.raw	20230228_POMPU_20200507_pm_cont_fw_ATS_20230228.fasta	Final_20200507_pm_first_search.sf3
220802_QE1_PM1_VK_LF_POMPU2020_200506_21hour_C_11.raw	20230228_POMPU_20200507_pm_cont_fw_ATS_20230228.fasta	Final_20200507_pm_first_search.sf3
220802_QE1_PM1_VK_LF_POMPU2020_200506_21hour_C_12.raw	20230228_POMPU_20200507_pm_cont_fw_ATS_20230228.fasta	Final_20200507_pm_first_search.sf3
220802_QE1_PM1_VK_LF_POMPU2020_200506_21hour_C_13.raw	20230228_POMPU_20200507_pm_cont_fw_ATS_20230228.fasta	Final_20200507_pm_first_search.sf3
220802_QE1_PM1_VK_LF_POMPU2020_200506_21hour_C_14.raw	20230228_POMPU_20200507_pm_cont_fw_ATS_20230228.fasta	Final_20200507_pm_first_search.sf3
220802_QE1_PM1_VK_LF_POMPU2020_200506_21hour_C_15.raw	20230228_POMPU_20200507_pm_cont_fw_ATS_20230228.fasta	Final_20200507_pm_first_search.sf3
220802_QE1_PM1_VK_LF_POMPU2020_200506_21hour_C_16.raw	20230228_POMPU_20200507_pm_cont_fw_ATS_20230228.fasta	Final_20200507_pm_first_search.sf3
220802_QE1_PM1_VK_LF_POMPU2020_200506_21hour_C_17.raw	20230228_POMPU_20200507_pm_cont_fw_ATS_20230228.fasta	Final_20200507_pm_first_search.sf3
220802_QE1_PM1_VK_LF_POMPU2020_200506_21hour_C_18.raw	20230228_POMPU_20200507_pm_cont_fw_ATS_20230228.fasta	Final_20200507_pm_first_search.sf3
220802_QE1_PM1_VK_LF_POMPU2020_200506_21hour_C_19.raw	20230228_POMPU_20200507_pm_cont_fw_ATS_20230228.fasta	Final_20200507_pm_first_search.sf3
220802_QE1_PM1_VK_LF_POMPU2020_200506_21hour_C_20.raw	20230228_POMPU_20200507_pm_cont_fw_ATS_20230228.fasta	Final_20200507_pm_first_search.sf3
201119_QE1_PM1_ThS_POMPU_200511_A_01.raw	20220824_PacBio_20200511_cont_FW_ATS_20220829.fasta	20200511_FW.sf3
201119_QE1_PM1_ThS_POMPU_200511_A_02.raw	20220824_PacBio_20200511_cont_FW_ATS_20220829.fasta	20200511_FW.sf3
201119_QE1_PM1_ThS_POMPU_200511_A_03.raw	20220824_PacBio_20200511_cont_FW_ATS_20220829.fasta	20200511_FW.sf3
201119_QE1_PM1_ThS_POMPU_200511_A_04.raw	20220824_PacBio_20200511_cont_FW_ATS_20220829.fasta	20200511_FW.sf3
201119_QE1_PM1_ThS_POMPU_200511_A_05.raw	20220824_PacBio_20200511_cont_FW_ATS_20220829.fasta	20200511_FW.sf3
201119_QE1_PM1_ThS_POMPU_200511_A_06.raw	20220824_PacBio_20200511_cont_FW_ATS_20220829.fasta	20200511_FW.sf3
201119_QE1_PM1_ThS_POMPU_200511_A_07.raw	20220824_PacBio_20200511_cont_FW_ATS_20220829.fasta	20200511_FW.sf3
201119_QE1_PM1_ThS_POMPU_200511_A_08.raw	20220824_PacBio_20200511_cont_FW_ATS_20220829.fasta	20200511_FW.sf3
201119_QE1_PM1_ThS_POMPU_200511_A_09.raw	20220824_PacBio_20200511_cont_FW_ATS_20220829.fasta	20200511_FW.sf3
201119_QE1_PM1_ThS_POMPU_200511_A_10.raw	20220824_PacBio_20200511_cont_FW_ATS_20220829.fasta	20200511_FW.sf3
201119_QE1_PM1_ThS_POMPU_200511_A_11.raw	20220824_PacBio_20200511_cont_FW_ATS_20220829.fasta	20200511_FW.sf3
201119_QE1_PM1_ThS_POMPU_200511_A_12.raw	20220824_PacBio_20200511_cont_FW_ATS_20220829.fasta	20200511_FW.sf3
201119_QE1_PM1_ThS_POMPU_200511_A_13.raw	20220824_PacBio_20200511_cont_FW_ATS_20220829.fasta	20200511_FW.sf3
201119_QE1_PM1_ThS_POMPU_200511_A_14.raw	20220824_PacBio_20200511_cont_FW_ATS_20220829.fasta	20200511_FW.sf3
201119_QE1_PM1_ThS_POMPU_200511_A_15.raw	20220824_PacBio_20200511_cont_FW_ATS_20220829.fasta	20200511_FW.sf3
201119_QE1_PM1_ThS_POMPU_200511_A_16.raw	20220824_PacBio_20200511_cont_FW_ATS_20220829.fasta	20200511_FW.sf3
201119_QE1_PM1_ThS_POMPU_200511_A_17.raw	20220824_PacBio_20200511_cont_FW_ATS_20220829.fasta	20200511_FW.sf3
201119_QE1_PM1_ThS_POMPU_200511_A_18.raw	20220824_PacBio_20200511_cont_FW_ATS_20220829.fasta	20200511_FW.sf3
201119_QE1_PM1_ThS_POMPU_200511_A_19.raw	20220824_PacBio_20200511_cont_FW_ATS_20220829.fasta	20200511_FW.sf3
201119_QE1_PM1_ThS_POMPU_200511_A_20.raw	20220824_PacBio_20200511_cont_FW_ATS_20220829.fasta	20200511_FW.sf3
201222_QE1_PM1_ThS_POMPU_200511_B_01.raw	20220824_PacBio_20200511_cont_FW_ATS_20220829.fasta	20200511_FW.sf3
201222_QE1_PM1_ThS_POMPU_200511_B_02.raw	20220824_PacBio_20200511_cont_FW_ATS_20220829.fasta	20200511_FW.sf3
201222_QE1_PM1_ThS_POMPU_200511_B_03.raw	20220824_PacBio_20200511_cont_FW_ATS_20220829.fasta	20200511_FW.sf3
201222_QE1_PM1_ThS_POMPU_200511_B_04.raw	20220824_PacBio_20200511_cont_FW_ATS_20220829.fasta	20200511_FW.sf3
201222_QE1_PM1_ThS_POMPU_200511_B_05.raw	20220824_PacBio_20200511_cont_FW_ATS_20220829.fasta	20200511_FW.sf3
201222_QE1_PM1_ThS_POMPU_200511_B_06.raw	20220824_PacBio_20200511_cont_FW_ATS_20220829.fasta	20200511_FW.sf3
201222_QE1_PM1_ThS_POMPU_200511_B_07.raw	20220824_PacBio_20200511_cont_FW_ATS_20220829.fasta	20200511_FW.sf3
201222_QE1_PM1_ThS_POMPU_200511_B_08.raw	20220824_PacBio_20200511_cont_FW_ATS_20220829.fasta	20200511_FW.sf3
201222_QE1_PM1_ThS_POMPU_200511_B_09.raw	20220824_PacBio_20200511_cont_FW_ATS_20220829.fasta	20200511_FW.sf3
201222_QE1_PM1_ThS_POMPU_200511_B_10.raw	20220824_PacBio_20200511_cont_FW_ATS_20220829.fasta	20200511_FW.sf3
201222_QE1_PM1_ThS_POMPU_200511_B_11.raw	20220824_PacBio_20200511_cont_FW_ATS_20220829.fasta	20200511_FW.sf3
201222_QE1_PM1_ThS_POMPU_200511_B_12.raw	20220824_PacBio_20200511_cont_FW_ATS_20220829.fasta	20200511_FW.sf3
201222_QE1_PM1_ThS_POMPU_200511_B_13.raw	20220824_PacBio_20200511_cont_FW_ATS_20220829.fasta	20200511_FW.sf3
201222_QE1_PM1_ThS_POMPU_200511_B_14.raw	20220824_PacBio_20200511_cont_FW_ATS_20220829.fasta	20200511_FW.sf3
201222_QE1_PM1_ThS_POMPU_200511_B_15.raw	20220824_PacBio_20200511_cont_FW_ATS_20220829.fasta	20200511_FW.sf3
201222_QE1_PM1_ThS_POMPU_200511_B_16.raw	20220824_PacBio_20200511_cont_FW_ATS_20220829.fasta	20200511_FW.sf3
201222_QE1_PM1_ThS_POMPU_200511_B_17.raw	20220824_PacBio_20200511_cont_FW_ATS_20220829.fasta	20200511_FW.sf3
201222_QE1_PM1_ThS_POMPU_200511_B_18.raw	20220824_PacBio_20200511_cont_FW_ATS_20220829.fasta	20200511_FW.sf3
201222_QE1_PM1_ThS_POMPU_200511_B_19.raw	20220824_PacBio_20200511_cont_FW_ATS_20220829.fasta	20200511_FW.sf3
201222_QE1_PM1_ThS_POMPU_200511_B_20.raw	20220824_PacBio_20200511_cont_FW_ATS_20220829.fasta	20200511_FW.sf3
210208_QE1_PM1_ThS_POMPU_200511_C_01.raw	20220824_PacBio_20200511_cont_FW_ATS_20220829.fasta	20200511_FW.sf3
210208_QE1_PM1_ThS_POMPU_200511_C_02.raw	20220824_PacBio_20200511_cont_FW_ATS_20220829.fasta	20200511_FW.sf3
210208_QE1_PM1_ThS_POMPU_200511_C_03.raw	20220824_PacBio_20200511_cont_FW_ATS_20220829.fasta	20200511_FW.sf3
210208_QE1_PM1_ThS_POMPU_200511_C_04.raw	20220824_PacBio_20200511_cont_FW_ATS_20220829.fasta	20200511_FW.sf3
210208_QE1_PM1_ThS_POMPU_200511_C_05.raw	20220824_PacBio_20200511_cont_FW_ATS_20220829.fasta	20200511_FW.sf3
210208_QE1_PM1_ThS_POMPU_200511_C_06.raw	20220824_PacBio_20200511_cont_FW_ATS_20220829.fasta	20200511_FW.sf3
210208_QE1_PM1_ThS_POMPU_200511_C_07.raw	20220824_PacBio_20200511_cont_FW_ATS_20220829.fasta	20200511_FW.sf3
210208_QE1_PM1_ThS_POMPU_200511_C_08.raw	20220824_PacBio_20200511_cont_FW_ATS_20220829.fasta	20200511_FW.sf3
210208_QE1_PM1_ThS_POMPU_200511_C_09.raw	20220824_PacBio_20200511_cont_FW_ATS_20220829.fasta	20200511_FW.sf3
210208_QE1_PM1_ThS_POMPU_200511_C_10.raw	20220824_PacBio_20200511_cont_FW_ATS_20220829.fasta	20200511_FW.sf3
210208_QE1_PM1_ThS_POMPU_200511_C_11.raw	20220824_PacBio_20200511_cont_FW_ATS_20220829.fasta	20200511_FW.sf3
210208_QE1_PM1_ThS_POMPU_200511_C_12.raw	20220824_PacBio_20200511_cont_FW_ATS_20220829.fasta	20200511_FW.sf3
210208_QE1_PM1_ThS_POMPU_200511_C_13.raw	20220824_PacBio_20200511_cont_FW_ATS_20220829.fasta	20200511_FW.sf3
210208_QE1_PM1_ThS_POMPU_200511_C_14.raw	20220824_PacBio_20200511_cont_FW_ATS_20220829.fasta	20200511_FW.sf3
210208_QE1_PM1_ThS_POMPU_200511_C_15.raw	20220824_PacBio_20200511_cont_FW_ATS_20220829.fasta	20200511_FW.sf3
210208_QE1_PM1_ThS_POMPU_200511_C_16.raw	20220824_PacBio_20200511_cont_FW_ATS_20220829.fasta	20200511_FW.sf3
210208_QE1_PM1_ThS_POMPU_200511_C_17.raw	20220824_PacBio_20200511_cont_FW_ATS_20220829.fasta	20200511_FW.sf3
210208_QE1_PM1_ThS_POMPU_200511_C_18.raw	20220824_PacBio_20200511_cont_FW_ATS_20220829.fasta	20200511_FW.sf3
210208_QE1_PM1_ThS_POMPU_200511_C_19.raw	20220824_PacBio_20200511_cont_FW_ATS_20220829.fasta	20200511_FW.sf3
210208_QE1_PM1_ThS_POMPU_200511_C_20.raw	20220824_PacBio_20200511_cont_FW_ATS_20220829.fasta	20200511_FW.sf3

## Sheet: second_search_step
List of all MS *.raw files, used databases (*.fasta file) and corresponding results file for the second searching step.
MS *.raw file	database (combined *.fasta file)	Scaffold output file
200710_QE1_PM1_ThS_POMPU_200429_A_01.raw	Final_Merged_Subset_Databases_nr97_target_decoy.fasta	all_2nd_seach.sf3
200710_QE1_PM1_ThS_POMPU_200429_A_02.raw	Final_Merged_Subset_Databases_nr97_target_decoy.fasta	all_2nd_seach.sf3
200710_QE1_PM1_ThS_POMPU_200429_A_03.raw	Final_Merged_Subset_Databases_nr97_target_decoy.fasta	all_2nd_seach.sf3
200710_QE1_PM1_ThS_POMPU_200429_A_04.raw	Final_Merged_Subset_Databases_nr97_target_decoy.fasta	all_2nd_seach.sf3
200710_QE1_PM1_ThS_POMPU_200429_A_05.raw	Final_Merged_Subset_Databases_nr97_target_decoy.fasta	all_2nd_seach.sf3
200710_QE1_PM1_ThS_POMPU_200429_A_06.raw	Final_Merged_Subset_Databases_nr97_target_decoy.fasta	all_2nd_seach.sf3
200710_QE1_PM1_ThS_POMPU_200429_A_07.raw	Final_Merged_Subset_Databases_nr97_target_decoy.fasta	all_2nd_seach.sf3
200710_QE1_PM1_ThS_POMPU_200429_A_08.raw	Final_Merged_Subset_Databases_nr97_target_decoy.fasta	all_2nd_seach.sf3
200710_QE1_PM1_ThS_POMPU_200429_A_09.raw	Final_Merged_Subset_Databases_nr97_target_decoy.fasta	all_2nd_seach.sf3
200710_QE1_PM1_ThS_POMPU_200429_A_10.raw	Final_Merged_Subset_Databases_nr97_target_decoy.fasta	all_2nd_seach.sf3
200710_QE1_PM1_ThS_POMPU_200429_A_11.raw	Final_Merged_Subset_Databases_nr97_target_decoy.fasta	all_2nd_seach.sf3
200710_QE1_PM1_ThS_POMPU_200429_A_12.raw	Final_Merged_Subset_Databases_nr97_target_decoy.fasta	all_2nd_seach.sf3
200710_QE1_PM1_ThS_POMPU_200429_A_13.raw	Final_Merged_Subset_Databases_nr97_target_decoy.fasta	all_2nd_seach.sf3
200710_QE1_PM1_ThS_POMPU_200429_A_14.raw	Final_Merged_Subset_Databases_nr97_target_decoy.fasta	all_2nd_seach.sf3
200710_QE1_PM1_ThS_POMPU_200429_A_15.raw	Final_Merged_Subset_Databases_nr97_target_decoy.fasta	all_2nd_seach.sf3
200710_QE1_PM1_ThS_POMPU_200429_A_16.raw	Final_Merged_Subset_Databases_nr97_target_decoy.fasta	all_2nd_seach.sf3
200710_QE1_PM1_ThS_POMPU_200429_A_17.raw	Final_Merged_Subset_Databases_nr97_target_decoy.fasta	all_2nd_seach.sf3
200710_QE1_PM1_ThS_POMPU_200429_A_18.raw	Final_Merged_Subset_Databases_nr97_target_decoy.fasta	all_2nd_seach.sf3
200710_QE1_PM1_ThS_POMPU_200429_A_19.raw	Final_Merged_Subset_Databases_nr97_target_decoy.fasta	all_2nd_seach.sf3
200710_QE1_PM1_ThS_POMPU_200429_A_20.raw	Final_Merged_Subset_Databases_nr97_target_decoy.fasta	all_2nd_seach.sf3
200728_QE1_PM1_ThS_POMPU_200429_B_01.raw	Final_Merged_Subset_Databases_nr97_target_decoy.fasta	all_2nd_seach.sf3
200728_QE1_PM1_ThS_POMPU_200429_B_02.raw	Final_Merged_Subset_Databases_nr97_target_decoy.fasta	all_2nd_seach.sf3
200728_QE1_PM1_ThS_POMPU_200429_B_03.raw	Final_Merged_Subset_Databases_nr97_target_decoy.fasta	all_2nd_seach.sf3
200728_QE1_PM1_ThS_POMPU_200429_B_04.raw	Final_Merged_Subset_Databases_nr97_target_decoy.fasta	all_2nd_seach.sf3
200728_QE1_PM1_ThS_POMPU_200429_B_05.raw	Final_Merged_Subset_Databases_nr97_target_decoy.fasta	all_2nd_seach.sf3
200728_QE1_PM1_ThS_POMPU_200429_B_06.raw	Final_Merged_Subset_Databases_nr97_target_decoy.fasta	all_2nd_seach.sf3
200728_QE1_PM1_ThS_POMPU_200429_B_07.raw	Final_Merged_Subset_Databases_nr97_target_decoy.fasta	all_2nd_seach.sf3
200728_QE1_PM1_ThS_POMPU_200429_B_08.raw	Final_Merged_Subset_Databases_nr97_target_decoy.fasta	all_2nd_seach.sf3
200728_QE1_PM1_ThS_POMPU_200429_B_09.raw	Final_Merged_Subset_Databases_nr97_target_decoy.fasta	all_2nd_seach.sf3
200728_QE1_PM1_ThS_POMPU_200429_B_10.raw	Final_Merged_Subset_Databases_nr97_target_decoy.fasta	all_2nd_seach.sf3
200728_QE1_PM1_ThS_POMPU_200429_B_11.raw	Final_Merged_Subset_Databases_nr97_target_decoy.fasta	all_2nd_seach.sf3
200728_QE1_PM1_ThS_POMPU_200429_B_12.raw	Final_Merged_Subset_Databases_nr97_target_decoy.fasta	all_2nd_seach.sf3
200728_QE1_PM1_ThS_POMPU_200429_B_13.raw	Final_Merged_Subset_Databases_nr97_target_decoy.fasta	all_2nd_seach.sf3
200728_QE1_PM1_ThS_POMPU_200429_B_14.raw	Final_Merged_Subset_Databases_nr97_target_decoy.fasta	all_2nd_seach.sf3
200728_QE1_PM1_ThS_POMPU_200429_B_15.raw	Final_Merged_Subset_Databases_nr97_target_decoy.fasta	all_2nd_seach.sf3
200728_QE1_PM1_ThS_POMPU_200429_B_16.raw	Final_Merged_Subset_Databases_nr97_target_decoy.fasta	all_2nd_seach.sf3
200728_QE1_PM1_ThS_POMPU_200429_B_17.raw	Final_Merged_Subset_Databases_nr97_target_decoy.fasta	all_2nd_seach.sf3
200728_QE1_PM1_ThS_POMPU_200429_B_18.raw	Final_Merged_Subset_Databases_nr97_target_decoy.fasta	all_2nd_seach.sf3
200728_QE1_PM1_ThS_POMPU_200429_B_19.raw	Final_Merged_Subset_Databases_nr97_target_decoy.fasta	all_2nd_seach.sf3
200728_QE1_PM1_ThS_POMPU_200429_B_20.raw	Final_Merged_Subset_Databases_nr97_target_decoy.fasta	all_2nd_seach.sf3
200807_QE1_PM1_ThS_POMPU_200429_C_01.raw	Final_Merged_Subset_Databases_nr97_target_decoy.fasta	all_2nd_seach.sf3
200807_QE1_PM1_ThS_POMPU_200429_C_02.raw	Final_Merged_Subset_Databases_nr97_target_decoy.fasta	all_2nd_seach.sf3
200807_QE1_PM1_ThS_POMPU_200429_C_03.raw	Final_Merged_Subset_Databases_nr97_target_decoy.fasta	all_2nd_seach.sf3
200807_QE1_PM1_ThS_POMPU_200429_C_04.raw	Final_Merged_Subset_Databases_nr97_target_decoy.fasta	all_2nd_seach.sf3
200807_QE1_PM1_ThS_POMPU_200429_C_05.raw	Final_Merged_Subset_Databases_nr97_target_decoy.fasta	all_2nd_seach.sf3
200807_QE1_PM1_ThS_POMPU_200429_C_06.raw	Final_Merged_Subset_Databases_nr97_target_decoy.fasta	all_2nd_seach.sf3
200807_QE1_PM1_ThS_POMPU_200429_C_07.raw	Final_Merged_Subset_Databases_nr97_target_decoy.fasta	all_2nd_seach.sf3
200807_QE1_PM1_ThS_POMPU_200429_C_08.raw	Final_Merged_Subset_Databases_nr97_target_decoy.fasta	all_2nd_seach.sf3
200807_QE1_PM1_ThS_POMPU_200429_C_09.raw	Final_Merged_Subset_Databases_nr97_target_decoy.fasta	all_2nd_seach.sf3
200807_QE1_PM1_ThS_POMPU_200429_C_10.raw	Final_Merged_Subset_Databases_nr97_target_decoy.fasta	all_2nd_seach.sf3
200807_QE1_PM1_ThS_POMPU_200429_C_11.raw	Final_Merged_Subset_Databases_nr97_target_decoy.fasta	all_2nd_seach.sf3
200807_QE1_PM1_ThS_POMPU_200429_C_12.raw	Final_Merged_Subset_Databases_nr97_target_decoy.fasta	all_2nd_seach.sf3
200807_QE1_PM1_ThS_POMPU_200429_C_13.raw	Final_Merged_Subset_Databases_nr97_target_decoy.fasta	all_2nd_seach.sf3
200807_QE1_PM1_ThS_POMPU_200429_C_14.raw	Final_Merged_Subset_Databases_nr97_target_decoy.fasta	all_2nd_seach.sf3
200807_QE1_PM1_ThS_POMPU_200429_C_15.raw	Final_Merged_Subset_Databases_nr97_target_decoy.fasta	all_2nd_seach.sf3
200807_QE1_PM1_ThS_POMPU_200429_C_16.raw	Final_Merged_Subset_Databases_nr97_target_decoy.fasta	all_2nd_seach.sf3
200807_QE1_PM1_ThS_POMPU_200429_C_17.raw	Final_Merged_Subset_Databases_nr97_target_decoy.fasta	all_2nd_seach.sf3
200807_QE1_PM1_ThS_POMPU_200429_C_18.raw	Final_Merged_Subset_Databases_nr97_target_decoy.fasta	all_2nd_seach.sf3
200807_QE1_PM1_ThS_POMPU_200429_C_19.raw	Final_Merged_Subset_Databases_nr97_target_decoy.fasta	all_2nd_seach.sf3
200807_QE1_PM1_ThS_POMPU_200429_C_20.raw	Final_Merged_Subset_Databases_nr97_target_decoy.fasta	all_2nd_seach.sf3
210322_QE1_PM1_VK_POMPU_200505_A_01.raw	Final_Merged_Subset_Databases_nr97_target_decoy.fasta	all_2nd_seach.sf3
210322_QE1_PM1_VK_POMPU_200505_A_02.raw	Final_Merged_Subset_Databases_nr97_target_decoy.fasta	all_2nd_seach.sf3
210322_QE1_PM1_VK_POMPU_200505_A_03.raw	Final_Merged_Subset_Databases_nr97_target_decoy.fasta	all_2nd_seach.sf3
210322_QE1_PM1_VK_POMPU_200505_A_04.raw	Final_Merged_Subset_Databases_nr97_target_decoy.fasta	all_2nd_seach.sf3
210322_QE1_PM1_VK_POMPU_200505_A_05.raw	Final_Merged_Subset_Databases_nr97_target_decoy.fasta	all_2nd_seach.sf3
210322_QE1_PM1_VK_POMPU_200505_A_06.raw	Final_Merged_Subset_Databases_nr97_target_decoy.fasta	all_2nd_seach.sf3
210322_QE1_PM1_VK_POMPU_200505_A_07.raw	Final_Merged_Subset_Databases_nr97_target_decoy.fasta	all_2nd_seach.sf3
210322_QE1_PM1_VK_POMPU_200505_A_08.raw	Final_Merged_Subset_Databases_nr97_target_decoy.fasta	all_2nd_seach.sf3
210322_QE1_PM1_VK_POMPU_200505_A_09.raw	Final_Merged_Subset_Databases_nr97_target_decoy.fasta	all_2nd_seach.sf3
210322_QE1_PM1_VK_POMPU_200505_A_10.raw	Final_Merged_Subset_Databases_nr97_target_decoy.fasta	all_2nd_seach.sf3
210322_QE1_PM1_VK_POMPU_200505_A_11.raw	Final_Merged_Subset_Databases_nr97_target_decoy.fasta	all_2nd_seach.sf3
210322_QE1_PM1_VK_POMPU_200505_A_12.raw	Final_Merged_Subset_Databases_nr97_target_decoy.fasta	all_2nd_seach.sf3
210322_QE1_PM1_VK_POMPU_200505_A_13.raw	Final_Merged_Subset_Databases_nr97_target_decoy.fasta	all_2nd_seach.sf3
210322_QE1_PM1_VK_POMPU_200505_A_14.raw	Final_Merged_Subset_Databases_nr97_target_decoy.fasta	all_2nd_seach.sf3
210322_QE1_PM1_VK_POMPU_200505_A_15.raw	Final_Merged_Subset_Databases_nr97_target_decoy.fasta	all_2nd_seach.sf3
210322_QE1_PM1_VK_POMPU_200505_A_16.raw	Final_Merged_Subset_Databases_nr97_target_decoy.fasta	all_2nd_seach.sf3
210322_QE1_PM1_VK_POMPU_200505_A_17.raw	Final_Merged_Subset_Databases_nr97_target_decoy.fasta	all_2nd_seach.sf3
210322_QE1_PM1_VK_POMPU_200505_A_18.raw	Final_Merged_Subset_Databases_nr97_target_decoy.fasta	all_2nd_seach.sf3
210322_QE1_PM1_VK_POMPU_200505_A_19.raw	Final_Merged_Subset_Databases_nr97_target_decoy.fasta	all_2nd_seach.sf3
210322_QE1_PM1_VK_POMPU_200505_A_20.raw	Final_Merged_Subset_Databases_nr97_target_decoy.fasta	all_2nd_seach.sf3
220203_QE1_PM1_VK_POMPU_200505_B_01.raw	Final_Merged_Subset_Databases_nr97_target_decoy.fasta	all_2nd_seach.sf3
220203_QE1_PM1_VK_POMPU_200505_B_02.raw	Final_Merged_Subset_Databases_nr97_target_decoy.fasta	all_2nd_seach.sf3
220203_QE1_PM1_VK_POMPU_200505_B_03.raw	Final_Merged_Subset_Databases_nr97_target_decoy.fasta	all_2nd_seach.sf3
220203_QE1_PM1_VK_POMPU_200505_B_04.raw	Final_Merged_Subset_Databases_nr97_target_decoy.fasta	all_2nd_seach.sf3
220203_QE1_PM1_VK_POMPU_200505_B_05.raw	Final_Merged_Subset_Databases_nr97_target_decoy.fasta	all_2nd_seach.sf3
220203_QE1_PM1_VK_POMPU_200505_B_06.raw	Final_Merged_Subset_Databases_nr97_target_decoy.fasta	all_2nd_seach.sf3
220203_QE1_PM1_VK_POMPU_200505_B_07.raw	Final_Merged_Subset_Databases_nr97_target_decoy.fasta	all_2nd_seach.sf3
220203_QE1_PM1_VK_POMPU_200505_B_08.raw	Final_Merged_Subset_Databases_nr97_target_decoy.fasta	all_2nd_seach.sf3
220203_QE1_PM1_VK_POMPU_200505_B_09.raw	Final_Merged_Subset_Databases_nr97_target_decoy.fasta	all_2nd_seach.sf3
220203_QE1_PM1_VK_POMPU_200505_B_10.raw	Final_Merged_Subset_Databases_nr97_target_decoy.fasta	all_2nd_seach.sf3
220203_QE1_PM1_VK_POMPU_200505_B_11.raw	Final_Merged_Subset_Databases_nr97_target_decoy.fasta	all_2nd_seach.sf3
220203_QE1_PM1_VK_POMPU_200505_B_12.raw	Final_Merged_Subset_Databases_nr97_target_decoy.fasta	all_2nd_seach.sf3
220203_QE1_PM1_VK_POMPU_200505_B_13.raw	Final_Merged_Subset_Databases_nr97_target_decoy.fasta	all_2nd_seach.sf3
220203_QE1_PM1_VK_POMPU_200505_B_14.raw	Final_Merged_Subset_Databases_nr97_target_decoy.fasta	all_2nd_seach.sf3
220203_QE1_PM1_VK_POMPU_200505_B_15.raw	Final_Merged_Subset_Databases_nr97_target_decoy.fasta	all_2nd_seach.sf3
220203_QE1_PM1_VK_POMPU_200505_B_16.raw	Final_Merged_Subset_Databases_nr97_target_decoy.fasta	all_2nd_seach.sf3
220203_QE1_PM1_VK_POMPU_200505_B_17.raw	Final_Merged_Subset_Databases_nr97_target_decoy.fasta	all_2nd_seach.sf3
220203_QE1_PM1_VK_POMPU_200505_B_18.raw	Final_Merged_Subset_Databases_nr97_target_decoy.fasta	all_2nd_seach.sf3
220203_QE1_PM1_VK_POMPU_200505_B_19.raw	Final_Merged_Subset_Databases_nr97_target_decoy.fasta	all_2nd_seach.sf3
220203_QE1_PM1_VK_POMPU_200505_B_20.raw	Final_Merged_Subset_Databases_nr97_target_decoy.fasta	all_2nd_seach.sf3
220212_QE1_PM1_VK_POMPU_200505_C_01.raw	Final_Merged_Subset_Databases_nr97_target_decoy.fasta	all_2nd_seach.sf3
220212_QE1_PM1_VK_POMPU_200505_C_02.raw	Final_Merged_Subset_Databases_nr97_target_decoy.fasta	all_2nd_seach.sf3
220212_QE1_PM1_VK_POMPU_200505_C_03.raw	Final_Merged_Subset_Databases_nr97_target_decoy.fasta	all_2nd_seach.sf3
220212_QE1_PM1_VK_POMPU_200505_C_04.raw	Final_Merged_Subset_Databases_nr97_target_decoy.fasta	all_2nd_seach.sf3
220212_QE1_PM1_VK_POMPU_200505_C_05.raw	Final_Merged_Subset_Databases_nr97_target_decoy.fasta	all_2nd_seach.sf3
220212_QE1_PM1_VK_POMPU_200505_C_06.raw	Final_Merged_Subset_Databases_nr97_target_decoy.fasta	all_2nd_seach.sf3
220212_QE1_PM1_VK_POMPU_200505_C_07.raw	Final_Merged_Subset_Databases_nr97_target_decoy.fasta	all_2nd_seach.sf3
220212_QE1_PM1_VK_POMPU_200505_C_08.raw	Final_Merged_Subset_Databases_nr97_target_decoy.fasta	all_2nd_seach.sf3
220212_QE1_PM1_VK_POMPU_200505_C_09.raw	Final_Merged_Subset_Databases_nr97_target_decoy.fasta	all_2nd_seach.sf3
220212_QE1_PM1_VK_POMPU_200505_C_10.raw	Final_Merged_Subset_Databases_nr97_target_decoy.fasta	all_2nd_seach.sf3
220212_QE1_PM1_VK_POMPU_200505_C_11.raw	Final_Merged_Subset_Databases_nr97_target_decoy.fasta	all_2nd_seach.sf3
220212_QE1_PM1_VK_POMPU_200505_C_12.raw	Final_Merged_Subset_Databases_nr97_target_decoy.fasta	all_2nd_seach.sf3
220212_QE1_PM1_VK_POMPU_200505_C_13.raw	Final_Merged_Subset_Databases_nr97_target_decoy.fasta	all_2nd_seach.sf3
220212_QE1_PM1_VK_POMPU_200505_C_14.raw	Final_Merged_Subset_Databases_nr97_target_decoy.fasta	all_2nd_seach.sf3
220212_QE1_PM1_VK_POMPU_200505_C_15.raw	Final_Merged_Subset_Databases_nr97_target_decoy.fasta	all_2nd_seach.sf3
220212_QE1_PM1_VK_POMPU_200505_C_16.raw	Final_Merged_Subset_Databases_nr97_target_decoy.fasta	all_2nd_seach.sf3
220212_QE1_PM1_VK_POMPU_200505_C_17.raw	Final_Merged_Subset_Databases_nr97_target_decoy.fasta	all_2nd_seach.sf3
220212_QE1_PM1_VK_POMPU_200505_C_18.raw	Final_Merged_Subset_Databases_nr97_target_decoy.fasta	all_2nd_seach.sf3
220212_QE1_PM1_VK_POMPU_200505_C_19.raw	Final_Merged_Subset_Databases_nr97_target_decoy.fasta	all_2nd_seach.sf3
220212_QE1_PM1_VK_POMPU_200505_C_20.raw	Final_Merged_Subset_Databases_nr97_target_decoy.fasta	all_2nd_seach.sf3
220719_QE1_PM1_VK_LF_POMPU2020_200505_21hour_A_01.raw	Final_Merged_Subset_Databases_nr97_target_decoy.fasta	all_2nd_seach.sf3
220719_QE1_PM1_VK_LF_POMPU2020_200505_21hour_A_02.raw	Final_Merged_Subset_Databases_nr97_target_decoy.fasta	all_2nd_seach.sf3
220719_QE1_PM1_VK_LF_POMPU2020_200505_21hour_A_03.raw	Final_Merged_Subset_Databases_nr97_target_decoy.fasta	all_2nd_seach.sf3
220719_QE1_PM1_VK_LF_POMPU2020_200505_21hour_A_04.raw	Final_Merged_Subset_Databases_nr97_target_decoy.fasta	all_2nd_seach.sf3
220719_QE1_PM1_VK_LF_POMPU2020_200505_21hour_A_05.raw	Final_Merged_Subset_Databases_nr97_target_decoy.fasta	all_2nd_seach.sf3
220719_QE1_PM1_VK_LF_POMPU2020_200505_21hour_A_06.raw	Final_Merged_Subset_Databases_nr97_target_decoy.fasta	all_2nd_seach.sf3
220719_QE1_PM1_VK_LF_POMPU2020_200505_21hour_A_07.raw	Final_Merged_Subset_Databases_nr97_target_decoy.fasta	all_2nd_seach.sf3
220719_QE1_PM1_VK_LF_POMPU2020_200505_21hour_A_08.raw	Final_Merged_Subset_Databases_nr97_target_decoy.fasta	all_2nd_seach.sf3
220719_QE1_PM1_VK_LF_POMPU2020_200505_21hour_A_09.raw	Final_Merged_Subset_Databases_nr97_target_decoy.fasta	all_2nd_seach.sf3
220719_QE1_PM1_VK_LF_POMPU2020_200505_21hour_A_10.raw	Final_Merged_Subset_Databases_nr97_target_decoy.fasta	all_2nd_seach.sf3
220719_QE1_PM1_VK_LF_POMPU2020_200505_21hour_A_11.raw	Final_Merged_Subset_Databases_nr97_target_decoy.fasta	all_2nd_seach.sf3
220719_QE1_PM1_VK_LF_POMPU2020_200505_21hour_A_12.raw	Final_Merged_Subset_Databases_nr97_target_decoy.fasta	all_2nd_seach.sf3
220719_QE1_PM1_VK_LF_POMPU2020_200505_21hour_A_13.raw	Final_Merged_Subset_Databases_nr97_target_decoy.fasta	all_2nd_seach.sf3
220719_QE1_PM1_VK_LF_POMPU2020_200505_21hour_A_14.raw	Final_Merged_Subset_Databases_nr97_target_decoy.fasta	all_2nd_seach.sf3
220719_QE1_PM1_VK_LF_POMPU2020_200505_21hour_A_15.raw	Final_Merged_Subset_Databases_nr97_target_decoy.fasta	all_2nd_seach.sf3
220719_QE1_PM1_VK_LF_POMPU2020_200505_21hour_A_16.raw	Final_Merged_Subset_Databases_nr97_target_decoy.fasta	all_2nd_seach.sf3
220719_QE1_PM1_VK_LF_POMPU2020_200505_21hour_A_17.raw	Final_Merged_Subset_Databases_nr97_target_decoy.fasta	all_2nd_seach.sf3
220719_QE1_PM1_VK_LF_POMPU2020_200505_21hour_A_18.raw	Final_Merged_Subset_Databases_nr97_target_decoy.fasta	all_2nd_seach.sf3
220719_QE1_PM1_VK_LF_POMPU2020_200505_21hour_A_19.raw	Final_Merged_Subset_Databases_nr97_target_decoy.fasta	all_2nd_seach.sf3
220719_QE1_PM1_VK_LF_POMPU2020_200505_21hour_A_20.raw	Final_Merged_Subset_Databases_nr97_target_decoy.fasta	all_2nd_seach.sf3
220721_QE1_PM1_VK_LF_POMPU2020_200505_21hour_B_01.raw	Final_Merged_Subset_Databases_nr97_target_decoy.fasta	all_2nd_seach.sf3
220721_QE1_PM1_VK_LF_POMPU2020_200505_21hour_B_02.raw	Final_Merged_Subset_Databases_nr97_target_decoy.fasta	all_2nd_seach.sf3
220721_QE1_PM1_VK_LF_POMPU2020_200505_21hour_B_03.raw	Final_Merged_Subset_Databases_nr97_target_decoy.fasta	all_2nd_seach.sf3
220721_QE1_PM1_VK_LF_POMPU2020_200505_21hour_B_04.raw	Final_Merged_Subset_Databases_nr97_target_decoy.fasta	all_2nd_seach.sf3
220721_QE1_PM1_VK_LF_POMPU2020_200505_21hour_B_05.raw	Final_Merged_Subset_Databases_nr97_target_decoy.fasta	all_2nd_seach.sf3
220721_QE1_PM1_VK_LF_POMPU2020_200505_21hour_B_06.raw	Final_Merged_Subset_Databases_nr97_target_decoy.fasta	all_2nd_seach.sf3
220721_QE1_PM1_VK_LF_POMPU2020_200505_21hour_B_07.raw	Final_Merged_Subset_Databases_nr97_target_decoy.fasta	all_2nd_seach.sf3
220721_QE1_PM1_VK_LF_POMPU2020_200505_21hour_B_08.raw	Final_Merged_Subset_Databases_nr97_target_decoy.fasta	all_2nd_seach.sf3
220721_QE1_PM1_VK_LF_POMPU2020_200505_21hour_B_09.raw	Final_Merged_Subset_Databases_nr97_target_decoy.fasta	all_2nd_seach.sf3
220721_QE1_PM1_VK_LF_POMPU2020_200505_21hour_B_10.raw	Final_Merged_Subset_Databases_nr97_target_decoy.fasta	all_2nd_seach.sf3
220721_QE1_PM1_VK_LF_POMPU2020_200505_21hour_B_11.raw	Final_Merged_Subset_Databases_nr97_target_decoy.fasta	all_2nd_seach.sf3
220721_QE1_PM1_VK_LF_POMPU2020_200505_21hour_B_12.raw	Final_Merged_Subset_Databases_nr97_target_decoy.fasta	all_2nd_seach.sf3
220721_QE1_PM1_VK_LF_POMPU2020_200505_21hour_B_13.raw	Final_Merged_Subset_Databases_nr97_target_decoy.fasta	all_2nd_seach.sf3
220721_QE1_PM1_VK_LF_POMPU2020_200505_21hour_B_14.raw	Final_Merged_Subset_Databases_nr97_target_decoy.fasta	all_2nd_seach.sf3
220721_QE1_PM1_VK_LF_POMPU2020_200505_21hour_B_15.raw	Final_Merged_Subset_Databases_nr97_target_decoy.fasta	all_2nd_seach.sf3
220721_QE1_PM1_VK_LF_POMPU2020_200505_21hour_B_16.raw	Final_Merged_Subset_Databases_nr97_target_decoy.fasta	all_2nd_seach.sf3
220721_QE1_PM1_VK_LF_POMPU2020_200505_21hour_B_17.raw	Final_Merged_Subset_Databases_nr97_target_decoy.fasta	all_2nd_seach.sf3
220721_QE1_PM1_VK_LF_POMPU2020_200505_21hour_B_18.raw	Final_Merged_Subset_Databases_nr97_target_decoy.fasta	all_2nd_seach.sf3
220721_QE1_PM1_VK_LF_POMPU2020_200505_21hour_B_19.raw	Final_Merged_Subset_Databases_nr97_target_decoy.fasta	all_2nd_seach.sf3
220721_QE1_PM1_VK_LF_POMPU2020_200505_21hour_B_20.raw	Final_Merged_Subset_Databases_nr97_target_decoy.fasta	all_2nd_seach.sf3
220724_QE1_PM1_VK_LF_POMPU2020_200505_21hour_C_01.raw	Final_Merged_Subset_Databases_nr97_target_decoy.fasta	all_2nd_seach.sf3
220724_QE1_PM1_VK_LF_POMPU2020_200505_21hour_C_02.raw	Final_Merged_Subset_Databases_nr97_target_decoy.fasta	all_2nd_seach.sf3
220724_QE1_PM1_VK_LF_POMPU2020_200505_21hour_C_03.raw	Final_Merged_Subset_Databases_nr97_target_decoy.fasta	all_2nd_seach.sf3
220724_QE1_PM1_VK_LF_POMPU2020_200505_21hour_C_04.raw	Final_Merged_Subset_Databases_nr97_target_decoy.fasta	all_2nd_seach.sf3
220724_QE1_PM1_VK_LF_POMPU2020_200505_21hour_C_05.raw	Final_Merged_Subset_Databases_nr97_target_decoy.fasta	all_2nd_seach.sf3
220724_QE1_PM1_VK_LF_POMPU2020_200505_21hour_C_06.raw	Final_Merged_Subset_Databases_nr97_target_decoy.fasta	all_2nd_seach.sf3
220724_QE1_PM1_VK_LF_POMPU2020_200505_21hour_C_07.raw	Final_Merged_Subset_Databases_nr97_target_decoy.fasta	all_2nd_seach.sf3
220724_QE1_PM1_VK_LF_POMPU2020_200505_21hour_C_08.raw	Final_Merged_Subset_Databases_nr97_target_decoy.fasta	all_2nd_seach.sf3
220724_QE1_PM1_VK_LF_POMPU2020_200505_21hour_C_09.raw	Final_Merged_Subset_Databases_nr97_target_decoy.fasta	all_2nd_seach.sf3
220724_QE1_PM1_VK_LF_POMPU2020_200505_21hour_C_10.raw	Final_Merged_Subset_Databases_nr97_target_decoy.fasta	all_2nd_seach.sf3
220724_QE1_PM1_VK_LF_POMPU2020_200505_21hour_C_11.raw	Final_Merged_Subset_Databases_nr97_target_decoy.fasta	all_2nd_seach.sf3
220724_QE1_PM1_VK_LF_POMPU2020_200505_21hour_C_12.raw	Final_Merged_Subset_Databases_nr97_target_decoy.fasta	all_2nd_seach.sf3
220724_QE1_PM1_VK_LF_POMPU2020_200505_21hour_C_13.raw	Final_Merged_Subset_Databases_nr97_target_decoy.fasta	all_2nd_seach.sf3
220724_QE1_PM1_VK_LF_POMPU2020_200505_21hour_C_14.raw	Final_Merged_Subset_Databases_nr97_target_decoy.fasta	all_2nd_seach.sf3
220724_QE1_PM1_VK_LF_POMPU2020_200505_21hour_C_15.raw	Final_Merged_Subset_Databases_nr97_target_decoy.fasta	all_2nd_seach.sf3
220724_QE1_PM1_VK_LF_POMPU2020_200505_21hour_C_16.raw	Final_Merged_Subset_Databases_nr97_target_decoy.fasta	all_2nd_seach.sf3
220724_QE1_PM1_VK_LF_POMPU2020_200505_21hour_C_17.raw	Final_Merged_Subset_Databases_nr97_target_decoy.fasta	all_2nd_seach.sf3
220724_QE1_PM1_VK_LF_POMPU2020_200505_21hour_C_18.raw	Final_Merged_Subset_Databases_nr97_target_decoy.fasta	all_2nd_seach.sf3
220724_QE1_PM1_VK_LF_POMPU2020_200505_21hour_C_19.raw	Final_Merged_Subset_Databases_nr97_target_decoy.fasta	all_2nd_seach.sf3
220724_QE1_PM1_VK_LF_POMPU2020_200505_21hour_C_20.raw	Final_Merged_Subset_Databases_nr97_target_decoy.fasta	all_2nd_seach.sf3
200716_QE1_PM1_ThS_POMPU_200506_A_01.raw	Final_Merged_Subset_Databases_nr97_target_decoy.fasta	all_2nd_seach.sf3
200716_QE1_PM1_ThS_POMPU_200506_A_02.raw	Final_Merged_Subset_Databases_nr97_target_decoy.fasta	all_2nd_seach.sf3
200716_QE1_PM1_ThS_POMPU_200506_A_03.raw	Final_Merged_Subset_Databases_nr97_target_decoy.fasta	all_2nd_seach.sf3
200716_QE1_PM1_ThS_POMPU_200506_A_04.raw	Final_Merged_Subset_Databases_nr97_target_decoy.fasta	all_2nd_seach.sf3
200716_QE1_PM1_ThS_POMPU_200506_A_05.raw	Final_Merged_Subset_Databases_nr97_target_decoy.fasta	all_2nd_seach.sf3
200716_QE1_PM1_ThS_POMPU_200506_A_06.raw	Final_Merged_Subset_Databases_nr97_target_decoy.fasta	all_2nd_seach.sf3
200716_QE1_PM1_ThS_POMPU_200506_A_07.raw	Final_Merged_Subset_Databases_nr97_target_decoy.fasta	all_2nd_seach.sf3
200716_QE1_PM1_ThS_POMPU_200506_A_08.raw	Final_Merged_Subset_Databases_nr97_target_decoy.fasta	all_2nd_seach.sf3
200716_QE1_PM1_ThS_POMPU_200506_A_09.raw	Final_Merged_Subset_Databases_nr97_target_decoy.fasta	all_2nd_seach.sf3
200716_QE1_PM1_ThS_POMPU_200506_A_10.raw	Final_Merged_Subset_Databases_nr97_target_decoy.fasta	all_2nd_seach.sf3
200716_QE1_PM1_ThS_POMPU_200506_A_11.raw	Final_Merged_Subset_Databases_nr97_target_decoy.fasta	all_2nd_seach.sf3
200716_QE1_PM1_ThS_POMPU_200506_A_12.raw	Final_Merged_Subset_Databases_nr97_target_decoy.fasta	all_2nd_seach.sf3
200716_QE1_PM1_ThS_POMPU_200506_A_13.raw	Final_Merged_Subset_Databases_nr97_target_decoy.fasta	all_2nd_seach.sf3
200716_QE1_PM1_ThS_POMPU_200506_A_14.raw	Final_Merged_Subset_Databases_nr97_target_decoy.fasta	all_2nd_seach.sf3
200716_QE1_PM1_ThS_POMPU_200506_A_15.raw	Final_Merged_Subset_Databases_nr97_target_decoy.fasta	all_2nd_seach.sf3
200716_QE1_PM1_ThS_POMPU_200506_A_16.raw	Final_Merged_Subset_Databases_nr97_target_decoy.fasta	all_2nd_seach.sf3
200716_QE1_PM1_ThS_POMPU_200506_A_17.raw	Final_Merged_Subset_Databases_nr97_target_decoy.fasta	all_2nd_seach.sf3
200716_QE1_PM1_ThS_POMPU_200506_A_18.raw	Final_Merged_Subset_Databases_nr97_target_decoy.fasta	all_2nd_seach.sf3
200716_QE1_PM1_ThS_POMPU_200506_A_19.raw	Final_Merged_Subset_Databases_nr97_target_decoy.fasta	all_2nd_seach.sf3
200716_QE1_PM1_ThS_POMPU_200506_A_20.raw	Final_Merged_Subset_Databases_nr97_target_decoy.fasta	all_2nd_seach.sf3
200803_QE1_PM1_ThS_POMPU_200506_B_01.raw	Final_Merged_Subset_Databases_nr97_target_decoy.fasta	all_2nd_seach.sf3
200803_QE1_PM1_ThS_POMPU_200506_B_02.raw	Final_Merged_Subset_Databases_nr97_target_decoy.fasta	all_2nd_seach.sf3
200803_QE1_PM1_ThS_POMPU_200506_B_03.raw	Final_Merged_Subset_Databases_nr97_target_decoy.fasta	all_2nd_seach.sf3
200803_QE1_PM1_ThS_POMPU_200506_B_04.raw	Final_Merged_Subset_Databases_nr97_target_decoy.fasta	all_2nd_seach.sf3
200803_QE1_PM1_ThS_POMPU_200506_B_05.raw	Final_Merged_Subset_Databases_nr97_target_decoy.fasta	all_2nd_seach.sf3
200803_QE1_PM1_ThS_POMPU_200506_B_06.raw	Final_Merged_Subset_Databases_nr97_target_decoy.fasta	all_2nd_seach.sf3
200803_QE1_PM1_ThS_POMPU_200506_B_07.raw	Final_Merged_Subset_Databases_nr97_target_decoy.fasta	all_2nd_seach.sf3
200803_QE1_PM1_ThS_POMPU_200506_B_08.raw	Final_Merged_Subset_Databases_nr97_target_decoy.fasta	all_2nd_seach.sf3
200803_QE1_PM1_ThS_POMPU_200506_B_09.raw	Final_Merged_Subset_Databases_nr97_target_decoy.fasta	all_2nd_seach.sf3
200803_QE1_PM1_ThS_POMPU_200506_B_10.raw	Final_Merged_Subset_Databases_nr97_target_decoy.fasta	all_2nd_seach.sf3
200803_QE1_PM1_ThS_POMPU_200506_B_11.raw	Final_Merged_Subset_Databases_nr97_target_decoy.fasta	all_2nd_seach.sf3
200803_QE1_PM1_ThS_POMPU_200506_B_12.raw	Final_Merged_Subset_Databases_nr97_target_decoy.fasta	all_2nd_seach.sf3
200803_QE1_PM1_ThS_POMPU_200506_B_13.raw	Final_Merged_Subset_Databases_nr97_target_decoy.fasta	all_2nd_seach.sf3
200803_QE1_PM1_ThS_POMPU_200506_B_14.raw	Final_Merged_Subset_Databases_nr97_target_decoy.fasta	all_2nd_seach.sf3
200803_QE1_PM1_ThS_POMPU_200506_B_15.raw	Final_Merged_Subset_Databases_nr97_target_decoy.fasta	all_2nd_seach.sf3
200803_QE1_PM1_ThS_POMPU_200506_B_16.raw	Final_Merged_Subset_Databases_nr97_target_decoy.fasta	all_2nd_seach.sf3
200803_QE1_PM1_ThS_POMPU_200506_B_17.raw	Final_Merged_Subset_Databases_nr97_target_decoy.fasta	all_2nd_seach.sf3
200803_QE1_PM1_ThS_POMPU_200506_B_18.raw	Final_Merged_Subset_Databases_nr97_target_decoy.fasta	all_2nd_seach.sf3
200803_QE1_PM1_ThS_POMPU_200506_B_19.raw	Final_Merged_Subset_Databases_nr97_target_decoy.fasta	all_2nd_seach.sf3
200803_QE1_PM1_ThS_POMPU_200506_B_20.raw	Final_Merged_Subset_Databases_nr97_target_decoy.fasta	all_2nd_seach.sf3
200813_QE1_PM1_ThS_POMPU_200506_C_01.raw	Final_Merged_Subset_Databases_nr97_target_decoy.fasta	all_2nd_seach.sf3
200813_QE1_PM1_ThS_POMPU_200506_C_02.raw	Final_Merged_Subset_Databases_nr97_target_decoy.fasta	all_2nd_seach.sf3
200813_QE1_PM1_ThS_POMPU_200506_C_03.raw	Final_Merged_Subset_Databases_nr97_target_decoy.fasta	all_2nd_seach.sf3
200813_QE1_PM1_ThS_POMPU_200506_C_04.raw	Final_Merged_Subset_Databases_nr97_target_decoy.fasta	all_2nd_seach.sf3
200813_QE1_PM1_ThS_POMPU_200506_C_05.raw	Final_Merged_Subset_Databases_nr97_target_decoy.fasta	all_2nd_seach.sf3
200813_QE1_PM1_ThS_POMPU_200506_C_06.raw	Final_Merged_Subset_Databases_nr97_target_decoy.fasta	all_2nd_seach.sf3
200813_QE1_PM1_ThS_POMPU_200506_C_07.raw	Final_Merged_Subset_Databases_nr97_target_decoy.fasta	all_2nd_seach.sf3
200813_QE1_PM1_ThS_POMPU_200506_C_08.raw	Final_Merged_Subset_Databases_nr97_target_decoy.fasta	all_2nd_seach.sf3
200813_QE1_PM1_ThS_POMPU_200506_C_09.raw	Final_Merged_Subset_Databases_nr97_target_decoy.fasta	all_2nd_seach.sf3
200813_QE1_PM1_ThS_POMPU_200506_C_10.raw	Final_Merged_Subset_Databases_nr97_target_decoy.fasta	all_2nd_seach.sf3
200813_QE1_PM1_ThS_POMPU_200506_C_11.raw	Final_Merged_Subset_Databases_nr97_target_decoy.fasta	all_2nd_seach.sf3
200813_QE1_PM1_ThS_POMPU_200506_C_12.raw	Final_Merged_Subset_Databases_nr97_target_decoy.fasta	all_2nd_seach.sf3
200813_QE1_PM1_ThS_POMPU_200506_C_13.raw	Final_Merged_Subset_Databases_nr97_target_decoy.fasta	all_2nd_seach.sf3
200813_QE1_PM1_ThS_POMPU_200506_C_14.raw	Final_Merged_Subset_Databases_nr97_target_decoy.fasta	all_2nd_seach.sf3
200813_QE1_PM1_ThS_POMPU_200506_C_15.raw	Final_Merged_Subset_Databases_nr97_target_decoy.fasta	all_2nd_seach.sf3
200813_QE1_PM1_ThS_POMPU_200506_C_16.raw	Final_Merged_Subset_Databases_nr97_target_decoy.fasta	all_2nd_seach.sf3
200813_QE1_PM1_ThS_POMPU_200506_C_17.raw	Final_Merged_Subset_Databases_nr97_target_decoy.fasta	all_2nd_seach.sf3
200813_QE1_PM1_ThS_POMPU_200506_C_18.raw	Final_Merged_Subset_Databases_nr97_target_decoy.fasta	all_2nd_seach.sf3
200813_QE1_PM1_ThS_POMPU_200506_C_19.raw	Final_Merged_Subset_Databases_nr97_target_decoy.fasta	all_2nd_seach.sf3
200813_QE1_PM1_ThS_POMPU_200506_C_20.raw	Final_Merged_Subset_Databases_nr97_target_decoy.fasta	all_2nd_seach.sf3
220727_QE1_PM1_VK_LF_POMPU2020_200506_21hour_A_01.raw	Final_Merged_Subset_Databases_nr97_target_decoy.fasta	all_2nd_seach.sf3
220727_QE1_PM1_VK_LF_POMPU2020_200506_21hour_A_02.raw	Final_Merged_Subset_Databases_nr97_target_decoy.fasta	all_2nd_seach.sf3
220727_QE1_PM1_VK_LF_POMPU2020_200506_21hour_A_03.raw	Final_Merged_Subset_Databases_nr97_target_decoy.fasta	all_2nd_seach.sf3
220727_QE1_PM1_VK_LF_POMPU2020_200506_21hour_A_04.raw	Final_Merged_Subset_Databases_nr97_target_decoy.fasta	all_2nd_seach.sf3
220727_QE1_PM1_VK_LF_POMPU2020_200506_21hour_A_05.raw	Final_Merged_Subset_Databases_nr97_target_decoy.fasta	all_2nd_seach.sf3
220727_QE1_PM1_VK_LF_POMPU2020_200506_21hour_A_06.raw	Final_Merged_Subset_Databases_nr97_target_decoy.fasta	all_2nd_seach.sf3
220727_QE1_PM1_VK_LF_POMPU2020_200506_21hour_A_07.raw	Final_Merged_Subset_Databases_nr97_target_decoy.fasta	all_2nd_seach.sf3
220727_QE1_PM1_VK_LF_POMPU2020_200506_21hour_A_08.raw	Final_Merged_Subset_Databases_nr97_target_decoy.fasta	all_2nd_seach.sf3
220727_QE1_PM1_VK_LF_POMPU2020_200506_21hour_A_09.raw	Final_Merged_Subset_Databases_nr97_target_decoy.fasta	all_2nd_seach.sf3
220727_QE1_PM1_VK_LF_POMPU2020_200506_21hour_A_10.raw	Final_Merged_Subset_Databases_nr97_target_decoy.fasta	all_2nd_seach.sf3
220727_QE1_PM1_VK_LF_POMPU2020_200506_21hour_A_11.raw	Final_Merged_Subset_Databases_nr97_target_decoy.fasta	all_2nd_seach.sf3
220727_QE1_PM1_VK_LF_POMPU2020_200506_21hour_A_12.raw	Final_Merged_Subset_Databases_nr97_target_decoy.fasta	all_2nd_seach.sf3
220727_QE1_PM1_VK_LF_POMPU2020_200506_21hour_A_13.raw	Final_Merged_Subset_Databases_nr97_target_decoy.fasta	all_2nd_seach.sf3
220727_QE1_PM1_VK_LF_POMPU2020_200506_21hour_A_14.raw	Final_Merged_Subset_Databases_nr97_target_decoy.fasta	all_2nd_seach.sf3
220727_QE1_PM1_VK_LF_POMPU2020_200506_21hour_A_15.raw	Final_Merged_Subset_Databases_nr97_target_decoy.fasta	all_2nd_seach.sf3
220727_QE1_PM1_VK_LF_POMPU2020_200506_21hour_A_16.raw	Final_Merged_Subset_Databases_nr97_target_decoy.fasta	all_2nd_seach.sf3
220727_QE1_PM1_VK_LF_POMPU2020_200506_21hour_A_17.raw	Final_Merged_Subset_Databases_nr97_target_decoy.fasta	all_2nd_seach.sf3
220727_QE1_PM1_VK_LF_POMPU2020_200506_21hour_A_18.raw	Final_Merged_Subset_Databases_nr97_target_decoy.fasta	all_2nd_seach.sf3
220727_QE1_PM1_VK_LF_POMPU2020_200506_21hour_A_19.raw	Final_Merged_Subset_Databases_nr97_target_decoy.fasta	all_2nd_seach.sf3
220727_QE1_PM1_VK_LF_POMPU2020_200506_21hour_A_20.raw	Final_Merged_Subset_Databases_nr97_target_decoy.fasta	all_2nd_seach.sf3
220729_QE1_PM1_VK_LF_POMPU2020_200506_21hour_B_01.raw	Final_Merged_Subset_Databases_nr97_target_decoy.fasta	all_2nd_seach.sf3
220729_QE1_PM1_VK_LF_POMPU2020_200506_21hour_B_02.raw	Final_Merged_Subset_Databases_nr97_target_decoy.fasta	all_2nd_seach.sf3
220729_QE1_PM1_VK_LF_POMPU2020_200506_21hour_B_03.raw	Final_Merged_Subset_Databases_nr97_target_decoy.fasta	all_2nd_seach.sf3
220729_QE1_PM1_VK_LF_POMPU2020_200506_21hour_B_04.raw	Final_Merged_Subset_Databases_nr97_target_decoy.fasta	all_2nd_seach.sf3
220729_QE1_PM1_VK_LF_POMPU2020_200506_21hour_B_05.raw	Final_Merged_Subset_Databases_nr97_target_decoy.fasta	all_2nd_seach.sf3
220729_QE1_PM1_VK_LF_POMPU2020_200506_21hour_B_06.raw	Final_Merged_Subset_Databases_nr97_target_decoy.fasta	all_2nd_seach.sf3
220729_QE1_PM1_VK_LF_POMPU2020_200506_21hour_B_07.raw	Final_Merged_Subset_Databases_nr97_target_decoy.fasta	all_2nd_seach.sf3
220729_QE1_PM1_VK_LF_POMPU2020_200506_21hour_B_08.raw	Final_Merged_Subset_Databases_nr97_target_decoy.fasta	all_2nd_seach.sf3
220729_QE1_PM1_VK_LF_POMPU2020_200506_21hour_B_09.raw	Final_Merged_Subset_Databases_nr97_target_decoy.fasta	all_2nd_seach.sf3
220729_QE1_PM1_VK_LF_POMPU2020_200506_21hour_B_10.raw	Final_Merged_Subset_Databases_nr97_target_decoy.fasta	all_2nd_seach.sf3
220729_QE1_PM1_VK_LF_POMPU2020_200506_21hour_B_11.raw	Final_Merged_Subset_Databases_nr97_target_decoy.fasta	all_2nd_seach.sf3
220729_QE1_PM1_VK_LF_POMPU2020_200506_21hour_B_12.raw	Final_Merged_Subset_Databases_nr97_target_decoy.fasta	all_2nd_seach.sf3
220729_QE1_PM1_VK_LF_POMPU2020_200506_21hour_B_13.raw	Final_Merged_Subset_Databases_nr97_target_decoy.fasta	all_2nd_seach.sf3
220729_QE1_PM1_VK_LF_POMPU2020_200506_21hour_B_14.raw	Final_Merged_Subset_Databases_nr97_target_decoy.fasta	all_2nd_seach.sf3
220729_QE1_PM1_VK_LF_POMPU2020_200506_21hour_B_15.raw	Final_Merged_Subset_Databases_nr97_target_decoy.fasta	all_2nd_seach.sf3
220729_QE1_PM1_VK_LF_POMPU2020_200506_21hour_B_16.raw	Final_Merged_Subset_Databases_nr97_target_decoy.fasta	all_2nd_seach.sf3
220729_QE1_PM1_VK_LF_POMPU2020_200506_21hour_B_17.raw	Final_Merged_Subset_Databases_nr97_target_decoy.fasta	all_2nd_seach.sf3
220729_QE1_PM1_VK_LF_POMPU2020_200506_21hour_B_18.raw	Final_Merged_Subset_Databases_nr97_target_decoy.fasta	all_2nd_seach.sf3
220729_QE1_PM1_VK_LF_POMPU2020_200506_21hour_B_19.raw	Final_Merged_Subset_Databases_nr97_target_decoy.fasta	all_2nd_seach.sf3
220729_QE1_PM1_VK_LF_POMPU2020_200506_21hour_B_20.raw	Final_Merged_Subset_Databases_nr97_target_decoy.fasta	all_2nd_seach.sf3
221107_QE1_PM1_VK_POMPU2020_200506_21hour_C_01.raw	Final_Merged_Subset_Databases_nr97_target_decoy.fasta	all_2nd_seach.sf3
221107_QE1_PM1_VK_POMPU2020_200506_21hour_C_02.raw	Final_Merged_Subset_Databases_nr97_target_decoy.fasta	all_2nd_seach.sf3
221107_QE1_PM1_VK_POMPU2020_200506_21hour_C_03.raw	Final_Merged_Subset_Databases_nr97_target_decoy.fasta	all_2nd_seach.sf3
221107_QE1_PM1_VK_POMPU2020_200506_21hour_C_04.raw	Final_Merged_Subset_Databases_nr97_target_decoy.fasta	all_2nd_seach.sf3
221107_QE1_PM1_VK_POMPU2020_200506_21hour_C_05.raw	Final_Merged_Subset_Databases_nr97_target_decoy.fasta	all_2nd_seach.sf3
221107_QE1_PM1_VK_POMPU2020_200506_21hour_C_06.raw	Final_Merged_Subset_Databases_nr97_target_decoy.fasta	all_2nd_seach.sf3
221107_QE1_PM1_VK_POMPU2020_200506_21hour_C_07.raw	Final_Merged_Subset_Databases_nr97_target_decoy.fasta	all_2nd_seach.sf3
221107_QE1_PM1_VK_POMPU2020_200506_21hour_C_08.raw	Final_Merged_Subset_Databases_nr97_target_decoy.fasta	all_2nd_seach.sf3
221107_QE1_PM1_VK_POMPU2020_200506_21hour_C_09.raw	Final_Merged_Subset_Databases_nr97_target_decoy.fasta	all_2nd_seach.sf3
221107_QE1_PM1_VK_POMPU2020_200506_21hour_C_10.raw	Final_Merged_Subset_Databases_nr97_target_decoy.fasta	all_2nd_seach.sf3
221107_QE1_PM1_VK_POMPU2020_200506_21hour_C_11.raw	Final_Merged_Subset_Databases_nr97_target_decoy.fasta	all_2nd_seach.sf3
221107_QE1_PM1_VK_POMPU2020_200506_21hour_C_12.raw	Final_Merged_Subset_Databases_nr97_target_decoy.fasta	all_2nd_seach.sf3
221107_QE1_PM1_VK_POMPU2020_200506_21hour_C_13.raw	Final_Merged_Subset_Databases_nr97_target_decoy.fasta	all_2nd_seach.sf3
221107_QE1_PM1_VK_POMPU2020_200506_21hour_C_14.raw	Final_Merged_Subset_Databases_nr97_target_decoy.fasta	all_2nd_seach.sf3
221107_QE1_PM1_VK_POMPU2020_200506_21hour_C_15.raw	Final_Merged_Subset_Databases_nr97_target_decoy.fasta	all_2nd_seach.sf3
221107_QE1_PM1_VK_POMPU2020_200506_21hour_C_16.raw	Final_Merged_Subset_Databases_nr97_target_decoy.fasta	all_2nd_seach.sf3
221107_QE1_PM1_VK_POMPU2020_200506_21hour_C_17.raw	Final_Merged_Subset_Databases_nr97_target_decoy.fasta	all_2nd_seach.sf3
221107_QE1_PM1_VK_POMPU2020_200506_21hour_C_18.raw	Final_Merged_Subset_Databases_nr97_target_decoy.fasta	all_2nd_seach.sf3
221107_QE1_PM1_VK_POMPU2020_200506_21hour_C_19.raw	Final_Merged_Subset_Databases_nr97_target_decoy.fasta	all_2nd_seach.sf3
221107_QE1_PM1_VK_POMPU2020_200506_21hour_C_20.raw	Final_Merged_Subset_Databases_nr97_target_decoy.fasta	all_2nd_seach.sf3
210325_QE1_PM1_VK_POMPU_200507_A_01.raw	Final_Merged_Subset_Databases_nr97_target_decoy.fasta	all_2nd_seach.sf3
210325_QE1_PM1_VK_POMPU_200507_A_02.raw	Final_Merged_Subset_Databases_nr97_target_decoy.fasta	all_2nd_seach.sf3
210325_QE1_PM1_VK_POMPU_200507_A_03.raw	Final_Merged_Subset_Databases_nr97_target_decoy.fasta	all_2nd_seach.sf3
210325_QE1_PM1_VK_POMPU_200507_A_04.raw	Final_Merged_Subset_Databases_nr97_target_decoy.fasta	all_2nd_seach.sf3
210325_QE1_PM1_VK_POMPU_200507_A_05.raw	Final_Merged_Subset_Databases_nr97_target_decoy.fasta	all_2nd_seach.sf3
210325_QE1_PM1_VK_POMPU_200507_A_06.raw	Final_Merged_Subset_Databases_nr97_target_decoy.fasta	all_2nd_seach.sf3
210325_QE1_PM1_VK_POMPU_200507_A_07.raw	Final_Merged_Subset_Databases_nr97_target_decoy.fasta	all_2nd_seach.sf3
210325_QE1_PM1_VK_POMPU_200507_A_08.raw	Final_Merged_Subset_Databases_nr97_target_decoy.fasta	all_2nd_seach.sf3
210325_QE1_PM1_VK_POMPU_200507_A_09.raw	Final_Merged_Subset_Databases_nr97_target_decoy.fasta	all_2nd_seach.sf3
210325_QE1_PM1_VK_POMPU_200507_A_10.raw	Final_Merged_Subset_Databases_nr97_target_decoy.fasta	all_2nd_seach.sf3
210325_QE1_PM1_VK_POMPU_200507_A_11.raw	Final_Merged_Subset_Databases_nr97_target_decoy.fasta	all_2nd_seach.sf3
210325_QE1_PM1_VK_POMPU_200507_A_12.raw	Final_Merged_Subset_Databases_nr97_target_decoy.fasta	all_2nd_seach.sf3
210325_QE1_PM1_VK_POMPU_200507_A_13.raw	Final_Merged_Subset_Databases_nr97_target_decoy.fasta	all_2nd_seach.sf3
210325_QE1_PM1_VK_POMPU_200507_A_14.raw	Final_Merged_Subset_Databases_nr97_target_decoy.fasta	all_2nd_seach.sf3
210325_QE1_PM1_VK_POMPU_200507_A_15.raw	Final_Merged_Subset_Databases_nr97_target_decoy.fasta	all_2nd_seach.sf3
210325_QE1_PM1_VK_POMPU_200507_A_16.raw	Final_Merged_Subset_Databases_nr97_target_decoy.fasta	all_2nd_seach.sf3
210325_QE1_PM1_VK_POMPU_200507_A_17.raw	Final_Merged_Subset_Databases_nr97_target_decoy.fasta	all_2nd_seach.sf3
210325_QE1_PM1_VK_POMPU_200507_A_18.raw	Final_Merged_Subset_Databases_nr97_target_decoy.fasta	all_2nd_seach.sf3
210325_QE1_PM1_VK_POMPU_200507_A_19.raw	Final_Merged_Subset_Databases_nr97_target_decoy.fasta	all_2nd_seach.sf3
210325_QE1_PM1_VK_POMPU_200507_A_20.raw	Final_Merged_Subset_Databases_nr97_target_decoy.fasta	all_2nd_seach.sf3
210514_QE1_PM1_VK_POMPU_200507_B_01.raw	Final_Merged_Subset_Databases_nr97_target_decoy.fasta	all_2nd_seach.sf3
210514_QE1_PM1_VK_POMPU_200507_B_02.raw	Final_Merged_Subset_Databases_nr97_target_decoy.fasta	all_2nd_seach.sf3
210514_QE1_PM1_VK_POMPU_200507_B_03.raw	Final_Merged_Subset_Databases_nr97_target_decoy.fasta	all_2nd_seach.sf3
210514_QE1_PM1_VK_POMPU_200507_B_04.raw	Final_Merged_Subset_Databases_nr97_target_decoy.fasta	all_2nd_seach.sf3
210514_QE1_PM1_VK_POMPU_200507_B_05.raw	Final_Merged_Subset_Databases_nr97_target_decoy.fasta	all_2nd_seach.sf3
210514_QE1_PM1_VK_POMPU_200507_B_06.raw	Final_Merged_Subset_Databases_nr97_target_decoy.fasta	all_2nd_seach.sf3
210514_QE1_PM1_VK_POMPU_200507_B_07.raw	Final_Merged_Subset_Databases_nr97_target_decoy.fasta	all_2nd_seach.sf3
210514_QE1_PM1_VK_POMPU_200507_B_08.raw	Final_Merged_Subset_Databases_nr97_target_decoy.fasta	all_2nd_seach.sf3
210514_QE1_PM1_VK_POMPU_200507_B_09.raw	Final_Merged_Subset_Databases_nr97_target_decoy.fasta	all_2nd_seach.sf3
210514_QE1_PM1_VK_POMPU_200507_B_10.raw	Final_Merged_Subset_Databases_nr97_target_decoy.fasta	all_2nd_seach.sf3
210514_QE1_PM1_VK_POMPU_200507_B_11.raw	Final_Merged_Subset_Databases_nr97_target_decoy.fasta	all_2nd_seach.sf3
210514_QE1_PM1_VK_POMPU_200507_B_12.raw	Final_Merged_Subset_Databases_nr97_target_decoy.fasta	all_2nd_seach.sf3
210514_QE1_PM1_VK_POMPU_200507_B_13.raw	Final_Merged_Subset_Databases_nr97_target_decoy.fasta	all_2nd_seach.sf3
210514_QE1_PM1_VK_POMPU_200507_B_14.raw	Final_Merged_Subset_Databases_nr97_target_decoy.fasta	all_2nd_seach.sf3
210514_QE1_PM1_VK_POMPU_200507_B_15.raw	Final_Merged_Subset_Databases_nr97_target_decoy.fasta	all_2nd_seach.sf3
210514_QE1_PM1_VK_POMPU_200507_B_16.raw	Final_Merged_Subset_Databases_nr97_target_decoy.fasta	all_2nd_seach.sf3
210514_QE1_PM1_VK_POMPU_200507_B_17.raw	Final_Merged_Subset_Databases_nr97_target_decoy.fasta	all_2nd_seach.sf3
210514_QE1_PM1_VK_POMPU_200507_B_18.raw	Final_Merged_Subset_Databases_nr97_target_decoy.fasta	all_2nd_seach.sf3
210514_QE1_PM1_VK_POMPU_200507_B_19.raw	Final_Merged_Subset_Databases_nr97_target_decoy.fasta	all_2nd_seach.sf3
210514_QE1_PM1_VK_POMPU_200507_B_20.raw	Final_Merged_Subset_Databases_nr97_target_decoy.fasta	all_2nd_seach.sf3
210719_QE1_PM1_ThS_POMPU_200507_C_01.raw	Final_Merged_Subset_Databases_nr97_target_decoy.fasta	all_2nd_seach.sf3
210719_QE1_PM1_ThS_POMPU_200507_C_02.raw	Final_Merged_Subset_Databases_nr97_target_decoy.fasta	all_2nd_seach.sf3
210719_QE1_PM1_ThS_POMPU_200507_C_03.raw	Final_Merged_Subset_Databases_nr97_target_decoy.fasta	all_2nd_seach.sf3
210719_QE1_PM1_ThS_POMPU_200507_C_04.raw	Final_Merged_Subset_Databases_nr97_target_decoy.fasta	all_2nd_seach.sf3
210719_QE1_PM1_ThS_POMPU_200507_C_05.raw	Final_Merged_Subset_Databases_nr97_target_decoy.fasta	all_2nd_seach.sf3
210719_QE1_PM1_ThS_POMPU_200507_C_06.raw	Final_Merged_Subset_Databases_nr97_target_decoy.fasta	all_2nd_seach.sf3
210719_QE1_PM1_ThS_POMPU_200507_C_07.raw	Final_Merged_Subset_Databases_nr97_target_decoy.fasta	all_2nd_seach.sf3
210719_QE1_PM1_ThS_POMPU_200507_C_08.raw	Final_Merged_Subset_Databases_nr97_target_decoy.fasta	all_2nd_seach.sf3
210719_QE1_PM1_ThS_POMPU_200507_C_09.raw	Final_Merged_Subset_Databases_nr97_target_decoy.fasta	all_2nd_seach.sf3
210719_QE1_PM1_ThS_POMPU_200507_C_10.raw	Final_Merged_Subset_Databases_nr97_target_decoy.fasta	all_2nd_seach.sf3
210719_QE1_PM1_ThS_POMPU_200507_C_11.raw	Final_Merged_Subset_Databases_nr97_target_decoy.fasta	all_2nd_seach.sf3
210719_QE1_PM1_ThS_POMPU_200507_C_12.raw	Final_Merged_Subset_Databases_nr97_target_decoy.fasta	all_2nd_seach.sf3
210719_QE1_PM1_ThS_POMPU_200507_C_13.raw	Final_Merged_Subset_Databases_nr97_target_decoy.fasta	all_2nd_seach.sf3
210719_QE1_PM1_ThS_POMPU_200507_C_14.raw	Final_Merged_Subset_Databases_nr97_target_decoy.fasta	all_2nd_seach.sf3
210719_QE1_PM1_ThS_POMPU_200507_C_15.raw	Final_Merged_Subset_Databases_nr97_target_decoy.fasta	all_2nd_seach.sf3
210719_QE1_PM1_ThS_POMPU_200507_C_16.raw	Final_Merged_Subset_Databases_nr97_target_decoy.fasta	all_2nd_seach.sf3
210719_QE1_PM1_ThS_POMPU_200507_C_17.raw	Final_Merged_Subset_Databases_nr97_target_decoy.fasta	all_2nd_seach.sf3
210719_QE1_PM1_ThS_POMPU_200507_C_18.raw	Final_Merged_Subset_Databases_nr97_target_decoy.fasta	all_2nd_seach.sf3
210719_QE1_PM1_ThS_POMPU_200507_C_19.raw	Final_Merged_Subset_Databases_nr97_target_decoy.fasta	all_2nd_seach.sf3
210719_QE1_PM1_ThS_POMPU_200507_C_20.raw	Final_Merged_Subset_Databases_nr97_target_decoy.fasta	all_2nd_seach.sf3
220929_QE1_PM1_VK_LF_POMPU2020_200507_21hour_A_01.raw	Final_Merged_Subset_Databases_nr97_target_decoy.fasta	all_2nd_seach.sf3
220929_QE1_PM1_VK_LF_POMPU2020_200507_21hour_A_02.raw	Final_Merged_Subset_Databases_nr97_target_decoy.fasta	all_2nd_seach.sf3
220929_QE1_PM1_VK_LF_POMPU2020_200507_21hour_A_03.raw	Final_Merged_Subset_Databases_nr97_target_decoy.fasta	all_2nd_seach.sf3
220929_QE1_PM1_VK_LF_POMPU2020_200507_21hour_A_04.raw	Final_Merged_Subset_Databases_nr97_target_decoy.fasta	all_2nd_seach.sf3
220929_QE1_PM1_VK_LF_POMPU2020_200507_21hour_A_05.raw	Final_Merged_Subset_Databases_nr97_target_decoy.fasta	all_2nd_seach.sf3
220929_QE1_PM1_VK_LF_POMPU2020_200507_21hour_A_06.raw	Final_Merged_Subset_Databases_nr97_target_decoy.fasta	all_2nd_seach.sf3
220929_QE1_PM1_VK_LF_POMPU2020_200507_21hour_A_07.raw	Final_Merged_Subset_Databases_nr97_target_decoy.fasta	all_2nd_seach.sf3
220929_QE1_PM1_VK_LF_POMPU2020_200507_21hour_A_08.raw	Final_Merged_Subset_Databases_nr97_target_decoy.fasta	all_2nd_seach.sf3
220929_QE1_PM1_VK_LF_POMPU2020_200507_21hour_A_09.raw	Final_Merged_Subset_Databases_nr97_target_decoy.fasta	all_2nd_seach.sf3
220929_QE1_PM1_VK_LF_POMPU2020_200507_21hour_A_10.raw	Final_Merged_Subset_Databases_nr97_target_decoy.fasta	all_2nd_seach.sf3
220929_QE1_PM1_VK_LF_POMPU2020_200507_21hour_A_11.raw	Final_Merged_Subset_Databases_nr97_target_decoy.fasta	all_2nd_seach.sf3
220929_QE1_PM1_VK_LF_POMPU2020_200507_21hour_A_12.raw	Final_Merged_Subset_Databases_nr97_target_decoy.fasta	all_2nd_seach.sf3
220929_QE1_PM1_VK_LF_POMPU2020_200507_21hour_A_13.raw	Final_Merged_Subset_Databases_nr97_target_decoy.fasta	all_2nd_seach.sf3
220929_QE1_PM1_VK_LF_POMPU2020_200507_21hour_A_14.raw	Final_Merged_Subset_Databases_nr97_target_decoy.fasta	all_2nd_seach.sf3
220929_QE1_PM1_VK_LF_POMPU2020_200507_21hour_A_15.raw	Final_Merged_Subset_Databases_nr97_target_decoy.fasta	all_2nd_seach.sf3
220929_QE1_PM1_VK_LF_POMPU2020_200507_21hour_A_16.raw	Final_Merged_Subset_Databases_nr97_target_decoy.fasta	all_2nd_seach.sf3
220929_QE1_PM1_VK_LF_POMPU2020_200507_21hour_A_17.raw	Final_Merged_Subset_Databases_nr97_target_decoy.fasta	all_2nd_seach.sf3
220929_QE1_PM1_VK_LF_POMPU2020_200507_21hour_A_18.raw	Final_Merged_Subset_Databases_nr97_target_decoy.fasta	all_2nd_seach.sf3
220929_QE1_PM1_VK_LF_POMPU2020_200507_21hour_A_19.raw	Final_Merged_Subset_Databases_nr97_target_decoy.fasta	all_2nd_seach.sf3
220929_QE1_PM1_VK_LF_POMPU2020_200507_21hour_A_20.raw	Final_Merged_Subset_Databases_nr97_target_decoy.fasta	all_2nd_seach.sf3
221110_QE1_PM1_VK_LF_POMPU2020_200507_21hour_B_01.raw	Final_Merged_Subset_Databases_nr97_target_decoy.fasta	all_2nd_seach.sf3
221110_QE1_PM1_VK_LF_POMPU2020_200507_21hour_B_02.raw	Final_Merged_Subset_Databases_nr97_target_decoy.fasta	all_2nd_seach.sf3
221110_QE1_PM1_VK_LF_POMPU2020_200507_21hour_B_03.raw	Final_Merged_Subset_Databases_nr97_target_decoy.fasta	all_2nd_seach.sf3
221110_QE1_PM1_VK_LF_POMPU2020_200507_21hour_B_04.raw	Final_Merged_Subset_Databases_nr97_target_decoy.fasta	all_2nd_seach.sf3
221110_QE1_PM1_VK_LF_POMPU2020_200507_21hour_B_05.raw	Final_Merged_Subset_Databases_nr97_target_decoy.fasta	all_2nd_seach.sf3
221110_QE1_PM1_VK_LF_POMPU2020_200507_21hour_B_06.raw	Final_Merged_Subset_Databases_nr97_target_decoy.fasta	all_2nd_seach.sf3
221110_QE1_PM1_VK_LF_POMPU2020_200507_21hour_B_07.raw	Final_Merged_Subset_Databases_nr97_target_decoy.fasta	all_2nd_seach.sf3
221110_QE1_PM1_VK_LF_POMPU2020_200507_21hour_B_08.raw	Final_Merged_Subset_Databases_nr97_target_decoy.fasta	all_2nd_seach.sf3
221110_QE1_PM1_VK_LF_POMPU2020_200507_21hour_B_09.raw	Final_Merged_Subset_Databases_nr97_target_decoy.fasta	all_2nd_seach.sf3
221110_QE1_PM1_VK_LF_POMPU2020_200507_21hour_B_10.raw	Final_Merged_Subset_Databases_nr97_target_decoy.fasta	all_2nd_seach.sf3
221110_QE1_PM1_VK_LF_POMPU2020_200507_21hour_B_11.raw	Final_Merged_Subset_Databases_nr97_target_decoy.fasta	all_2nd_seach.sf3
221110_QE1_PM1_VK_LF_POMPU2020_200507_21hour_B_12.raw	Final_Merged_Subset_Databases_nr97_target_decoy.fasta	all_2nd_seach.sf3
221110_QE1_PM1_VK_LF_POMPU2020_200507_21hour_B_13.raw	Final_Merged_Subset_Databases_nr97_target_decoy.fasta	all_2nd_seach.sf3
221110_QE1_PM1_VK_LF_POMPU2020_200507_21hour_B_14.raw	Final_Merged_Subset_Databases_nr97_target_decoy.fasta	all_2nd_seach.sf3
221110_QE1_PM1_VK_LF_POMPU2020_200507_21hour_B_15.raw	Final_Merged_Subset_Databases_nr97_target_decoy.fasta	all_2nd_seach.sf3
221110_QE1_PM1_VK_LF_POMPU2020_200507_21hour_B_16.raw	Final_Merged_Subset_Databases_nr97_target_decoy.fasta	all_2nd_seach.sf3
221110_QE1_PM1_VK_LF_POMPU2020_200507_21hour_B_17.raw	Final_Merged_Subset_Databases_nr97_target_decoy.fasta	all_2nd_seach.sf3
221110_QE1_PM1_VK_LF_POMPU2020_200507_21hour_B_18.raw	Final_Merged_Subset_Databases_nr97_target_decoy.fasta	all_2nd_seach.sf3
221110_QE1_PM1_VK_LF_POMPU2020_200507_21hour_B_19.raw	Final_Merged_Subset_Databases_nr97_target_decoy.fasta	all_2nd_seach.sf3
221110_QE1_PM1_VK_LF_POMPU2020_200507_21hour_B_20.raw	Final_Merged_Subset_Databases_nr97_target_decoy.fasta	all_2nd_seach.sf3
220802_QE1_PM1_VK_LF_POMPU2020_200506_21hour_C_01.raw	Final_Merged_Subset_Databases_nr97_target_decoy.fasta	all_2nd_seach.sf3
220802_QE1_PM1_VK_LF_POMPU2020_200506_21hour_C_02.raw	Final_Merged_Subset_Databases_nr97_target_decoy.fasta	all_2nd_seach.sf3
220802_QE1_PM1_VK_LF_POMPU2020_200506_21hour_C_03.raw	Final_Merged_Subset_Databases_nr97_target_decoy.fasta	all_2nd_seach.sf3
220802_QE1_PM1_VK_LF_POMPU2020_200506_21hour_C_04.raw	Final_Merged_Subset_Databases_nr97_target_decoy.fasta	all_2nd_seach.sf3
220802_QE1_PM1_VK_LF_POMPU2020_200506_21hour_C_05.raw	Final_Merged_Subset_Databases_nr97_target_decoy.fasta	all_2nd_seach.sf3
220802_QE1_PM1_VK_LF_POMPU2020_200506_21hour_C_06.raw	Final_Merged_Subset_Databases_nr97_target_decoy.fasta	all_2nd_seach.sf3
220802_QE1_PM1_VK_LF_POMPU2020_200506_21hour_C_07.raw	Final_Merged_Subset_Databases_nr97_target_decoy.fasta	all_2nd_seach.sf3
220802_QE1_PM1_VK_LF_POMPU2020_200506_21hour_C_08.raw	Final_Merged_Subset_Databases_nr97_target_decoy.fasta	all_2nd_seach.sf3
220802_QE1_PM1_VK_LF_POMPU2020_200506_21hour_C_09.raw	Final_Merged_Subset_Databases_nr97_target_decoy.fasta	all_2nd_seach.sf3
220802_QE1_PM1_VK_LF_POMPU2020_200506_21hour_C_10.raw	Final_Merged_Subset_Databases_nr97_target_decoy.fasta	all_2nd_seach.sf3
220802_QE1_PM1_VK_LF_POMPU2020_200506_21hour_C_11.raw	Final_Merged_Subset_Databases_nr97_target_decoy.fasta	all_2nd_seach.sf3
220802_QE1_PM1_VK_LF_POMPU2020_200506_21hour_C_12.raw	Final_Merged_Subset_Databases_nr97_target_decoy.fasta	all_2nd_seach.sf3
220802_QE1_PM1_VK_LF_POMPU2020_200506_21hour_C_13.raw	Final_Merged_Subset_Databases_nr97_target_decoy.fasta	all_2nd_seach.sf3
220802_QE1_PM1_VK_LF_POMPU2020_200506_21hour_C_14.raw	Final_Merged_Subset_Databases_nr97_target_decoy.fasta	all_2nd_seach.sf3
220802_QE1_PM1_VK_LF_POMPU2020_200506_21hour_C_15.raw	Final_Merged_Subset_Databases_nr97_target_decoy.fasta	all_2nd_seach.sf3
220802_QE1_PM1_VK_LF_POMPU2020_200506_21hour_C_16.raw	Final_Merged_Subset_Databases_nr97_target_decoy.fasta	all_2nd_seach.sf3
220802_QE1_PM1_VK_LF_POMPU2020_200506_21hour_C_17.raw	Final_Merged_Subset_Databases_nr97_target_decoy.fasta	all_2nd_seach.sf3
220802_QE1_PM1_VK_LF_POMPU2020_200506_21hour_C_18.raw	Final_Merged_Subset_Databases_nr97_target_decoy.fasta	all_2nd_seach.sf3
220802_QE1_PM1_VK_LF_POMPU2020_200506_21hour_C_19.raw	Final_Merged_Subset_Databases_nr97_target_decoy.fasta	all_2nd_seach.sf3
220802_QE1_PM1_VK_LF_POMPU2020_200506_21hour_C_20.raw	Final_Merged_Subset_Databases_nr97_target_decoy.fasta	all_2nd_seach.sf3
201119_QE1_PM1_ThS_POMPU_200511_A_01.raw	Final_Merged_Subset_Databases_nr97_target_decoy.fasta	all_2nd_seach.sf3
201119_QE1_PM1_ThS_POMPU_200511_A_02.raw	Final_Merged_Subset_Databases_nr97_target_decoy.fasta	all_2nd_seach.sf3
201119_QE1_PM1_ThS_POMPU_200511_A_03.raw	Final_Merged_Subset_Databases_nr97_target_decoy.fasta	all_2nd_seach.sf3
201119_QE1_PM1_ThS_POMPU_200511_A_04.raw	Final_Merged_Subset_Databases_nr97_target_decoy.fasta	all_2nd_seach.sf3
201119_QE1_PM1_ThS_POMPU_200511_A_05.raw	Final_Merged_Subset_Databases_nr97_target_decoy.fasta	all_2nd_seach.sf3
201119_QE1_PM1_ThS_POMPU_200511_A_06.raw	Final_Merged_Subset_Databases_nr97_target_decoy.fasta	all_2nd_seach.sf3
201119_QE1_PM1_ThS_POMPU_200511_A_07.raw	Final_Merged_Subset_Databases_nr97_target_decoy.fasta	all_2nd_seach.sf3
201119_QE1_PM1_ThS_POMPU_200511_A_08.raw	Final_Merged_Subset_Databases_nr97_target_decoy.fasta	all_2nd_seach.sf3
201119_QE1_PM1_ThS_POMPU_200511_A_09.raw	Final_Merged_Subset_Databases_nr97_target_decoy.fasta	all_2nd_seach.sf3
201119_QE1_PM1_ThS_POMPU_200511_A_10.raw	Final_Merged_Subset_Databases_nr97_target_decoy.fasta	all_2nd_seach.sf3
201119_QE1_PM1_ThS_POMPU_200511_A_11.raw	Final_Merged_Subset_Databases_nr97_target_decoy.fasta	all_2nd_seach.sf3
201119_QE1_PM1_ThS_POMPU_200511_A_12.raw	Final_Merged_Subset_Databases_nr97_target_decoy.fasta	all_2nd_seach.sf3
201119_QE1_PM1_ThS_POMPU_200511_A_13.raw	Final_Merged_Subset_Databases_nr97_target_decoy.fasta	all_2nd_seach.sf3
201119_QE1_PM1_ThS_POMPU_200511_A_14.raw	Final_Merged_Subset_Databases_nr97_target_decoy.fasta	all_2nd_seach.sf3
201119_QE1_PM1_ThS_POMPU_200511_A_15.raw	Final_Merged_Subset_Databases_nr97_target_decoy.fasta	all_2nd_seach.sf3
201119_QE1_PM1_ThS_POMPU_200511_A_16.raw	Final_Merged_Subset_Databases_nr97_target_decoy.fasta	all_2nd_seach.sf3
201119_QE1_PM1_ThS_POMPU_200511_A_17.raw	Final_Merged_Subset_Databases_nr97_target_decoy.fasta	all_2nd_seach.sf3
201119_QE1_PM1_ThS_POMPU_200511_A_18.raw	Final_Merged_Subset_Databases_nr97_target_decoy.fasta	all_2nd_seach.sf3
201119_QE1_PM1_ThS_POMPU_200511_A_19.raw	Final_Merged_Subset_Databases_nr97_target_decoy.fasta	all_2nd_seach.sf3
201119_QE1_PM1_ThS_POMPU_200511_A_20.raw	Final_Merged_Subset_Databases_nr97_target_decoy.fasta	all_2nd_seach.sf3
201222_QE1_PM1_ThS_POMPU_200511_B_01.raw	Final_Merged_Subset_Databases_nr97_target_decoy.fasta	all_2nd_seach.sf3
201222_QE1_PM1_ThS_POMPU_200511_B_02.raw	Final_Merged_Subset_Databases_nr97_target_decoy.fasta	all_2nd_seach.sf3
201222_QE1_PM1_ThS_POMPU_200511_B_03.raw	Final_Merged_Subset_Databases_nr97_target_decoy.fasta	all_2nd_seach.sf3
201222_QE1_PM1_ThS_POMPU_200511_B_04.raw	Final_Merged_Subset_Databases_nr97_target_decoy.fasta	all_2nd_seach.sf3
201222_QE1_PM1_ThS_POMPU_200511_B_05.raw	Final_Merged_Subset_Databases_nr97_target_decoy.fasta	all_2nd_seach.sf3
201222_QE1_PM1_ThS_POMPU_200511_B_06.raw	Final_Merged_Subset_Databases_nr97_target_decoy.fasta	all_2nd_seach.sf3
201222_QE1_PM1_ThS_POMPU_200511_B_07.raw	Final_Merged_Subset_Databases_nr97_target_decoy.fasta	all_2nd_seach.sf3
201222_QE1_PM1_ThS_POMPU_200511_B_08.raw	Final_Merged_Subset_Databases_nr97_target_decoy.fasta	all_2nd_seach.sf3
201222_QE1_PM1_ThS_POMPU_200511_B_09.raw	Final_Merged_Subset_Databases_nr97_target_decoy.fasta	all_2nd_seach.sf3
201222_QE1_PM1_ThS_POMPU_200511_B_10.raw	Final_Merged_Subset_Databases_nr97_target_decoy.fasta	all_2nd_seach.sf3
201222_QE1_PM1_ThS_POMPU_200511_B_11.raw	Final_Merged_Subset_Databases_nr97_target_decoy.fasta	all_2nd_seach.sf3
201222_QE1_PM1_ThS_POMPU_200511_B_12.raw	Final_Merged_Subset_Databases_nr97_target_decoy.fasta	all_2nd_seach.sf3
201222_QE1_PM1_ThS_POMPU_200511_B_13.raw	Final_Merged_Subset_Databases_nr97_target_decoy.fasta	all_2nd_seach.sf3
201222_QE1_PM1_ThS_POMPU_200511_B_14.raw	Final_Merged_Subset_Databases_nr97_target_decoy.fasta	all_2nd_seach.sf3
201222_QE1_PM1_ThS_POMPU_200511_B_15.raw	Final_Merged_Subset_Databases_nr97_target_decoy.fasta	all_2nd_seach.sf3
201222_QE1_PM1_ThS_POMPU_200511_B_16.raw	Final_Merged_Subset_Databases_nr97_target_decoy.fasta	all_2nd_seach.sf3
201222_QE1_PM1_ThS_POMPU_200511_B_17.raw	Final_Merged_Subset_Databases_nr97_target_decoy.fasta	all_2nd_seach.sf3
201222_QE1_PM1_ThS_POMPU_200511_B_18.raw	Final_Merged_Subset_Databases_nr97_target_decoy.fasta	all_2nd_seach.sf3
201222_QE1_PM1_ThS_POMPU_200511_B_19.raw	Final_Merged_Subset_Databases_nr97_target_decoy.fasta	all_2nd_seach.sf3
201222_QE1_PM1_ThS_POMPU_200511_B_20.raw	Final_Merged_Subset_Databases_nr97_target_decoy.fasta	all_2nd_seach.sf3
210208_QE1_PM1_ThS_POMPU_200511_C_01.raw	Final_Merged_Subset_Databases_nr97_target_decoy.fasta	all_2nd_seach.sf3
210208_QE1_PM1_ThS_POMPU_200511_C_02.raw	Final_Merged_Subset_Databases_nr97_target_decoy.fasta	all_2nd_seach.sf3
210208_QE1_PM1_ThS_POMPU_200511_C_03.raw	Final_Merged_Subset_Databases_nr97_target_decoy.fasta	all_2nd_seach.sf3
210208_QE1_PM1_ThS_POMPU_200511_C_04.raw	Final_Merged_Subset_Databases_nr97_target_decoy.fasta	all_2nd_seach.sf3
210208_QE1_PM1_ThS_POMPU_200511_C_05.raw	Final_Merged_Subset_Databases_nr97_target_decoy.fasta	all_2nd_seach.sf3
210208_QE1_PM1_ThS_POMPU_200511_C_06.raw	Final_Merged_Subset_Databases_nr97_target_decoy.fasta	all_2nd_seach.sf3
210208_QE1_PM1_ThS_POMPU_200511_C_07.raw	Final_Merged_Subset_Databases_nr97_target_decoy.fasta	all_2nd_seach.sf3
210208_QE1_PM1_ThS_POMPU_200511_C_08.raw	Final_Merged_Subset_Databases_nr97_target_decoy.fasta	all_2nd_seach.sf3
210208_QE1_PM1_ThS_POMPU_200511_C_09.raw	Final_Merged_Subset_Databases_nr97_target_decoy.fasta	all_2nd_seach.sf3
210208_QE1_PM1_ThS_POMPU_200511_C_10.raw	Final_Merged_Subset_Databases_nr97_target_decoy.fasta	all_2nd_seach.sf3
210208_QE1_PM1_ThS_POMPU_200511_C_11.raw	Final_Merged_Subset_Databases_nr97_target_decoy.fasta	all_2nd_seach.sf3
210208_QE1_PM1_ThS_POMPU_200511_C_12.raw	Final_Merged_Subset_Databases_nr97_target_decoy.fasta	all_2nd_seach.sf3
210208_QE1_PM1_ThS_POMPU_200511_C_13.raw	Final_Merged_Subset_Databases_nr97_target_decoy.fasta	all_2nd_seach.sf3
210208_QE1_PM1_ThS_POMPU_200511_C_14.raw	Final_Merged_Subset_Databases_nr97_target_decoy.fasta	all_2nd_seach.sf3
210208_QE1_PM1_ThS_POMPU_200511_C_15.raw	Final_Merged_Subset_Databases_nr97_target_decoy.fasta	all_2nd_seach.sf3
210208_QE1_PM1_ThS_POMPU_200511_C_16.raw	Final_Merged_Subset_Databases_nr97_target_decoy.fasta	all_2nd_seach.sf3
210208_QE1_PM1_ThS_POMPU_200511_C_17.raw	Final_Merged_Subset_Databases_nr97_target_decoy.fasta	all_2nd_seach.sf3
210208_QE1_PM1_ThS_POMPU_200511_C_18.raw	Final_Merged_Subset_Databases_nr97_target_decoy.fasta	all_2nd_seach.sf3
210208_QE1_PM1_ThS_POMPU_200511_C_19.raw	Final_Merged_Subset_Databases_nr97_target_decoy.fasta	all_2nd_seach.sf3
210208_QE1_PM1_ThS_POMPU_200511_C_20.raw	Final_Merged_Subset_Databases_nr97_target_decoy.fasta	all_2nd_seach.sf3
