# Supplementary material for: Metaproteomic Dataset on Semi‐Diurnal Variability of the Bacterioplankton Communities During a Spring Phytoplankton Bloom in the North Sea
Source: Proteomics. 2025 Jun 23;25(17-18):19–27. doi: 10.1002/pmic.70001 (PMC12456260; doi:10.1002/pmic.70001)
Supplement: Supplementary file 4 — Supporting Table 2: pmic70001‐sup‐0001‐tableS3.xlsx [file PMIC-25--s003.xlsx]

## Sheet: Description
Supplemental Table S3:
	List of identified and quantified protein groups. Laboratory contaminants and decoy hits were removed and protein groups are listed by accession number of the main protein
	Columns:
		Accession Number	Identifier of the main protein of each group as assigned by Scaffold 5.0.
		Molecular Weight	Molecular weight in kDa of the main protein.
		Protein Length	Protein length of the main protein in number of amino acids.
		Quantitative	Indication of whether the protein group was used for quantitative data evaluation.
		20200429_7am_1	Weighted spectra count for 29th April 2020, sampling at 7 am, replicate 1.
		20200429_7am_2	Weighted spectra count for 29th April 2020, sampling at 7 am, replicate 2.
		20200429_7am_3	Weighted spectra count for 29th April 2020, sampling at 7 am, replicate 3.
		20200505_7am_1	Weighted spectra count for 05th May 2020, sampling at 7 am, replicate 1.
		20200505_7am_2	Weighted spectra count for 5th May 2020, sampling at 7 am, replicate 2.
		20200505_7am_3	Weighted spectra count for 5th May 2020, sampling at 7 am, replicate 3.
		20200505_9pm_1	Weighted spectra count for 5th May 2020, sampling at 9 pm, replicate 1.
		20200505_9pm_2	Weighted spectra count for 5th May 2020, sampling at 9 pm, replicate 2.
		20200505_9pm_3	Weighted spectra count for 5th May 2020, sampling at 9 pm, replicate 3.
		20200506_7am_1	Weighted spectra count for 6th May 2020, sampling at 7 am, replicate 1.
		20200506_7am_2	Weighted spectra count for 6th May 2020, sampling at 7 am, replicate 2.
		20200506_7am_3	Weighted spectra count for 6th May 2020, sampling at 7 am, replicate 3.
		20200506_9pm_1	Weighted spectra count for 6th May 2020, sampling at 9 pm, replicate 1.
		20200506_9pm_2	Weighted spectra count for 6th May 2020, sampling at 9 pm, replicate 2.
		20200506_9pm_3	Weighted spectra count for 6th May 2020, sampling at 9 pm, replicate 3.
		20200507_7am_1	Weighted spectra count for 7th May 2020, sampling at 7 am, replicate 1.
		20200507_7am_2	Weighted spectra count for 7th May 2020, sampling at 7 am, replicate 2.
		20200507_7am_3	Weighted spectra count for 7th May 2020, sampling at 7 am, replicate 3.
		20200507_9pm_1	Weighted spectra count for 7th May 2020, sampling at 9 pm, replicate 1.
		20200507_9pm_2	Weighted spectra count for 7th May 2020, sampling at 9 pm, replicate 2.
		20200507_9pm_3	Weighted spectra count for 7th May 2020, sampling at 9 pm, replicate 3.
		20200511_7am_1	Weighted spectra count for 11th May 2020, sampling at 7 am, replicate 1.
		20200511_7am_2	Weighted spectra count for 11th May 2020, sampling at 7 am, replicate 2.
		20200511_7am_3	Weighted spectra count for 11th May 2020, sampling at 7 am, replicate 3.
		DEqMS analysis - log2 fold-change	log2 fold change between the three morning and evening samples.
		DEqMS analysis - SpC adjusted p-value	Spectra Count Adjusted posterior p-value.
		DEqMS result	Indication of whether a protein group was identified as significantly different abundant by log2 fold-change (fold-change), by p-value (p-value) or by log2 fold-change and p-value (Both), or by none of these three. Protein groups that were excluded from this analysis due to missing quantitative values are indicated by NA.
		POMPU20 MAG-ID	Assigned metagenome assambled genome according to Sidhu et al.
		Bakta Protein Description	Protein function provided by Bakta (v.1.9.2) against full database (as of 2024-01-19).
		Annotation	Polysaccharide utilization-specific functional annotations (either "SusC-like, SusD-like, CAZyme or Sulfatase).
		Classification	Assigned taxonomic lineage (separator ";").
		POMPU Header	Indexed, project-internal Accession Number.
		Additional Proteins	Identifier(s) of additional protein(s) of each group as assigned by Scaffold 5.0.

## Sheet: IDed_and_quant_protein_groups
Accession Number	Molecular Weight [kDa]	Protein Length [# aa]	Quantitative	20200429_7am_1	20200429_7am_2	20200429_7am_3	20200505_7am_1	20200505_7am_2	20200505_7am_3	20200505_9pm_1	20200505_9pm_2	20200505_9pm_3	20200506_7am_1	20200506_7am_2	20200506_7am_3	20200506_9pm_1	20200506_9pm_2	20200506_9pm_3	20200507_7am_1	20200507_7am_2	20200507_7am_3	20200507_9pm_1	20200507_9pm_2	20200507_9pm_3	20200511_7am_1	20200511_7am_2	20200511_7am_3	DEqMS analysis - log2 fold-change	DEqMS analysis - SpC adjusted p-value	DEqMS result	POMPU20 MAG-ID	Bakta Protein Description	Annotation	Classification	POMPU Header	Additional Proteins
20200429_contig_3774_92_#_106543_#_109635_#_-1_#_ID=9842_92	110	1030	TRUE	628.05	630.85	599.31	1315.1	1374.1	1244.4	2036.4	1871.9	1976.8	1485.8	1577.7	1400.4	1702	1972.8	1846.7	1932.1	1903.6	1738.9	2238.1	2117.7	1838.8	1397.9	1304.2	1336.1	-0.159219	0.500842	None	22042020_METABAT_94_1	SusC/RagA family TonB-linked outer membrane protein	SusC-like	d__Bacteria;p__Bacteroidota;c__Bacteroidia;o__Flavobacteriales;f__Flavobacteriaceae;g__SCGC-AAA160-P02;s__unclassified SCGC-AAA160-P02	POMPUseq_8005
20200429_contig_16746_479_#_528163_#_531420_#_-1_#_ID=6386_479	117	1085	TRUE	310.09	282.8	340.76	1454.5	1476.8	1287.5	1561.3	1600.5	1644.5	1339.3	1386.9	1278	1495.1	1587.1	1549.2	1587	1441.7	1458.1	1647.2	1625	1324.3	1087.2	1112.3	1113.7	0.0428663	0.895976	None		SusC/RagA family TonB-linked outer membrane protein	SusC-like	d__Bacteria;p__Bacteroidota;c__Bacteroidia;o__Flavobacteriales;f__Flavobacteriaceae;g__unclassified Flavobacteriaceae;s__unclassified Flavobacteriaceae	POMPUseq_4215
20200429_contig_1631_948_#_1006115_#_1009360_#_1_#_ID=5946_948	116	1081	TRUE	505.99	498.26	480.16	1239.8	1317	1227.2	1689.9	1630.2	1629.1	1370.9	1439.8	1354.9	1452.2	1617.1	1604.5	1615.3	1638.5	1444.6	1668.7	1634.9	1507.8	1077.1	1055.4	1064	-0.0097613	0.975612	None		SusC/RagA family TonB-linked outer membrane protein	SusC-like	d__Bacteria;p__Bacteroidota;c__Bacteroidia;o__Flavobacteriales;f__Flavobacteriaceae;g__unclassified Flavobacteriaceae;s__unclassified Flavobacteriaceae	POMPUseq_3899
20200429_contig_16758_60_#_50566_#_53646_#_1_#_ID=6398_60	113	1026	TRUE	525.68	537.62	529.01	1139.2	1246.1	1085.5	1651.5	1563.3	1528	1320.2	1364.2	1292.2	1362.2	1496.9	1435.9	1575.1	1637.1	1579.2	1772.8	1780.1	1650.9	1369.8	1229.5	1225.4	-0.0408123	0.865597	None		SusC/RagA family TonB-linked outer membrane protein	SusC-like	d__Bacteria;p__Bacteroidota;c__Bacteroidia;o__unclassified Bacteroidia;f__unclassified Bacteroidia;g__unclassified Bacteroidia;s__unclassified Bacteroidia	POMPUseq_4268
20200429_contig_15043_36_#_25937_#_27130_#_1_#_ID=4686_36	44	397	TRUE	1944.2	1862.5	1962.3	1049.7	1010.2	936.2	1131.6	1431.3	1347.4	1403.5	1168.6	1194	1460.2	1470.8	1505.6	1211.5	1208	1106.4	1294.3	1558.3	1331.8	1318.3	1273.7	1278.6	-0.10161	0.688644	None		hypothetical protein		d__Eukaryota;p__unclassified Eukaryota;c__unclassified Eukaryota;o__unclassified Eukaryota;f__unclassified Eukaryota;g__unclassified Eukaryota;s__unclassified Eukaryota	POMPUseq_3094
20200429_contig_14967_93_#_100809_#_104624_#_1_#_ID=4609_93	143	1271	TRUE	1031.7	1068	993.68	1229.4	1341.4	1259.8	1290.5	1353.2	1316.6	1266.9	1229.1	1261.8	1160.3	1163.3	1161.7	1235.4	1291.4	1412.2	1308.7	1285.5	1366.1	1262.1	1232.9	1204.4	0.202903	0.341918	None	17032020_METABAT_100	DNA-directed RNA polymerase subunit beta		d__Bacteria;p__Bacteroidota;c__Bacteroidia;o__Flavobacteriales;f__Flavobacteriaceae;g__SCGC-AAA160-P02;s__unclassified SCGC-AAA160-P02	POMPUseq_3047
20200429_contig_14212_125_#_116182_#_116715_#_1_#_ID=3877_125	18	177	TRUE	2172.6	1892.6	2023.1	1036.3	949.95	824.2	1465.4	1231.5	1377.2	1454.2	1493.6	1127.2	1347.2	1331.6	1478.5	1243.1	1042.7	1249.4	1089.7	951.87	1202	958.45	954.39	946.28	0.03582	0.934887	None		R-phycocyanin-2 beta chain		d__Eukaryota;p__unclassified Eukaryota;c__unclassified Eukaryota;o__unclassified Eukaryota;f__unclassified Eukaryota;g__unclassified Eukaryota;s__unclassified Eukaryota	POMPUseq_2323
20200429_scaffold_5750_478_#_683353_#_684702_#_-1_#_ID=15188_478	50	449	TRUE	2124.4	1909.1	2023.1	864.8	968.99	851.01	1054.2	1214.8	1220.9	1128.4	994.8	851	1262.3	1218.4	1321.6	1018.8	988.02	1080.3	1202.2	1299.2	1227.4	1209	1270.3	1206.2	-0.15159	0.543676	None		hypothetical protein		d__Eukaryota;p__unclassified Eukaryota;c__unclassified Eukaryota;o__unclassified Eukaryota;f__unclassified Eukaryota;g__unclassified Eukaryota;s__unclassified Eukaryota	POMPUseq_12462
20200429_contig_4931_207_#_209526_#_213827_#_1_#_ID=10737_207	160	1433	TRUE	789.5	790.38	779.22	1245.8	1433.4	1294.2	1174.8	1155.3	1258.9	1148.3	1173.4	1158.6	1055.4	1026	1054.1	1084.1	1090.5	1287	1163.9	983.27	1020.1	1205.1	1118.3	1057.9	0.327248	0.217846	None	13052020_METABAT_380	DNA-directed RNA polymerase subunit beta'		d__Bacteria;p__Bacteroidota;c__Bacteroidia;o__Flavobacteriales;f__Flavobacteriaceae;g__Candidatus Prosiliicoccus;s__unclassified Candidatus Prosiliicoccus	POMPUseq_8819
20200511_contig_16985_22_#_16666_#_18195_#_1_#_ID=5305_22	56	509	TRUE	1195.1	1203.7	1335.6	566.59	817.72	703.59	1158	1113.5	1025	827.98	867.26	789.27	1160.3	1176.3	1132.6	1061.3	904.66	1022.9	915.1	1057.8	847.09	1390.9	1224.4	1254.1	-0.170134	0.524075	None		hypothetical protein		d__Eukaryota;p__Bacillariophyta;c__unclassified Bacillariophyta;o__unclassified Bacillariophyta;f__unclassified Bacillariophyta;g__unclassified Bacillariophyta;s__unclassified Bacillariophyta	POMPUseq_23928
20200511_contig_16985_60_#_39995_#_41422_#_-1_#_ID=5305_60	52	475	TRUE	1555.4	1431.6	1556.1	714.21	728.86	739.96	895.24	784.44	809.13	918.47	885.21	797.37	1056.4	970.88	1068.7	1006.9	1038.6	1049	937.83	1085.3	1169.2	1648.4	1635.4	1608.2	0.026625	0.924275	None		ATP synthase subunit beta		d__Eukaryota;p__Bacillariophyta;c__unclassified Bacillariophyta;o__unclassified Bacillariophyta;f__unclassified Bacillariophyta;g__unclassified Bacillariophyta;s__unclassified Bacillariophyta	POMPUseq_23938
20200507_pm_contig_7142_1_#_168_#_2819_#_1_#_ID=12315_1	97	883	TRUE	202.79	210.28	231.14	911.02	1087.5	904.61	971.11	985.19	985.23	897.66	852.14	872.25	1041.4	1130.2	1021.2	1096.1	1109.6	1006.2	1172.3	1209	1085.7	846.06	821.08	835.52	0.047025	0.850268	None	13052020_METABAT_380	Carboxypeptidase-like regulatory domain-containing protein		d__Bacteria;p__Bacteroidota;c__Bacteroidia;o__Flavobacteriales;f__Flavobacteriaceae;g__Candidatus Prosiliicoccus;s__unclassified Candidatus Prosiliicoccus	POMPUseq_22927
20200429_contig_17476_3_#_820_#_2007_#_-1_#_ID=7096_3	43	395	TRUE	718.62	656.75	683.9	1135.4	871.67	856.75	1028.6	914.55	1020.4	861.46	897.49	856.06	828.53	839.63	903.97	907.8	910.12	1114.7	845.72	841.96	1072.3	930.36	990.9	928.83	0.204545	0.450048	None	17032020_METABAT_344	elongation factor Tu		d__Bacteria;p__Bacteroidota;c__Bacteroidia;o__Flavobacteriales;f__Flavobacteriaceae;g__SCGC-AAA160-P02;s__unclassified SCGC-AAA160-P02	POMPUseq_4961
20200429_contig_4161_28_#_30151_#_34284_#_1_#_ID=10108_28	153	1377	TRUE	810.17	802.81	755.39	1005.7	1241.9	1081.7	812.98	903.4	936.46	834.32	756.73	838.85	841.52	889.72	800.3	845.76	1015.3	872.59	945	737.94	832.18	921.77	868.63	886.1	0.315578	0.216597	None	29042020_METABAT_52_1	DNA-directed RNA polymerase subunit beta		d__Bacteria;p__Pseudomonadota;c__Alphaproteobacteria;o__Rhodobacterales;f__Rhodobacteraceae;g__Planktomarina;s__Planktomarina temperata	POMPUseq_8282
20200429_contig_10013_3_#_1180_#_4275_#_1_#_ID=16_3	111	1031	TRUE	255.95	263.11	212.08	686.62	745.78	685.4	940.76	954.52	937.37	826.17	783.18	830.76	876.5	984.91	972.76	905.63	977.08	873.63	1057.4	1114.8	996.22	591.62	598.62	606.14	-0.092582	0.678664	None	13052020_METABAT_169	SusC/RagA family TonB-linked outer membrane protein	SusC-like	d__Bacteria;p__Bacteroidota;c__Bacteroidia;o__Flavobacteriales;f__Flavobacteriaceae;g__SCGC-AAA160-P02;s__unclassified SCGC-AAA160-P02	POMPUseq_10
20200429_contig_3148_687_#_698161_#_702441_#_-1_#_ID=9308_687	159	1426	TRUE	458.74	484.79	480.16	749.99	974.28	813.67	872.08	961.96	949.11	734.78	758.62	792.31	814.53	806.56	824.52	832.7	848.63	914.34	870.84	841.96	790.42	748.5	720.89	736.96	0.124063	0.632851	None	22042020_METABAT_94_1	DNA-directed RNA polymerase subunit beta'		d__Bacteria;p__Bacteroidota;c__Bacteroidia;o__Flavobacteriales;f__Flavobacteriaceae;g__SCGC-AAA160-P02;s__unclassified SCGC-AAA160-P02	POMPUseq_7034
20200429_contig_4161_29_#_34344_#_38594_#_1_#_ID=10108_29	157	1416	TRUE	788.51	786.23	716.07	925.93	1097	962.05	722.74	760.27	798.3	789.98	738.78	821.65	703.6	729.41	684.03	717.32	809	836.06	752.41	588.78	671.11	843.72	810.04	826.79	0.443077	0.108791	None	29042020_METABAT_52_1	DNA-directed RNA polymerase subunit beta'		d__Bacteria;p__Pseudomonadota;c__Alphaproteobacteria;o__Rhodobacterales;f__Rhodobacteraceae;g__Planktomarina;s__Planktomarina temperata	POMPUseq_8283
20200511_contig_3957_81_#_80893_#_84459_#_1_#_ID=14016_81	133	1188	TRUE	263.82	274.51	266.89	665	687.6	613.6	793.02	779.79	796.49	733.87	732.16	756.89	753.57	820.59	767.36	779.36	957.95	852.76	903.14	896.91	797.87	647.81	639.37	627.94	0.0688326	0.775303	None	13052020_METABAT_169	hypothetical protein	TBDR	d__Bacteria;p__Bacteroidota;c__Bacteroidia;o__Flavobacteriales;f__Flavobacteriaceae;g__SCGC-AAA160-P02;s__unclassified SCGC-AAA160-P02	POMPUseq_25679
20200429_scaffold_8247_260_#_278498_#_281383_#_-1_#_ID=15199_260	104	961	TRUE	311.07	290.05	318.12	610.58	609.32	555.21	794.61	764.92	804.62	689.53	719.88	742.72	707.6	807.56	676.28	801.13	944.29	799.53	862.47	1116.7	927.62	675.13	616.45	638.41	-0.022061	0.931138	None	22042020_METABAT_94_1	TonB-dependent receptor	TBDR	d__Bacteria;p__Bacteroidota;c__Bacteroidia;o__Flavobacteriales;f__Flavobacteriaceae;g__SCGC-AAA160-P02;s__unclassified SCGC-AAA160-P02	POMPUseq_12797
20200429_contig_3674_973_#_1062169_#_1065537_#_-1_#_ID=9753_973	122	1122	TRUE	583.76	575.95	569.52	855.11	1120.3	1071.2	994.27	1063.3	1044.8	743.83	701.93	761.95	814.53	814.58	784.8	622.62	643.65	594.95	619.64	718.32	653.21	201.37	200.39	200.59	0.0994273	0.8238	None	29042020_METABAT_288	SusC/RagA family TonB-linked outer membrane protein	SusC-like	d__Bacteria;p__Bacteroidota;c__Bacteroidia;o__Flavobacteriales;f__Flavobacteriaceae;g__Polaribacter;s__unclassified Polaribacter	POMPUseq_7805
20200429_contig_7090_30_#_33433_#_34464_#_-1_#_ID=12603_30	36	343	TRUE	481.38	395.71	509.95	801.43	641.06	588.72	828.16	556.73	710.7	610.81	749.17	691.12	776.56	912.77	763.48	801.13	683.28	732.73	720.12	1112.8	718.83	447.23	553.61	647.13	0.0292093	0.930104	None	08052020_METABAT_67_1	Glutamate/glutamine/aspartate/asparagine ABC transporter, periplasmic substrate-binding protein		d__Bacteria;p__Pseudomonadota;c__Alphaproteobacteria;o__Rhodobacterales;f__Rhodobacteraceae;g__Amylibacter;s__Amylibacter sp900197625	POMPUseq_10001
20200506_contig_15723_56_#_29100_#_30572_#_1_#_ID=4876_56	54	490	TRUE	840.69	917.79	915.04	559.14	706.64	618.39	333.02	385.71	374.77	713.06	599.9	553.5	661.62	647.25	698.57	928.49	962.05	982.19	434.22	341.49	484.69	2315.7	2191.5	2196.1	0.810159	0.0107233	p-value		Ribulose bisphosphate carboxylase large chain, chromosomal		d__Eukaryota;p__Bacillariophyta;c__unclassified Bacillariophyta;o__unclassified Bacillariophyta;f__unclassified Bacillariophyta;g__unclassified Bacillariophyta;s__unclassified Bacillariophyta	POMPUseq_16963
20200429_contig_2481_22_#_18139_#_21066_#_1_#_ID=8816_22	105	975	TRUE	217.55	214.43	201.36	511.43	529.98	460.44	751.49	722.16	754.05	639.76	599.9	618.26	718.59	745.44	754.76	723.85	799.43	718.11	913.9	781.12	705.41	558.06	527.29	545.96	-0.120404	0.613494	None	22042020_METABAT_94_1	TonB-dependent receptor	SusC-like	d__Bacteria;p__Bacteroidota;c__Bacteroidia;o__Flavobacteriales;f__Flavobacteriaceae;g__SCGC-AAA160-P02;s__unclassified SCGC-AAA160-P02	POMPUseq_6523
20200429_contig_13434_37_#_37195_#_38622_#_-1_#_ID=3167_37	53	475	TRUE	2217.9	2007.5	2355.5	654.57	709.82	627.01	428.05	434.04	474.1	831.6	826.64	660.76	551.68	550.07	599.74	666.16	623.15	740.03	570.59	567.19	636.81	555.72	530.69	513.69	0.588518	0.0155133	p-value		hypothetical protein		d__Eukaryota;p__Chlorophyta;c__unclassified Chlorophyta;o__unclassified Chlorophyta;f__unclassified Chlorophyta;g__unclassified Chlorophyta;s__unclassified Chlorophyta	POMPUseq_1857
20200429_contig_278_190_#_190130_#_191779_#_-1_#_ID=9033_190	57	549	TRUE	678.26	685.75	635.05	899.84	675.97	631.79	479.96	474.94	538.22	585.47	584.79	548.44	369.79	366.71	401.12	788.07	813.1	750.47	470.11	435.7	574.17	1037.3	976.47	1003	0.793558	0.00185618	p-value	08052020_METABAT_67_1	chaperonin GroEL		d__Bacteria;p__Pseudomonadota;c__Alphaproteobacteria;o__Rhodobacterales;f__Rhodobacteraceae;g__Amylibacter;s__Amylibacter sp900197625	POMPUseq_6722
20200429_contig_14212_3_#_7062_#_8447_#_1_#_ID=3877_3	50	461	TRUE	667.43	715.79	782.79	354.12	455.93	382.9	679.62	719.38	707.09	580.04	538.49	540.35	788.55	753.46	764.45	558.4	556.19	517.71	680.64	718.32	599.52	437.08	410.12	439.56	-0.344695	0.167421	None		hypothetical protein		d__Eukaryota;p__unclassified Eukaryota;c__unclassified Eukaryota;o__unclassified Eukaryota;f__unclassified Eukaryota;g__unclassified Eukaryota;s__unclassified Eukaryota	POMPUseq_2341
20200429_contig_8112_61_#_42975_#_46301_#_1_#_ID=13469_61	120	1108	TRUE	186.05	189.57	196.59	651.58	711.93	654.77	668.43	705.43	682.71	497.69	532.83	496.84	576.67	594.15	614.27	586.7	616.31	556.33	599.3	559.34	520.48	368.4	371.91	387.23	0.124593	0.701403	None	07052020-pm_METABAT_188	TonB-linked outer membrane protein, SusC/RagA family	SusC-like	d__Bacteria;p__Bacteroidota;c__Bacteroidia;o__Flavobacteriales;f__Flavobacteriaceae;g__Polaribacter;s__Polaribacter sp900106075	POMPUseq_10572
20200511_contig_16985_20_#_14935_#_16443_#_1_#_ID=5305_20	54	502	TRUE	705.82	685.75	804.24	439.86	500.36	442.25	405.69	467.5	455.14	580.04	540.38	544.39	571.67	528.02	587.14	761.95	620.41	749.43	460.54	520.09	526.45	1218.4	1184.5	1225.4	0.364937	0.122735	None		hypothetical protein		d__Eukaryota;p__Bacillariophyta;c__unclassified Bacillariophyta;o__unclassified Bacillariophyta;f__unclassified Bacillariophyta;g__unclassified Bacillariophyta;s__unclassified Bacillariophyta	POMPUseq_23927
20200429_scaffold_8247_230_#_244333_#_247065_#_1_#_ID=15199_230	101	910	TRUE	166.37	187.49	185.87	440.6	512	430.77	602.95	615.28	624.91	469.64	501.65	474.57	578.67	668.29	598.77	546.42	636.81	684.71	771.55	722.24	678.57	544.79	522.2	510.21	-0.143948	0.501221	None	22042020_METABAT_94_1	Ferric enterobactin receptor		d__Bacteria;p__Bacteroidota;c__Bacteroidia;o__Flavobacteriales;f__Flavobacteriaceae;g__SCGC-AAA160-P02;s__unclassified SCGC-AAA160-P02	POMPUseq_12791
20200429_contig_1156_152_#_153867_#_155042_#_1_#_ID=1436_152	43	391	TRUE	568.99	540.73	515.9	656.8	546.91	586.8	580.59	551.15	628.52	470.55	490.31	504.93	510.71	528.02	535.79	509.42	542.52	593.9	455.76	488.69	615.93	571.33	575.69	593.06	0.187939	0.496557	None	29042020_METABAT_52_1	elongation factor Tu		d__Bacteria;p__Pseudomonadota;c__Alphaproteobacteria;o__Rhodobacterales;f__Rhodobacteraceae;g__Planktomarina;s__Planktomarina temperata	POMPUseq_1023
20200429_contig_1631_944_#_1001157_#_1003274_#_-1_#_ID=5946_944	78	705	TRUE	418.37	390.53	409.86	606.85	651.64	561.91	613.33	561.37	618.59	586.38	544.16	592.97	491.72	475.92	479.6	537.72	567.12	642.96	479.68	508.32	598.03	540.11	481.44	504.97	0.324156	0.151769	None	13052020_METABAT_169	elongation factor G		d__Bacteria;p__Bacteroidota;c__Bacteroidia;o__Flavobacteriales;f__Flavobacteriaceae;g__SCGC-AAA160-P02;s__unclassified SCGC-AAA160-P02	POMPUseq_3896
20200429_contig_3534_1_#_91_#_1989_#_1_#_ID=9629_1	68	632	TRUE	542.41	499.3	562.37	556.9	617.78	537.02	711.56	687.78	693.54	509.46	486.53	535.29	438.75	476.92	448.59	585.61	660.04	633.57	514.37	445.51	538.38	630.64	562.1	538.99	0.254062	0.394561	None	17032020_METABAT_344	molecular chaperone DnaK		d__Bacteria;p__Bacteroidota;c__Bacteroidia;o__Flavobacteriales;f__Flavobacteriaceae;g__SCGC-AAA160-P02;s__unclassified SCGC-AAA160-P02	POMPUseq_7514
20200429_contig_14212_92_#_83805_#_85313_#_1_#_ID=3877_92	54	502	TRUE	740.28	724.08	819.73	322.06	305.72	289.09	631.7	566.02	582.47	582.76	569.67	520.11	647.63	560.08	666.59	385.33	266.48	386.19	464.13	484.76	633.83	252.88	239.45	269.49	-0.391982	0.243035	None		hypothetical protein		d__Eukaryota;p__unclassified Eukaryota;c__unclassified Eukaryota;o__unclassified Eukaryota;f__unclassified Eukaryota;g__unclassified Eukaryota;s__unclassified Eukaryota	POMPUseq_2374
20200429_contig_278_36_#_36420_#_37514_#_1_#_ID=9033_36	39	364	TRUE	332.73	371.88	352.67	579.27	497.19	448.96	566.21	448.91	409.98	490.46	597.07	451.3	562.68	635.23	570.67	609.56	613.58	630.44	559.83	788.97	657.69	467.52	495.03	515.44	0.117754	0.554127	None	08052020_METABAT_67_1	C4-dicarboxylate ABC transporter substrate-binding protein		d__Bacteria;p__Pseudomonadota;c__Alphaproteobacteria;o__Rhodobacterales;f__Rhodobacteraceae;g__Amylibacter;s__Amylibacter sp900197625	POMPUseq_6768
20200506_contig_10819_15_#_10829_#_13030_#_-1_#_ID=632_15	81	733	TRUE	307.14	308.69	278.8	563.61	597.69	541.81	550.24	531.63	564.41	546.56	534.72	540.35	535.69	506.98	522.23	476.76	605.38	635.66	497.62	471.03	611.45	500.3	478.89	462.24	0.259062	0.263394	None		polyribonucleotide nucleotidyltransferase		d__Bacteria;p__Bacteroidota;c__Bacteroidia;o__Flavobacteriales;f__Flavobacteriaceae;g__unclassified Flavobacteriaceae;s__unclassified Flavobacteriaceae	POMPUseq_15578
20200429_contig_9571_24_#_13338_#_14420_#_1_#_ID=14769_24	40	360	TRUE	560.13	648.46	668.41	310.14	379.77	347.49	448.82	504.68	446.11	488.65	450.63	476.6	576.67	509.99	507.7	594.32	558.92	550.07	418.67	663.36	563.73	579.91	573.99	558.17	0.00954749	0.969209	None		hypothetical protein		d__Eukaryota;p__Bacillariophyta;c__unclassified Bacillariophyta;o__unclassified Bacillariophyta;f__unclassified Bacillariophyta;g__unclassified Bacillariophyta;s__unclassified Bacillariophyta	POMPUseq_11408
20200429_contig_18215_129_#_63281_#_65158_#_1_#_ID=7872_129	68	625	TRUE	503.03	581.13	542.12	603.12	494.02	475.76	355.38	337.38	344.97	606.28	656.59	542.37	386.78	425.82	398.21	743.44	709.24	773.43	284.7	425.89	371.35	877.28	845.7	815.46	0.927851	0.000588168	p-value	30032020_METABAT_126	Methanol dehydrogenase subunit 1		d__Bacteria;p__Pseudomonadota;c__Gammaproteobacteria;o__Burkholderiales;f__Methylophilaceae;g__BACL14;s__unclassified BACL14	POMPUseq_5660
20200429_contig_10014_124_#_126000_#_127637_#_-1_#_ID=17_124	58	545	TRUE	578.83	563.52	492.07	584.49	571.24	535.11	826.56	734.25	682.71	465.12	386.39	421.96	333.81	330.64	314.89	535.54	601.28	636.7	376.81	331.68	422.05	493.28	471.25	434.33	0.394031	0.310748	None	17032020_METABAT_100	chaperonin GroEL		d__Bacteria;p__Bacteroidota;c__Bacteroidia;o__Flavobacteriales;f__Flavobacteriaceae;g__SCGC-AAA160-P02;s__unclassified SCGC-AAA160-P02	POMPUseq_12
20200506_contig_11245_230_#_212878_#_213948_#_-1_#_ID=952_230	37	356	TRUE	46.267	51.794	52.424	569.58	510.94	483.42	765.07	572.53	689.93	443.4	469.53	499.87	635.64	741.44	643.34	463.7	412.7	460.3	520.35	706.54	577.15	320	308.22	368.92	-0.248728	0.376475	None	07052020-am_METABAT_273	Amino acid ABC transporter substrate-binding protein		d__Bacteria;p__Pseudomonadota;c__Alphaproteobacteria;o__Rhodobacterales;f__Rhodobacteraceae;g__Ascidiaceihabitans;s__unclassified Ascidiaceihabitans	POMPUseq_15793
20200429_contig_16776_6_#_4375_#_5469_#_-1_#_ID=6416_6	40	364	TRUE	323.87	359.45	332.42	561.38	460.16	446.08	506.32	424.75	443.4	477.79	598.01	528.2	546.69	632.22	577.46	562.75	613.58	481.18	498.82	918.5	754.62	356.69	377.85	371.53	0.0542525	0.828265	None	29042020_METABAT_52_1	TRAP-type mannitol/chloroaromatic compound transport system, periplasmic component		d__Bacteria;p__Pseudomonadota;c__Alphaproteobacteria;o__Rhodobacterales;f__Rhodobacteraceae;g__Planktomarina;s__Planktomarina temperata	POMPUseq_4361
20200429_contig_14212_76_#_63674_#_65098_#_-1_#_ID=3877_76	51	474	TRUE	867.27	836.99	960.32	315.35	280.33	245.06	594.96	495.38	536.41	579.14	608.4	474.57	631.64	570.1	628.81	387.5	419.53	388.28	455.76	480.84	623.39	224.78	202.93	216.29	-0.304793	0.349719	None		ATP synthase subunit beta		d__Eukaryota;p__unclassified Eukaryota;c__unclassified Eukaryota;o__unclassified Eukaryota;f__unclassified Eukaryota;g__unclassified Eukaryota;s__unclassified Eukaryota	POMPUseq_2367
20200506_contig_37_628_#_667595_#_670210_#_1_#_ID=11215_628	94	871	TRUE	73.831	67.332	71.488	793.23	771.17	681.57	679.62	708.22	682.71	507.65	486.53	583.86	488.72	542.05	520.29	438.66	487.86	414.38	382.79	457.29	417.58	184.2	185.1	195.36	0.262566	0.49885	None	08052020_METABAT_157	TonB-dependent receptor	TBDR	d__Bacteria;p__Pseudomonadota;c__Gammaproteobacteria;o__Enterobacterales;f__Alteromonadaceae;g__Glaciecola;s__Glaciecola sp002292215	POMPUseq_19339
20200429_contig_3674_703_#_755463_#_758006_#_-1_#_ID=9753_703	93	847	TRUE	386.87	385.35	417.01	615.8	677.02	559.04	636.49	600.41	653.81	485.93	506.37	539.34	504.71	555.07	486.38	363.56	534.32	458.21	397.14	421.96	399.68	178.73	178.31	202.34	0.216387	0.53214	None	29042020_METABAT_288	TonB-dependent receptor plug domain-containing protein		d__Bacteria;p__Bacteroidota;c__Bacteroidia;o__Flavobacteriales;f__Flavobacteriaceae;g__Polaribacter;s__unclassified Polaribacter	POMPUseq_7778
20200429_contig_16758_61_#_53657_#_55114_#_1_#_ID=6398_61	53	485	TRUE	143.72	138.81	187.06	376.49	404.1	387.69	567.01	576.24	659.23	425.3	394.9	476.6	544.69	639.24	560.02	478.94	583.52	597.04	619.64	710.46	678.57	394.93	402.47	492.76	-0.257528	0.198033	None		RagB/SusD domain-containing protein		d__Bacteria;p__Bacteroidota;c__Bacteroidia;o__unclassified Bacteroidia;f__unclassified Bacteroidia;g__unclassified Bacteroidia;s__unclassified Bacteroidia	POMPUseq_4269
20200429_contig_10991_86_#_86933_#_88444_#_-1_#_ID=924_86	54	503	TRUE	402.62	424.71	375.31	507.7	424.2	420.24	542.25	458.21	511.13	459.69	461.03	477.61	453.74	489.95	493.16	534.45	530.22	562.59	466.52	476.91	568.21	485.47	473.8	442.18	0.156258	0.448408	None	13052020_METABAT_169	F0F1 ATP synthase subunit beta		d__Bacteria;p__Bacteroidota;c__Bacteroidia;o__Flavobacteriales;f__Flavobacteriaceae;g__SCGC-AAA160-P02;s__unclassified SCGC-AAA160-P02	POMPUseq_668
20200429_contig_1631_949_#_1009380_#_1011089_#_1_#_ID=5946_949	62	569	TRUE	105.33	121.2	123.91	400.34	410.45	373.33	460.8	487.95	486.74	496.79	448.75	493.8	498.72	529.02	493.16	437.57	573.95	507.27	596.91	602.52	598.03	348.88	317.56	320.08	-0.0173585	0.946294	None	13052020_METABAT_169	SusD/RagB family nutrient-binding outer membrane lipoprotein	SusD-like	d__Bacteria;p__Bacteroidota;c__Bacteroidia;o__Flavobacteriales;f__Flavobacteriaceae;g__SCGC-AAA160-P02;s__unclassified SCGC-AAA160-P02	POMPUseq_3900
20200511_contig_16985_63_#_44814_#_47072_#_-1_#_ID=5305_63	84	752	TRUE	555.21	649.5	650.54	257.2	418.91	357.06	386.53	377.35	359.41	436.16	398.67	431.06	463.74	449.87	406.93	558.4	542.52	581.38	472.5	553.46	477.23	566.64	535.78	523.29	0.171833	0.478489	None		hypothetical protein		d__Eukaryota;p__Bacillariophyta;c__unclassified Bacillariophyta;o__unclassified Bacillariophyta;f__unclassified Bacillariophyta;g__unclassified Bacillariophyta;s__unclassified Bacillariophyta	POMPUseq_23941
20200429_contig_17640_220_#_220559_#_223354_#_-1_#_ID=7271_220	101	931	TRUE	173.26	187.49	151.32	640.4	559.6	504.48	563.82	554.87	558.09	461.5	442.13	413.86	460.74	497.96	458.28	451.73	513.82	474.91	465.33	406.26	369.86	295.03	298.03	296.53	0.229595	0.476513	None	07052020-pm_METABAT_188	Iron complex outermembrane recepter protein	TBDR	d__Bacteria;p__Bacteroidota;c__Bacteroidia;o__Flavobacteriales;f__Flavobacteriaceae;g__Polaribacter;s__Polaribacter sp900106075	POMPUseq_5159
20200429_contig_4931_206_#_205618_#_209430_#_1_#_ID=10737_206	142	1270	TRUE	249.06	255.86	206.12	537.52	550.08	471.93	498.33	471.22	484.04	507.65	472.36	455.35	456.74	408.79	446.66	373.35	422.26	488.48	465.33	376.82	423.54	482.35	411.81	429.97	0.268069	0.326106	None	13052020_METABAT_380	DNA-directed RNA polymerase subunit beta		d__Bacteria;p__Bacteroidota;c__Bacteroidia;o__Flavobacteriales;f__Flavobacteriaceae;g__Candidatus Prosiliicoccus;s__unclassified Candidatus Prosiliicoccus	POMPUseq_8818
20200511_contig_16985_43_#_27784_#_29163_#_-1_#_ID=5305_43	50	459	TRUE	403.61	468.22	468.24	250.49	327.93	285.26	453.61	447.98	426.24	372.82	356.16	322.79	512.71	498.97	508.66	502.88	482.39	435.25	412.69	494.58	445.91	495.62	507.76	533.75	-0.17761	0.501539	None		hypothetical protein		d__Eukaryota;p__Bacillariophyta;c__unclassified Bacillariophyta;o__unclassified Bacillariophyta;f__unclassified Bacillariophyta;g__unclassified Bacillariophyta;s__unclassified Bacillariophyta	POMPUseq_23933
20200429_contig_16758_29_#_31882_#_32874_#_-1_#_ID=6398_29	37	330	TRUE	245.12	240.32	243.06	452.53	456.99	454.7	552.64	474.94	502.1	386.39	459.14	375.41	447.74	458.89	412.75	383.15	422.26	508.32	439.01	555.42	520.48	446.45	435.59	388.1	0.0237901	0.934205	None	17032020_METABAT_344	DNA-directed RNA polymerase subunit alpha		d__Bacteria;p__Bacteroidota;c__Bacteroidia;o__Flavobacteriales;f__Flavobacteriaceae;g__SCGC-AAA160-P02;s__unclassified SCGC-AAA160-P02	POMPUseq_4254
20200429_contig_17625_46_#_43818_#_45740_#_1_#_ID=7256_46	69	640	TRUE	464.64	394.67	432.5	627.73	625.19	580.1	486.35	467.5	483.13	354.72	379.78	379.46	320.82	336.65	287.76	436.49	450.96	428.99	366.04	312.05	340.03	529.96	512.86	479.68	0.507259	0.133708	None	08052020_METABAT_67_1	molecular chaperone DnaK		d__Bacteria;p__Pseudomonadota;c__Alphaproteobacteria;o__Rhodobacterales;f__Rhodobacteraceae;g__Amylibacter;s__Amylibacter sp900197625	POMPUseq_5147
20200429_contig_10970_34_#_18652_#_19707_#_1_#_ID=904_34	39	351	TRUE	390.81	445.43	480.16	237.82	352.26	323.55	376.94	355.97	367.54	350.2	318.37	310.65	466.73	435.84	453.44	458.26	434.56	458.21	422.26	453.36	389.24	513.57	482.29	504.97	-0.0343044	0.912922	None		hypothetical protein		d__Eukaryota;p__Bacillariophyta;c__unclassified Bacillariophyta;o__unclassified Bacillariophyta;f__unclassified Bacillariophyta;g__unclassified Bacillariophyta;s__unclassified Bacillariophyta	POMPUseq_643
20200429_contig_3743_43_#_54114_#_57143_#_-1_#_ID=9814_43	110	1009	TRUE	41.345	49.722	35.744	386.92	400.93	365.67	475.97	475.87	475.91	444.31	432.68	407.79	469.73	496.96	464.1	432.13	423.63	447.78	508.39	425.89	413.1	295.03	285.3	282.58	0.0174273	0.960203	None	13052020_METABAT_380	SusC/RagA family protein	SusC-like	d__Bacteria;p__Bacteroidota;c__Bacteroidia;o__Flavobacteriales;f__Flavobacteriaceae;g__Candidatus Prosiliicoccus;s__unclassified Candidatus Prosiliicoccus	POMPUseq_7936
20200429_contig_5054_21_#_17082_#_18128_#_-1_#_ID=10851_21	37	348	TRUE	463.66	439.21	458.71	588.21	415.74	428.85	424.86	316	363.03	338.43	436.46	404.75	423.76	446.87	408.87	486.56	434.56	395.59	416.28	565.23	407.14	317.66	362.57	343.63	0.245815	0.312761	None	06052020-pm_METABAT_208_1	Glutamate/glutamine/aspartate/asparagine-binding protein BztA		d__Bacteria;p__Pseudomonadota;c__Alphaproteobacteria;o__Rhodobacterales;f__Rhodobacteraceae;g__Planktomarina;s__Planktomarina sp002683685	POMPUseq_8936
20200429_contig_278_430_#_432206_#_436342_#_-1_#_ID=9033_430	153	1378	TRUE	370.14	328.37	297.87	554.67	631.54	560	432.05	440.55	436.17	390.01	389.23	416.9	403.77	377.73	392.4	320.02	471.46	448.82	398.34	282.62	410.12	439.42	398.23	408.16	0.394364	0.233705	None	08052020_METABAT_67_1	DNA-directed RNA polymerase subunit beta		d__Bacteria;p__Pseudomonadota;c__Alphaproteobacteria;o__Rhodobacterales;f__Rhodobacteraceae;g__Amylibacter;s__Amylibacter sp900197625	POMPUseq_6800
20200429_contig_3774_91_#_104983_#_106530_#_-1_#_ID=9842_91	57	515	TRUE	149.63	159.53	175.14	313.86	302.55	284.31	381.73	376.42	417.21	379.15	336.32	390.59	433.75	426.83	395.31	358.11	427.73	433.16	458.15	569.16	511.53	337.18	343.04	339.26	-0.115337	0.625953	None	22042020_METABAT_94_1	RagB/SusD family nutrient uptake outer membrane protein	SusD-like	d__Bacteria;p__Bacteroidota;c__Bacteroidia;o__Flavobacteriales;f__Flavobacteriaceae;g__SCGC-AAA160-P02;s__unclassified SCGC-AAA160-P02	POMPUseq_8004
20200429_contig_11162_461_#_665730_#_666932_#_-1_#_ID=1079_461	45	400	TRUE	821	783.13	782.79	287.02	341.69	331.21	243.58	276.97	326.9	446.12	362.78	366.3	371.79	369.72	382.71	413.63	291.08	418.55	343.31	310.09	331.08	434.74	438.14	419.5	0.324707	0.178849	None		hypothetical protein		d__Eukaryota;p__unclassified Eukaryota;c__unclassified Eukaryota;o__unclassified Eukaryota;f__unclassified Eukaryota;g__unclassified Eukaryota;s__unclassified Eukaryota	POMPUseq_818
20200429_contig_1108_108_#_114810_#_116345_#_1_#_ID=1006_108	55	511	TRUE	433.14	465.11	393.18	427.93	361.78	324.51	297.88	302.99	307.04	325.76	338.21	321.78	297.83	323.63	315.86	380.97	367.6	426.9	357.67	412.15	425.04	448.79	418.61	400.31	0.298435	0.152526	None	15042020_METABAT_235_1	F0F1 ATP synthase subunit alpha		d__Bacteria;p__Pseudomonadota;c__Alphaproteobacteria;o__Rhodobacterales;f__Rhodobacteraceae;g__Planktomarina;s__unclassified Planktomarina	POMPUseq_741
20200429_contig_7090_66_#_55738_#_57855_#_-1_#_ID=12603_66	78	705	TRUE	339.62	325.27	289.53	412.27	472.86	423.11	362.57	339.24	408.18	306.76	379.78	348.09	292.83	337.65	321.67	308.04	420.9	314.17	346.9	367.01	417.58	395.71	360.02	376.77	0.262019	0.247108	None		elongation factor G		d__Bacteria;p__Pseudomonadota;c__Alphaproteobacteria;o__Rhodobacterales;f__Rhodobacteraceae;g__unclassified Rhodobacteraceae;s__unclassified Rhodobacteraceae	POMPUseq_10007
20200429_contig_9838_38_#_41616_#_44966_#_1_#_ID=15016_38	119	1116	TRUE	467.6	470.29	456.33	338.47	407.27	346.53	277.92	296.49	285.36	369.2	339.16	359.22	347.8	337.65	344.92	534.45	520.66	491.62	284.7	310.09	281.87	572.11	554.46	561.66	0.589791	0.0100719	p-value	20042020_METABAT_280	SusC/RagA family TonB-linked outer membrane protein	SusC-like	d__Bacteria;p__Bacteroidota;c__Bacteroidia;o__Flavobacteriales;f__Schleiferiaceae;g__Candidatus Abditibacter;s__Candidatus Abditibacter sp002387615	POMPUseq_11594
20200429_contig_3674_538_#_592268_#_595102_#_-1_#_ID=9753_538	103	944	TRUE	193.93	211.32	225.19	436.13	450.64	420.24	435.24	442.41	482.23	372.82	336.32	412.85	377.78	412.8	395.31	306.96	368.97	315.22	293.07	323.83	328.1	86.635	89.156	103.79	0.16132	0.659234	None	29042020_METABAT_288	TonB-dependent receptor plug domain-containing protein		d__Bacteria;p__Bacteroidota;c__Bacteroidia;o__Flavobacteriales;f__Flavobacteriaceae;g__Polaribacter;s__unclassified Polaribacter	POMPUseq_7763
20200429_contig_1458_8_#_4248_#_5666_#_-1_#_ID=4225_8	51	472	TRUE	515.83	509.65	568.33	263.91	263.4	236.44	371.35	316.93	352.19	326.67	335.38	318.74	414.76	396.77	454.41	352.67	467.36	341.31	389.96	476.91	578.65	254.44	247.94	266	-0.188143	0.348101	None	13052020_METABAT_223	F0F1 ATP synthase subunit beta		d__Bacteria;p__Pseudomonadota;c__Alphaproteobacteria;o__Pelagibacterales;f__Pelagibacteraceae;g__Pelagibacter;s__unclassified Pelagibacter	POMPUseq_2612
20200429_contig_12746_59_#_86932_#_87243_#_-1_#_ID=2531_59	11	103	TRUE	562.1	546.95	627.9	288.52	260.23	314.94	263.54	308.57	286.27	412.63	370.33	344.04	428.76	343.67	416.62	416.89	333.44	448.82	345.7	280.65	380.3	355.91	337.09	379.38	0.248027	0.380567	None		histone H4		d__Eukaryota;p__unclassified Eukaryota;c__unclassified Eukaryota;o__unclassified Eukaryota;f__unclassified Eukaryota;g__unclassified Eukaryota;s__unclassified Eukaryota	POMPUseq_1498
20200429_contig_1675_285_#_285215_#_287350_#_-1_#_ID=6390_285	77	711	TRUE	386.87	376.03	318.12	404.07	434.78	388.65	299.48	275.11	344.06	328.48	328.76	364.28	276.84	317.61	318.76	303.69	375.8	406.03	352.88	219.81	341.52	438.64	377	388.1	0.471076	0.0707639	None	29042020_METABAT_52_1	polyribonucleotide nucleotidyltransferase		d__Bacteria;p__Pseudomonadota;c__Alphaproteobacteria;o__Rhodobacterales;f__Rhodobacteraceae;g__Planktomarina;s__Planktomarina temperata	POMPUseq_4314
20200429_contig_16275_49_#_63970_#_64854_#_-1_#_ID=5908_49	33	294	TRUE	494.17	499.3	530.2	320.57	312.07	275.69	271.53	307.64	268.21	305.86	293.81	247.91	335.81	330.64	374.96	413.63	393.57	382.02	334.94	353.27	416.09	447.23	443.23	470.09	0.156711	0.458241	None		Actin-related protein		d__Eukaryota;p__unclassified Eukaryota;c__unclassified Eukaryota;o__unclassified Eukaryota;f__unclassified Eukaryota;g__unclassified Eukaryota;s__unclassified Eukaryota	POMPUseq_3773
20200429_contig_14212_27_#_29655_#_31184_#_-1_#_ID=3877_27	56	509	TRUE	330.76	342.88	401.52	164.76	266.58	222.08	432.05	438.69	435.27	355.63	352.38	349.1	416.76	458.89	422.43	215.52	151.69	217.1	302.64	370.93	290.81	120.98	112.93	121.23	-0.499016	0.184555	None		hypothetical protein		d__Eukaryota;p__unclassified Eukaryota;c__unclassified Eukaryota;o__unclassified Eukaryota;f__unclassified Eukaryota;g__unclassified Eukaryota;s__unclassified Eukaryota	POMPUseq_2334
20200507_pm_contig_926_2_#_507_#_1595_#_-1_#_ID=14030_2	37	362	TRUE	258.9	203.03	247.82	357.85	290.91	276.65	344.2	304.85	300.72	325.76	383.56	323.8	376.78	407.79	342.02	363.56	384	355.93	342.12	600.56	417.58	213.86	219.92	260.77	0.0420648	0.848622	None		Putative sugar uptake ABC transporter periplasmic solute-binding protein		d__Bacteria;p__Pseudomonadota;c__Alphaproteobacteria;o__Rhodobacterales;f__Rhodobacteraceae;g__unclassified Rhodobacteraceae;s__unclassified Rhodobacteraceae	POMPUseq_22975
20200429_contig_3532_19_#_19201_#_22419_#_-1_#_ID=9627_19	116	1072	TRUE	331.75	339.77	312.16	344.43	354.38	323.55	367.36	360.62	377.48	304.95	342.94	332.91	325.81	354.69	336.2	294.98	409.97	305.82	258.38	210	214.75	224	230.11	217.16	0.315894	0.338808	None	17032020_METABAT_344	SusC/RagA family TonB-linked outer membrane protein	SusC-like	d__Bacteria;p__Bacteroidota;c__Bacteroidia;o__Flavobacteriales;f__Flavobacteriaceae;g__SCGC-AAA160-P02;s__unclassified SCGC-AAA160-P02	POMPUseq_7513
20200506_contig_21100_2_#_1057_#_2589_#_1_#_ID=9971_2	55	510	TRUE	451.84	488.94	586.2	213.96	198.88	206.77	293.89	328.09	333.23	371.91	352.38	347.08	394.77	341.66	401.12	264.5	198.15	224.41	284.7	349.34	323.62	140.49	141.8	158.73	-0.210628	0.500249	None		hypothetical protein		d__unclassified;p__unclassified;c__unclassified;o__unclassified;f__unclassified;g__unclassified;s__unclassified	POMPUseq_18659
20200429_contig_278_429_#_427877_#_432157_#_-1_#_ID=9033_429	158	1426	TRUE	275.64	297.3	207.31	450.29	498.25	463.31	327.43	324.37	327.81	305.86	376.95	338.98	281.84	328.64	274.19	254.71	337.54	325.66	281.11	251.21	289.32	366.83	357.47	315.72	0.48112	0.11011	None	08052020_METABAT_67_1	DNA-directed RNA polymerase subunit beta'		d__Bacteria;p__Pseudomonadota;c__Alphaproteobacteria;o__Rhodobacterales;f__Rhodobacteraceae;g__Amylibacter;s__Amylibacter sp900197625	POMPUseq_6799
20200429_contig_6884_25_#_22380_#_25688_#_1_#_ID=12421_25	120	1102	TRUE	189.99	192.67	200.17	241.55	277.16	238.36	271.53	269.53	271.82	246.13	286.25	306.6	340.81	361.7	342.99	447.37	430.46	383.06	428.24	500.47	359.42	371.52	365.96	360.2	0.0362489	0.885707	None	08042020_METABAT_122	SusC/RagA family TonB-linked outer membrane protein	SusC-like	d__Bacteria;p__Bacteroidota;c__Bacteroidia;o__Cytophagales;f__Cyclobacteriaceae;g__UBA4465;s__unclassified UBA4465	POMPUseq_9862
20200429_contig_17035_16_#_14986_#_16563_#_-1_#_ID=6662_16	56	525	TRUE	227.4	251.72	221.61	340.7	294.08	275.69	327.43	304.85	317.87	319.43	330.65	348.09	247.86	255.49	260.63	334.17	382.63	345.49	356.47	296.35	344.5	348.1	342.19	358.45	0.32341	0.143521	None	17032020_METABAT_100	F0F1 ATP synthase subunit alpha		d__Bacteria;p__Bacteroidota;c__Bacteroidia;o__Flavobacteriales;f__Flavobacteriaceae;g__SCGC-AAA160-P02;s__unclassified SCGC-AAA160-P02	POMPUseq_4685
20200429_contig_4608_4_#_4212_#_7280_#_-1_#_ID=10468_4	112	1022	TRUE	108.29	112.91	109.61	246.77	273.98	257.5	342.6	344.82	372.06	316.71	284.36	324.82	329.81	362.7	339.11	320.02	385.37	338.18	394.75	353.27	326.61	256	249.64	258.16	-0.0288026	0.926305	None	17032020_METABAT_344	SusC/RagA family protein	SusC-like	d__Bacteria;p__Bacteroidota;c__Bacteroidia;o__Flavobacteriales;f__Flavobacteriaceae;g__SCGC-AAA160-P02;s__unclassified SCGC-AAA160-P02	POMPUseq_8534
20200429_contig_6504_3_#_1328_#_3202_#_1_#_ID=12089_3	70	624	TRUE	235.27	252.76	237.1	316.1	352.26	317.81	352.19	329.95	368.44	354.72	347.66	361.24	305.83	285.55	311.01	323.28	318.41	407.07	309.82	282.62	381.79	333.27	319.26	300.02	0.271167	0.292398	None	17032020_METABAT_344	30S ribosomal protein S1		d__Bacteria;p__Bacteroidota;c__Bacteroidia;o__Flavobacteriales;f__Flavobacteriaceae;g__SCGC-AAA160-P02;s__unclassified SCGC-AAA160-P02	POMPUseq_9691
20200429_contig_5572_76_#_83689_#_86880_#_1_#_ID=11280_76	117	1063	TRUE	48.236	44.543	41.701	255.71	296.2	277.61	341.8	348.53	358.51	308.57	315.54	345.05	344.8	386.75	370.11	329.81	408.6	344.44	382.79	302.24	317.66	253.66	248.79	258.16	0.0483605	0.883606	None	17032020_METABAT_100	SusC/RagA family protein	SusC-like	d__Bacteria;p__Bacteroidota;c__Bacteroidia;o__Flavobacteriales;f__Flavobacteriaceae;g__SCGC-AAA160-P02;s__unclassified SCGC-AAA160-P02	POMPUseq_9202
20200506_contig_15723_63_#_34552_#_36477_#_-1_#_ID=4876_63	70	641	TRUE	405.58	397.78	421.78	201.29	180.89	184.75	296.28	292.77	256.47	289.57	271.14	249.94	344.8	327.63	357.52	325.46	300.64	327.74	312.21	308.13	277.39	493.28	495.87	545.09	-0.091798	0.718973	None		ATP-dependent zinc metalloprotease FtsH		d__Eukaryota;p__Bacillariophyta;c__unclassified Bacillariophyta;o__unclassified Bacillariophyta;f__unclassified Bacillariophyta;g__unclassified Bacillariophyta;s__unclassified Bacillariophyta	POMPUseq_16967
20200506_scaffold_1235_717_#_790605_#_792506_#_1_#_ID=15847_717	68	633	TRUE	259.88	208.21	258.55	372.76	326.88	310.15	310.66	336.45	359.41	305.86	266.41	294.46	272.84	265.51	284.85	365.73	356.67	347.57	296.66	211.96	263.97	364.49	348.98	330.54	0.372386	0.134744	None	30042020_METABAT_57	molecular chaperone DnaK		d__Bacteria;p__Bacteroidota;c__Bacteroidia;o__Flavobacteriales;f__Flavobacteriaceae;g__Candidatus Prosiliicoccus;s__unclassified Candidatus Prosiliicoccus	POMPUseq_21908
20200511_contig_20696_579_#_649999_#_652992_#_-1_#_ID=8550_579	108	997	TRUE	32.486	40.399	38.127	480.86	539.5	440.34	469.58	497.24	459.65	297.71	316.48	315.71	376.78	392.76	383.68	253.62	326.61	243.2	247.62	217.85	240.11	109.27	110.38	115.12	0.163353	0.762157	None	08052020_METABAT_157	TonB-dependent receptor	TBDR	d__Bacteria;p__Pseudomonadota;c__Gammaproteobacteria;o__Enterobacterales;f__Alteromonadaceae;g__Glaciecola;s__Glaciecola sp002292215	POMPUseq_24399
20200429_contig_16329_9_#_9200_#_11809_#_-1_#_ID=5965_9	92	869	TRUE	34.454	38.328	21.446	562.87	569.12	490.12	525.48	471.22	503.9	318.52	342.94	350.11	340.81	377.73	349.77	268.86	292.44	276.6	246.42	233.55	201.33	107.71	103.59	114.25	0.297766	0.568439	None	08052020_METABAT_157	TonB-dependent receptor	TBDR	d__Bacteria;p__Pseudomonadota;c__Gammaproteobacteria;o__Enterobacterales;f__Alteromonadaceae;g__Glaciecola;s__Glaciecola sp002292215	POMPUseq_3906
20200429_contig_2628_55_#_59161_#_62520_#_1_#_ID=8922_55	120	1119	TRUE	229.37	239.29	221.61	251.24	296.2	264.2	248.37	287.19	276.33	337.53	307.04	355.17	333.81	317.61	309.07	412.54	389.47	305.82	263.17	290.47	263.97	329.37	305.68	331.42	0.347076	0.135701	None	26032020_METABAT_74	SusC/RagA family TonB-linked outer membrane protein	SusC-like	d__Bacteria;p__Bacteroidota;c__Bacteroidia;o__Flavobacteriales;f__Schleiferiaceae;g__Candidatus Abditibacter;s__Candidatus Abditibacter sp003045825	POMPUseq_6647
20200429_contig_10014_96_#_98629_#_100893_#_-1_#_ID=17_96	84	754	TRUE	240.2	232.04	209.7	302.68	305.72	289.09	323.44	306.71	325.1	260.61	332.54	274.22	309.82	298.58	302.29	281.92	370.34	375.76	297.86	245.33	341.52	312.2	298.88	272.98	0.202639	0.477966	None	22042020_METABAT_94_1	polyribonucleotide nucleotidyltransferase		d__Bacteria;p__Bacteroidota;c__Bacteroidia;o__Flavobacteriales;f__Flavobacteriaceae;g__SCGC-AAA160-P02;s__unclassified SCGC-AAA160-P02	POMPUseq_20
20200429_contig_278_114_#_116565_#_117659_#_-1_#_ID=9033_114	40	364	TRUE	132.9	134.66	132.25	257.2	226.38	178.05	290.69	248.16	234.79	309.48	328.76	311.66	348.8	376.73	378.83	353.76	366.24	326.7	307.43	443.55	441.44	174.05	185.1	164.84	-0.0212534	0.946294	None	08052020_METABAT_67_1	TRAP dicarboxylate transporter-DctP subunit (Mannitol/chloroaromatic compounds)		d__Bacteria;p__Pseudomonadota;c__Alphaproteobacteria;o__Rhodobacterales;f__Rhodobacteraceae;g__Amylibacter;s__Amylibacter sp900197625	POMPUseq_6707
20200429_contig_3743_501_#_534600_#_537671_#_-1_#_ID=9814_501	111	1023	TRUE	44.299	40.399	38.127	278.08	299.37	327.38	313.85	336.45	353.09	251.56	244.68	306.6	312.82	320.62	310.04	272.12	317.04	269.29	336.13	325.79	289.32	206.05	165.57	184.89	0.00615938	0.986375	None		Menaquinone reductase, iron-sulfur cluster-binding subunit		d__Bacteria;p__Bacteroidota;c__Bacteroidia;o__Flavobacteriales;f__Flavobacteriaceae;g__unclassified Flavobacteriaceae;s__unclassified Flavobacteriaceae	POMPUseq_7942
20200429_contig_14212_62_#_52952_#_55156_#_1_#_ID=3877_62	82	734	TRUE	320.92	371.88	403.91	148.36	289.85	220.17	248.37	294.63	272.72	293.19	271.14	289.4	305.83	295.57	292.6	291.72	211.82	259.9	295.46	357.19	296.78	220.1	194.44	205.83	-0.0627869	0.844369	None		hypothetical protein		d__Eukaryota;p__unclassified Eukaryota;c__unclassified Eukaryota;o__unclassified Eukaryota;f__unclassified Eukaryota;g__unclassified Eukaryota;s__unclassified Eukaryota	POMPUseq_2360
20200506_contig_8119_123_#_117359_#_118534_#_-1_#_ID=14355_123	43	391	TRUE	109.27	130.52	100.08	337.72	333.22	326.43	361.77	346.68	377.48	252.47	274.92	220.59	294.83	309.6	283.88	254.71	327.97	327.74	299.05	284.58	332.57	233.37	252.18	259.03	0.0558454	0.874344	None	07052020-am_METABAT_273	elongation factor Tu		d__Bacteria;p__Pseudomonadota;c__Alphaproteobacteria;o__Rhodobacterales;f__Rhodobacteraceae;g__Ascidiaceihabitans;s__unclassified Ascidiaceihabitans	POMPUseq_20621
20200505_pm_scaffold_9535_93_#_85345_#_86724_#_1_#_ID=8700_93	49	459	TRUE	169.32	147.1	168	284.04	262.35	224	286.7	209.12	250.14	354.72	381.67	379.46	361.79	426.83	424.37	325.46	363.5	285.99	241.63	404.3	351.96	164.69	175.76	173.56	0.161739	0.608432	None	08052020_METABAT_67_1	ABC transporter substrate-binding protein		d__Bacteria;p__Pseudomonadota;c__Alphaproteobacteria;o__Rhodobacterales;f__Rhodobacteraceae;g__Amylibacter;s__Amylibacter sp900197625	POMPUseq_15199
20200429_scaffold_6236_147_#_189245_#_189727_#_1_#_ID=15190_147	18	160	TRUE	619.19	497.22	685.09	237.82	173.49	176.14	237.19	192.39	198.67	292.28	233.35	265.11	356.8	296.57	326.51	294.98	289.71	277.64	278.72	166.82	186.42	619.72	579.09	505.84	0.208354	0.576931	None		hypothetical protein		d__Eukaryota;p__unclassified Eukaryota;c__unclassified Eukaryota;o__unclassified Eukaryota;f__unclassified Eukaryota;g__unclassified Eukaryota;s__unclassified Eukaryota	POMPUseq_12599
20200429_contig_3743_352_#_367262_#_368881_#_1_#_ID=9814_352	59	539	TRUE	57.096	54.902	57.19	267.64	253.88	212.51	316.25	287.19	299.81	247.94	292.87	263.09	284.84	309.6	303.26	278.65	323.87	253.64	336.13	386.63	372.84	194.34	211.43	203.21	-0.0896372	0.704765	None		SusD/RagB family nutrient-binding outer membrane lipoprotein	SusD-like	d__Bacteria;p__Bacteroidota;c__Bacteroidia;o__unclassified Bacteroidia;f__unclassified Bacteroidia;g__unclassified Bacteroidia;s__unclassified Bacteroidia	POMPUseq_7923
20200429_contig_1806_3_#_1770_#_4877_#_1_#_ID=7708_3	114	1035	TRUE	105.33	121.2	117.95	226.64	303.6	278.56	313.05	338.31	350.38	242.51	242.79	264.1	310.82	307.6	294.54	251.44	299.27	266.16	332.55	304.2	328.1	222.44	202.93	182.28	-0.0958926	0.725141	None	17032020_METABAT_344	Menaquinone reductase, iron-sulfur cluster-binding subunit		d__Bacteria;p__Bacteroidota;c__Bacteroidia;o__Flavobacteriales;f__Flavobacteriaceae;g__SCGC-AAA160-P02;s__unclassified SCGC-AAA160-P02	POMPUseq_5591
20200429_contig_8112_62_#_46327_#_48135_#_1_#_ID=13469_62	65	602	TRUE	53.158	64.225	81.019	303.43	281.39	273.78	297.88	307.64	318.78	269.66	242.79	245.89	288.84	299.58	283.88	219.88	306.11	268.25	305.03	264.95	301.25	160.78	144.35	157.86	0.0347884	0.905858	None	07052020-pm_METABAT_188	Susd and RagB outer membrane lipoprotein	SusD-like	d__Bacteria;p__Bacteroidota;c__Bacteroidia;o__Flavobacteriales;f__Flavobacteriaceae;g__Polaribacter;s__Polaribacter sp900106075	POMPUseq_10573
20200429_contig_6887_38_#_45462_#_48398_#_-1_#_ID=12424_38	105	978	TRUE	185.07	192.67	183.49	232.6	264.46	214.43	216.42	223.06	223.05	262.42	252.24	297.49	266.85	281.55	293.57	390.77	374.44	314.17	290.68	370.93	272.92	358.25	340.49	356.71	0.272034	0.176774	None	08042020_METABAT_122	SusC/RagA family TonB-linked outer membrane protein	SusC-like	d__Bacteria;p__Bacteroidota;c__Bacteroidia;o__Cytophagales;f__Cyclobacteriaceae;g__UBA4465;s__unclassified UBA4465	POMPUseq_9865
20200429_contig_4717_239_#_235461_#_237368_#_-1_#_ID=10570_239	68	635	TRUE	345.53	313.87	309.78	350.39	388.23	328.34	253.96	270.46	267.3	243.42	204.06	230.71	201.88	210.41	195.71	261.24	289.71	290.17	241.63	182.52	259.5	297.37	283.6	282.58	0.48462	0.113662	None	17042020_METABAT_221_1	molecular chaperone DnaK		d__Bacteria;p__Pseudomonadota;c__Alphaproteobacteria;o__Rhodobacterales;f__Rhodobacteraceae;g__Planktomarina;s__unclassified Planktomarina	POMPUseq_8600
20200429_contig_8543_13_#_13849_#_16644_#_-1_#_ID=13858_13	104	931	TRUE	22.641	25.897	19.063	264.66	272.93	250.8	295.48	281.62	322.39	260.61	236.18	263.09	316.82	339.66	337.17	253.62	308.84	279.73	361.25	327.76	322.13	200.59	199.54	204.95	-0.0949361	0.713017	None	30042020_METABAT_57	TonB-dependent receptor		d__Bacteria;p__Bacteroidota;c__Bacteroidia;o__Flavobacteriales;f__Flavobacteriaceae;g__Candidatus Prosiliicoccus;s__unclassified Candidatus Prosiliicoccus	POMPUseq_10755
20200429_contig_14796_6_#_6133_#_7356_#_1_#_ID=4442_6	45	407	TRUE	376.05	385.35	361.01	208.75	244.36	212.51	222.81	202.61	201.38	180.98	205.01	166.96	217.88	228.44	235.44	279.74	318.41	306.87	291.87	300.28	357.92	384.01	372.76	368.05	0.0901243	0.70852	None	27042020_METABAT_166	elongation factor Tu		d__Bacteria;p__Pseudomonadota;c__Gammaproteobacteria;o__Pseudomonadales;f__Porticoccaceae;g__SAR92;s__unclassified SAR92	POMPUseq_2833
20200429_contig_1422_19_#_16817_#_17977_#_1_#_ID=3883_19	42	386	TRUE	238.23	262.08	260.93	307.9	282.45	288.14	247.57	265.82	235.7	275.99	341.99	341.01	220.87	287.56	212.19	275.39	307.47	253.64	167.47	280.65	158.08	230.25	214.82	225.01	0.57277	0.0504154	None	13052020_METABAT_223	TRAP dicarboxylate transporter-DctP subunit (Mannitol/chloroaromatic compounds)		d__Bacteria;p__Pseudomonadota;c__Alphaproteobacteria;o__Pelagibacterales;f__Pelagibacteraceae;g__Pelagibacter;s__unclassified Pelagibacter	POMPUseq_2390
20200505_contig_3284_33_#_40156_#_42411_#_1_#_ID=8627_33	82	751	TRUE	302.21	311.8	256.16	356.36	348.03	310.15	219.62	249.09	260.98	230.75	250.35	226.66	259.85	267.52	254.82	222.05	311.57	291.21	251.2	174.67	222.21	305.96	259.82	266.88	0.412956	0.175891	None	29042020_METABAT_52_1	hypothetical protein		d__Bacteria;p__Pseudomonadota;c__Alphaproteobacteria;o__Rhodobacterales;f__Rhodobacteraceae;g__Planktomarina;s__Planktomarina temperata	POMPUseq_14021
20200429_contig_17557_118_#_109366_#_112494_#_1_#_ID=7184_118	112	1042	TRUE	163.41	163.67	151.32	307.15	342.74	314.94	291.49	289.98	278.14	243.42	230.51	253.98	258.85	279.54	269.35	275.39	259.64	264.07	272.74	253.18	255.02	205.27	214.82	207.57	0.202274	0.453302	None	11052020_METABAT_122	SusC/RagA family TonB-linked outer membrane protein	SusC-like	d__Bacteria;p__Bacteroidota;c__Bacteroidia;o__Flavobacteriales;f__Flavobacteriaceae;g__Polaribacter;s__unclassified Polaribacter	POMPUseq_5052
20200429_contig_5584_151_#_171359_#_174289_#_-1_#_ID=11289_151	106	976	TRUE	306.15	314.91	294.29	301.19	316.3	273.78	285.1	287.19	290.78	251.56	256.97	291.42	254.85	245.48	231.56	193.75	273.31	203.53	238.05	225.7	213.26	121.76	120.57	119.48	0.233093	0.459624	None	03042020_METABAT_366	TonB-dependent receptor plug	SusC-like	d__Bacteria;p__Bacteroidota;c__Bacteroidia;o__Flavobacteriales;f__Flavobacteriaceae;g__MAG-120531;s__MAG-120531 sp000173115	POMPUseq_9211
20200511_contig_16985_57_#_37721_#_38665_#_-1_#_ID=5305_57	34	314	TRUE	200.82	205.1	212.08	161.03	159.74	153.16	222.01	229.57	232.99	255.18	256.02	205.41	309.82	326.63	305.2	325.46	352.57	321.48	255.99	286.54	247.56	424.59	415.21	442.18	-0.0106871	0.980962	None		hypothetical protein		d__Eukaryota;p__Bacillariophyta;c__unclassified Bacillariophyta;o__unclassified Bacillariophyta;f__unclassified Bacillariophyta;g__unclassified Bacillariophyta;s__unclassified Bacillariophyta	POMPUseq_23936
20200429_contig_14212_73_#_60781_#_61734_#_-1_#_ID=3877_73	34	317	TRUE	268.74	254.83	294.29	113.32	123.77	110.09	296.28	323.44	328.71	232.56	256.02	281.3	354.8	349.68	335.23	169.81	148.95	112.73	260.77	290.47	238.62	76.489	71.324	74.132	-0.739046	0.0437249	None		Cytochrome f		d__Eukaryota;p__unclassified Eukaryota;c__unclassified Eukaryota;o__unclassified Eukaryota;f__unclassified Eukaryota;g__unclassified Eukaryota;s__unclassified Eukaryota	POMPUseq_2365
20200429_contig_10895_7_#_5248_#_6288_#_-1_#_ID=829_7	38	346	TRUE	317.96	303.51	305.01	279.57	214.74	212.51	155.73	197.04	204.99	288.66	288.14	281.3	167.9	166.32	191.84	252.53	277.41	260.94	102.87	109.91	120.8	253.66	252.18	255.54	0.951672	0.00431041	p-value	22042020_METABAT_285	ABC transporter		d__Bacteria;p__Pseudomonadota;c__Alphaproteobacteria;o__Pelagibacterales;f__Pelagibacteraceae;g__Pelagibacter;s__unclassified Pelagibacter	POMPUseq_630
20200506_contig_8679_64_#_57928_#_59661_#_-1_#_ID=14807_64	64	577	TRUE	45.283	44.543	67.913	197.56	203.11	177.09	215.62	197.04	223.96	193.65	187.06	218.57	312.82	321.62	278.07	294.98	362.14	297.47	295.46	439.62	371.35	320	314.17	300.89	-0.129863	0.570803	None	30042020_METABAT_88_1	ABC-type glycerol-3-phosphate transport system, periplasmic component		d__Bacteria;p__Pseudomonadota;c__Alphaproteobacteria;o__Rhodobacterales;f__Rhodobacteraceae;g__Tateyamaria;s__unclassified Tateyamaria	POMPUseq_20729
20200429_contig_4637_44_#_39573_#_40919_#_1_#_ID=10500_44	47	448	TRUE	285.48	252.76	287.14	306.41	273.98	219.21	207.64	162.65	188.74	249.75	299.48	269.16	250.86	292.57	297.45	266.68	291.08	219.19	216.51	241.4	220.72	170.15	170.67	155.24	0.405435	0.11536	None		Branched-chain amino acid ABC transporter, periplasmic substrate-binding protein		d__Bacteria;p__Pseudomonadota;c__Alphaproteobacteria;o__Rhodobacterales;f__Rhodobacteraceae;g__unclassified Rhodobacteraceae;s__unclassified Rhodobacteraceae	POMPUseq_8553
20200429_contig_10991_110_#_120602_#_123418_#_-1_#_ID=924_110	104	938	TRUE	80.722	81.835	70.296	229.62	223.21	213.47	253.96	290.91	285.36	227.13	210.67	236.78	291.83	284.55	272.26	277.57	341.64	302.69	346.9	339.53	357.92	241.95	232.65	235.48	-0.0913277	0.667255	None	17032020_METABAT_344	TonB-dependent receptor	TBDR	d__Bacteria;p__Bacteroidota;c__Bacteroidia;o__Flavobacteriales;f__Flavobacteriaceae;g__SCGC-AAA160-P02;s__unclassified SCGC-AAA160-P02	POMPUseq_655
20200429_contig_18552_11_#_10194_#_11639_#_-1_#_ID=8226_11	52	481	TRUE	913.53	850.46	876.92	253.48	258.12	188.58	180.49	151.5	167.06	317.62	270.19	266.13	242.86	212.41	249.97	213.34	256.91	198.32	224.89	288.5	347.49	216.98	229.26	242.46	0.320138	0.181089	None		ATP synthase subunit beta		d__Eukaryota;p__unclassified Eukaryota;c__unclassified Eukaryota;o__unclassified Eukaryota;f__unclassified Eukaryota;g__unclassified Eukaryota;s__unclassified Eukaryota	POMPUseq_5938
20200429_contig_4173_137_#_139443_#_143534_#_-1_#_ID=10115_137	152	1363	TRUE	286.46	284.87	265.7	260.93	294.08	277.61	188.47	190.53	190.54	211.75	227.68	221.6	204.88	196.38	202.5	273.21	304.74	253.64	235.65	204.11	213.26	512.79	514.55	481.42	0.527425	0.00702609	p-value	05052020-pm_METABAT_10	DNA-directed RNA polymerase subunit beta		d__Bacteria;p__Pseudomonadota;c__Gammaproteobacteria;o__Pseudomonadales;f__Halieaceae;g__Luminiphilus;s__Luminiphilus sp009886815	POMPUseq_8309
20200506_contig_1266_221_#_230143_#_231516_#_-1_#_ID=2153_221	49	457	TRUE	91.55	82.871	103.66	194.58	197.82	188.58	310.66	301.13	310.65	255.18	219.18	228.69	331.81	356.69	315.86	214.43	250.08	232.76	328.96	308.13	266.95	241.95	234.35	245.07	-0.33214	0.113692	None		OmpA family protein		d__Bacteria;p__Bacteroidota;c__Bacteroidia;o__Flavobacteriales;f__Flavobacteriaceae;g__unclassified Flavobacteriaceae;s__unclassified Flavobacteriaceae	POMPUseq_16258
20200429_contig_12185_172_#_183955_#_184974_#_-1_#_ID=2002_172	38	339	TRUE	96.472	93.229	115.57	240.06	254.94	213.47	279.51	254.66	280.85	210.84	260.74	246.9	267.85	285.55	268.38	217.7	215.92	232.76	272.74	355.23	377.31	235.71	216.52	196.23	-0.141689	0.515968	None	17032020_METABAT_100	Glutamine synthetase		d__Bacteria;p__Bacteroidota;c__Bacteroidia;o__Flavobacteriales;f__Flavobacteriaceae;g__SCGC-AAA160-P02;s__unclassified SCGC-AAA160-P02	POMPUseq_1258
20200429_contig_5420_250_#_263092_#_266451_#_1_#_ID=11150_250	121	1119	TRUE	255.95	277.62	251.4	208	222.15	206.77	186.08	201.69	199.57	210.84	207.84	242.85	247.86	243.47	249.97	339.61	321.14	258.85	210.53	251.21	183.44	249.76	240.3	271.24	0.340491	0.133727	None	17042020_METABAT_54	SusC/RagA family TonB-linked outer membrane protein	SusC-like	d__Bacteria;p__Bacteroidota;c__Bacteroidia;o__Cytophagales;f__Cyclobacteriaceae;g__UBA4465;s__UBA4465 sp002292365	POMPUseq_9103
20200429_contig_4995_15_#_14045_#_15136_#_-1_#_ID=10795_15	39	363	TRUE	178.18	155.38	140.59	294.48	192.53	185.71	236.39	216.56	221.25	241.61	305.15	243.86	255.85	292.57	280.98	267.77	254.18	264.07	250.01	319.91	277.39	188.88	191.9	168.32	0.115577	0.636753	None		Extracellular solute-binding protein		d__Bacteria;p__Pseudomonadota;c__Alphaproteobacteria;o__Rhodobacterales;f__Rhodobacteraceae;g__unclassified Rhodobacteraceae;s__unclassified Rhodobacteraceae	POMPUseq_8878
20200429_contig_5056_7_#_4024_#_6141_#_-1_#_ID=10853_7	78	705	TRUE	308.12	287.98	244.25	351.88	296.2	277.61	305.07	195.18	271.82	209.03	250.35	181.13	190.89	232.45	210.25	188.31	232.31	235.89	221.3	166.82	219.23	275.52	285.3	279.96	0.320796	0.36223	None	06052020-pm_METABAT_208_1	elongation factor G		d__Bacteria;p__Pseudomonadota;c__Alphaproteobacteria;o__Rhodobacterales;f__Rhodobacteraceae;g__Planktomarina;s__Planktomarina sp002683685	POMPUseq_8954
20200429_contig_11162_154_#_218402_#_219649_#_1_#_ID=1079_154	46	415	TRUE	493.19	448.54	447.99	174.45	176.66	170.39	372.15	331.8	356.7	247.94	201.23	167.97	399.77	385.75	433.09	167.63	187.22	208.75	299.05	241.4	228.18	229.47	222.46	234.61	-0.63526	0.0573122	None		hypothetical protein		d__Eukaryota;p__unclassified Eukaryota;c__unclassified Eukaryota;o__unclassified Eukaryota;f__unclassified Eukaryota;g__unclassified Eukaryota;s__unclassified Eukaryota	POMPUseq_795
20200429_contig_1228_106_#_112469_#_114115_#_-1_#_ID=2086_106	61	548	TRUE	218.54	257.93	232.34	269.88	285.62	240.27	206.04	212.84	208.6	239.8	245.63	251.96	229.87	258.5	238.35	255.8	273.31	254.68	220.1	237.48	232.65	170.93	171.52	172.68	0.367866	0.091715	None	06052020-pm_METABAT_208_1	Dipeptide ABC transporter, periplasmic dipeptide-binding protein		d__Bacteria;p__Pseudomonadota;c__Alphaproteobacteria;o__Rhodobacterales;f__Rhodobacteraceae;g__Planktomarina;s__Planktomarina sp002683685	POMPUseq_1276
20200429_contig_17037_59_#_61367_#_64240_#_1_#_ID=6664_59	103	957	TRUE	30.517	26.933	27.404	192.34	185.12	158.91	300.28	274.18	285.36	239.8	207.84	229.7	258.85	308.6	266.44	250.35	286.98	261.99	283.5	239.44	235.63	147.51	127.37	141.29	-0.115336	0.703513	None	13052020_METABAT_169	TonB-dependent receptor	SusC-like	d__Bacteria;p__Bacteroidota;c__Bacteroidia;o__Flavobacteriales;f__Flavobacteriaceae;g__SCGC-AAA160-P02;s__unclassified SCGC-AAA160-P02	POMPUseq_4689
20200429_contig_2134_41_#_47647_#_50301_#_1_#_ID=8541_41	97	884	TRUE	53.158	62.153	58.382	221.42	235.9	222.08	238.78	256.52	254.66	220.8	185.17	206.42	282.84	287.56	264.51	249.27	277.41	250.5	287.09	288.5	292.31	188.1	207.18	208.44	-0.064969	0.783593	None	13052020_METABAT_380	Carboxypeptidase-like regulatory domain-containing protein		d__Bacteria;p__Bacteroidota;c__Bacteroidia;o__Flavobacteriales;f__Flavobacteriaceae;g__Candidatus Prosiliicoccus;s__unclassified Candidatus Prosiliicoccus	POMPUseq_6260
20200506_contig_13454_11_#_9644_#_11365_#_1_#_ID=2855_11	63	573	TRUE	70.878	66.296	70.296	249	234.84	206.77	241.18	190.53	214.02	176.46	195.56	202.38	231.87	239.46	206.37	201.37	243.25	235.89	253.6	308.13	308.71	272.39	245.39	253.79	0.0219239	0.941433	None	15052020_METABAT_516	Erythritol/L-threitol-binding protein		d__Bacteria;p__Pseudomonadota;c__Alphaproteobacteria;o__Rhodobacterales;f__Rhodobacteraceae;g__Tateyamaria;s__Tateyamaria sp003445215	POMPUseq_16431
20200506_contig_7_9_#_15042_#_18149_#_-1_#_ID=13532_9	111	1035	TRUE	691.06	713.72	730.37	213.22	223.21	187.62	210.03	231.43	212.22	221.7	223.9	257.02	236.86	241.47	233.5	274.3	284.24	252.59	251.2	298.32	216.25	172.49	180.86	172.68	0.18697	0.30649	None	22042020_METABAT_6	TonB-dependent receptor	SusC-like	d__Bacteria;p__Bacteroidota;c__Bacteroidia;o__Flavobacteriales;f__Flavobacteriaceae;g__UBA7428;s__UBA7428 sp002477625	POMPUseq_20589
20200429_contig_3674_1495_#_1635626_#_1638607_#_1_#_ID=9753_1495	108	993	TRUE	106.32	100.48	82.211	297.46	312.07	318.77	294.69	277.9	299.81	255.18	264.52	293.45	259.85	250.49	254.82	214.43	173.55	211.89	178.24	194.3	184.93	49.952	48.399	37.502	0.277894	0.477587	None	29042020_METABAT_288	SusC/RagA family TonB-linked outer membrane protein	SusC-like	d__Bacteria;p__Bacteroidota;c__Bacteroidia;o__Flavobacteriales;f__Flavobacteriaceae;g__Polaribacter;s__unclassified Polaribacter	POMPUseq_7660
20200429_contig_2487_13_#_12846_#_13847_#_-1_#_ID=8819_13	36	333	TRUE	154.55	154.35	146.55	246.77	249.65	226.87	278.71	231.43	256.47	243.42	232.4	233.75	195.89	222.43	200.56	218.79	243.25	241.11	211.73	329.72	240.11	220.1	201.24	225.01	0.182724	0.474405	None	17032020_METABAT_344	Glyceraldehyde-3-phosphate dehydrogenase 1		d__Bacteria;p__Bacteroidota;c__Bacteroidia;o__Flavobacteriales;f__Flavobacteriaceae;g__SCGC-AAA160-P02;s__unclassified SCGC-AAA160-P02	POMPUseq_6539
20200429_contig_10543_23_#_18772_#_20424_#_1_#_ID=504_23	58	550	TRUE	308.12	333.55	316.93	384.69	263.4	246.97	178.09	157.07	150.81	199.08	205.01	190.23	111.94	112.22	120.14	251.44	291.08	274.51	142.35	121.68	195.37	337.18	318.41	314.84	1.01966	0.00167666	Both	15042020_METABAT_235_1	chaperonin GroEL		d__Bacteria;p__Pseudomonadota;c__Alphaproteobacteria;o__Rhodobacterales;f__Rhodobacteraceae;g__Planktomarina;s__unclassified Planktomarina	POMPUseq_263
20200429_contig_1991_86_#_118201_#_120354_#_1_#_ID=8439_86	81	717	TRUE	700.9	647.43	719.64	203.53	239.07	244.1	120.59	153.36	154.42	325.76	292.87	268.15	217.88	201.39	231.56	247.09	170.82	264.07	161.49	117.76	158.08	219.32	211.43	238.1	0.772726	0.0268009	None		hypothetical protein		d__Eukaryota;p__unclassified Eukaryota;c__unclassified Eukaryota;o__unclassified Eukaryota;f__unclassified Eukaryota;g__unclassified Eukaryota;s__unclassified Eukaryota	POMPUseq_6221
20200429_contig_1271_56_#_53597_#_55318_#_1_#_ID=2495_56	63	573	TRUE	43.314	51.794	54.807	220.67	247.54	223.04	273.12	227.71	257.37	147.5	188.95	195.29	285.84	296.57	262.57	220.96	241.88	231.72	297.86	441.59	317.66	151.42	123.97	155.24	-0.278271	0.206387	None		ABC-type glycerol-3-phosphate transport system, periplasmic component		d__Bacteria;p__Pseudomonadota;c__Alphaproteobacteria;o__Rhodobacterales;f__Rhodobacteraceae;g__unclassified Rhodobacteraceae;s__unclassified Rhodobacteraceae	POMPUseq_1491
20200505_pm_contig_5986_28_#_30128_#_31333_#_-1_#_ID=5515_28	44	401	TRUE	186.05	166.78	144.17	292.24	286.68	242.19	233.99	214.7	227.57	197.27	234.29	221.6	206.88	212.41	190.87	214.43	222.75	249.46	241.63	186.45	319.15	245.86	241.14	238.97	0.28004	0.318026	None	08052020_METABAT_67_1	elongation factor Tu		d__Bacteria;p__Pseudomonadota;c__Alphaproteobacteria;o__Rhodobacterales;f__Rhodobacteraceae;g__Amylibacter;s__Amylibacter sp900197625	POMPUseq_14983
20200506_contig_2612_2_#_627_#_2186_#_1_#_ID=10409_2	56	519	TRUE	27.564	32.112	36.935	226.64	218.97	198.15	223.61	233.29	219.44	239.8	209.73	240.83	227.87	237.46	199.59	198.11	263.74	225.45	248.81	272.8	278.88	155.32	166.42	176.17	0.10417	0.618554	None		Gliding motility protein GldM		d__Bacteria;p__Bacteroidota;c__Bacteroidia;o__Flavobacteriales;f__Flavobacteriaceae;g__unclassified Flavobacteriaceae;s__unclassified Flavobacteriaceae	POMPUseq_18948
20200429_contig_9987_54_#_61967_#_64750_#_-1_#_ID=15149_54	102	927	TRUE	13.782	16.574	2.3829	225.15	211.57	182.84	216.42	215.63	254.66	229.84	212.56	252.97	277.84	307.6	267.41	210.08	243.25	246.33	337.33	353.27	305.73	137.37	122.27	119.48	-0.132542	0.524785	None		TonB-dependent receptor	TBDR	d__Bacteria;p__Bacteroidota;c__Bacteroidia;o__Flavobacteriales;f__Flavobacteriaceae;g__unclassified Flavobacteriaceae;s__unclassified Flavobacteriaceae	POMPUseq_11642
20200429_contig_14996_28_#_27869_#_28879_#_-1_#_ID=4639_28	36	336	TRUE	126.99	161.6	146.55	272.11	229.55	203.9	206.04	175.66	170.68	212.65	278.69	204.4	241.86	237.46	243.19	273.21	218.65	245.29	242.83	278.69	320.64	131.12	160.48	140.42	0.216401	0.374835	None		C4-dicarboxylate ABC transporter		d__Bacteria;p__Pseudomonadota;c__Alphaproteobacteria;o__unclassified Alphaproteobacteria;f__unclassified Alphaproteobacteria;g__unclassified Alphaproteobacteria;s__unclassified Alphaproteobacteria	POMPUseq_3061
20200429_scaffold_3118_71_#_63661_#_65196_#_1_#_ID=15178_71	57	511	TRUE	102.38	91.158	116.76	211.73	197.82	187.62	244.37	173.8	202.28	236.18	267.36	250.95	266.85	303.59	263.54	247.09	210.45	259.9	218.91	329.72	308.71	51.513	47.55	53.201	0.0439455	0.882149	None		Putative ABC transporter solute-binding protein		d__Bacteria;p__Pseudomonadota;c__Alphaproteobacteria;o__unclassified Alphaproteobacteria;f__unclassified Alphaproteobacteria;g__unclassified Alphaproteobacteria;s__unclassified Alphaproteobacteria	POMPUseq_12279
20200429_contig_8205_167_#_198224_#_201094_#_-1_#_ID=13561_167	103	956	TRUE	208.7	206.14	173.95	216.2	186.18	183.79	210.03	202.61	203.19	185.5	205.95	197.32	212.88	241.47	221.87	281.92	360.77	295.39	248.81	243.36	216.25	502.64	478.04	474.45	0.227932	0.302674	None	05052020-pm_METABAT_10	TonB-dependent receptor	TBDR	d__Bacteria;p__Pseudomonadota;c__Gammaproteobacteria;o__Pseudomonadales;f__Halieaceae;g__Luminiphilus;s__Luminiphilus sp009886815	POMPUseq_10612
20200506_contig_11245_98_#_91489_#_92913_#_-1_#_ID=952_98	50	474	TRUE	114.19	132.59	115.57	280.31	213.69	214.43	261.14	259.31	261.88	206.32	228.62	235.77	199.89	211.41	186.03	198.11	247.35	191.01	223.69	251.21	326.61	175.61	169.82	175.3	0.0821343	0.79387	None		F0F1 ATP synthase subunit beta		d__Bacteria;p__Pseudomonadota;c__Alphaproteobacteria;o__Rhodobacterales;f__Rhodobacteraceae;g__unclassified Rhodobacteraceae;s__unclassified Rhodobacteraceae	POMPUseq_15847
20200429_contig_1101_18_#_14007_#_15119_#_-1_#_ID=945_18	40	370	TRUE	188.02	193.71	207.31	261.68	211.57	202.94	212.43	182.17	162.55	192.74	261.69	201.37	219.87	235.46	201.53	256.88	280.14	217.1	203.36	327.76	255.02	207.61	221.62	218.91	0.261332	0.127292	None	29042020_METABAT_52_1	C4-dicarboxylate ABC transporter substrate-binding protein		d__Bacteria;p__Pseudomonadota;c__Alphaproteobacteria;o__Rhodobacterales;f__Rhodobacteraceae;g__Planktomarina;s__Planktomarina temperata	POMPUseq_687
20200429_contig_3773_9_#_10389_#_11777_#_1_#_ID=9841_9	49	462	TRUE	48.236	34.184	47.659	186.38	232.73	220.17	231.6	210.98	244.73	212.65	210.67	203.39	241.86	271.53	230.59	199.19	188.58	209.8	238.05	264.95	222.21	149.08	150.29	145.65	-0.0235873	0.943102	None		Phosphoglycerate kinase		d__Bacteria;p__Bacteroidota;c__Bacteroidia;o__Flavobacteriales;f__Flavobacteriaceae;g__unclassified Flavobacteriaceae;s__unclassified Flavobacteriaceae	POMPUseq_7981
20200506_pm_contig_3472_17_#_18303_#_19424_#_-1_#_ID=14798_17	41	373	TRUE	289.42	273.47	265.7	240.8	241.19	227.83	152.53	137.56	137.26	231.65	255.08	274.22	137.92	157.3	151.15	229.67	237.78	236.94	131.58	162.9	149.14	191.22	177.46	191.87	0.910834	0.00069742	p-value		Spermidine/putrescine-binding periplasmic protein		d__Bacteria;p__Pseudomonadota;c__Alphaproteobacteria;o__Pelagibacterales;f__Pelagibacteraceae;g__Pelagibacter;s__unclassified Pelagibacter	POMPUseq_21605
20200429_contig_6040_36_#_39750_#_42767_#_1_#_ID=11674_36	110	1005	TRUE	54.143	49.722	58.382	197.56	272.93	248.89	230.8	218.42	232.08	257.9	212.56	217.56	205.88	206.4	201.53	231.85	181.75	235.89	240.44	237.48	196.86	187.32	179.16	180.53	0.241558	0.386153	None	13052020_METABAT_380	protein translocase subunit SecDF		d__Bacteria;p__Bacteroidota;c__Bacteroidia;o__Flavobacteriales;f__Flavobacteriaceae;g__Candidatus Prosiliicoccus;s__unclassified Candidatus Prosiliicoccus	POMPUseq_9360
20200429_contig_10111_14_#_12543_#_14705_#_-1_#_ID=103_14	80	720	TRUE	80.722	72.512	73.871	190.85	185.12	168.48	226.01	207.26	235.7	194.55	224.84	222.61	199.89	208.4	193.78	214.43	266.48	232.76	281.11	217.85	258	189.66	219.07	205.83	0.0896007	0.662513	None	22042020_METABAT_94_1	PpiC domain-containing protein		d__Bacteria;p__Bacteroidota;c__Bacteroidia;o__Flavobacteriales;f__Flavobacteriaceae;g__SCGC-AAA160-P02;s__unclassified SCGC-AAA160-P02	POMPUseq_61
20200429_contig_16775_10_#_9657_#_11324_#_1_#_ID=6415_10	59	555	TRUE	85.644	90.122	94.126	262.42	268.69	237.4	270.73	253.73	252.85	189.12	179.5	192.26	194.89	181.35	166.65	237.29	278.78	251.55	215.32	166.82	211.77	197.47	203.78	211.93	0.322194	0.280044	None	13052020_METABAT_380	chaperonin GroEL		d__Bacteria;p__Bacteroidota;c__Bacteroidia;o__Flavobacteriales;f__Flavobacteriaceae;g__Candidatus Prosiliicoccus;s__unclassified Candidatus Prosiliicoccus	POMPUseq_4359
20200506_contig_10293_22_#_22405_#_25089_#_-1_#_ID=226_22	97	894	TRUE	305.17	321.12	321.69	190.85	189.36	167.52	142.15	153.36	150.81	255.18	251.3	294.46	157.91	161.31	143.4	269.95	278.78	222.32	89.716	117.76	98.429	257.56	258.98	263.39	0.992718	0.00185618	p-value		TonB-dependent receptor	TBDR	d__Bacteria;p__Pseudomonadota;c__Gammaproteobacteria;o__unclassified Gammaproteobacteria;f__unclassified Gammaproteobacteria;g__unclassified Gammaproteobacteria;s__unclassified Gammaproteobacteria	POMPUseq_15381
20200429_contig_3674_705_#_758477_#_761080_#_-1_#_ID=9753_705	96	867	TRUE	108.29	113.95	79.828	267.64	321.59	300.58	342.6	290.91	331.42	209.03	214.45	247.91	245.86	280.54	255.79	153.48	189.95	164.92	192.59	204.11	173	39.805	30.568	27.909	0.0173391	0.977663	None	05052020-am_METABAT_88_1	TonB-dependent receptor		d__Bacteria;p__Bacteroidota;c__Bacteroidia;o__Flavobacteriales;f__Flavobacteriaceae;g__Polaribacter;s__unclassified Polaribacter	POMPUseq_7779
20200511_contig_24266_36_#_30787_#_32430_#_-1_#_ID=11913_36	58	547	TRUE	108.29	103.59	106.04	285.53	204.17	206.77	183.68	220.27	205.9	211.75	176.66	183.15	192.89	171.33	184.09	269.95	322.51	284.95	227.28	174.67	219.23	330.15	351.53	410.78	0.432358	0.0396684	None	15052020_METABAT_516	chaperonin GroEL		d__Bacteria;p__Pseudomonadota;c__Alphaproteobacteria;o__Rhodobacterales;f__Rhodobacteraceae;g__Tateyamaria;s__Tateyamaria sp003445215	POMPUseq_25198
20200429_contig_14259_28_#_16930_#_17100_#_1_#_ID=3916_28	6	56	TRUE	220.51	246.54	239.48	230.37	131.17	115.83	180.49	169.16	161.65	256.99	192.72	209.46	201.88	183.36	188.93	347.23	322.51	331.92	175.84	86.355	113.34	316.88	393.98	332.29	0.686831	0.0865842	None		hypothetical protein		d__Eukaryota;p__unclassified Eukaryota;c__Cryptophyceae;o__unclassified Cryptophyceae;f__unclassified Cryptophyceae;g__unclassified Cryptophyceae;s__unclassified Cryptophyceae	POMPUseq_2406
20200429_contig_10278_4_#_3365_#_5869_#_-1_#_ID=245_4	88	834	TRUE	340.61	321.12	316.93	202.04	210.51	196.24	174.1	188.67	190.54	190.93	206.9	232.73	194.89	204.4	193.78	321.11	388.1	278.69	167.47	198.22	135.71	472.2	422	448.28	0.587739	0.0196509	None	10032020_METABAT_221	TonB-dependent receptor	TBDR	d__Bacteria;p__Pseudomonadota;c__Gammaproteobacteria;o__Pseudomonadales;f__Porticoccaceae;g__SAR92;s__SAR92 sp002685195	POMPUseq_127
20200429_contig_14212_116_#_102291_#_103757_#_-1_#_ID=3877_116	54	488	TRUE	255.95	320.09	312.16	121.52	152.33	134.02	123.78	132.91	145.39	229.84	188.95	223.63	243.86	249.48	246.1	158.92	154.42	222.32	154.31	117.76	159.57	369.18	373.6	378.51	0.223971	0.578012	None		Ribulose bisphosphate carboxylase large chain, chromosomal		d__Eukaryota;p__unclassified Eukaryota;c__unclassified Eukaryota;o__unclassified Eukaryota;f__unclassified Eukaryota;g__unclassified Eukaryota;s__unclassified Eukaryota	POMPUseq_2318
20200506_contig_75_103_#_102719_#_105604_#_1_#_ID=13887_103	106	961	TRUE	68.909	68.368	52.424	210.98	227.44	220.17	206.04	204.47	250.14	233.46	238.07	268.15	236.86	261.51	251.91	200.28	210.45	163.87	132.78	145.23	147.64	108.49	105.29	109.89	0.321293	0.385982	None		Formate dehydrogenase H		d__Bacteria;p__Pseudomonadota;c__Alphaproteobacteria;o__Rhodobacterales;f__Rhodobacteraceae;g__unclassified Rhodobacteraceae;s__unclassified Rhodobacteraceae	POMPUseq_20472
20200429_contig_3316_78_#_74263_#_75555_#_1_#_ID=9448_78	46	430	TRUE	22.641	22.789	20.255	349.65	261.29	239.32	237.99	188.67	214.02	182.79	221.07	154.82	206.88	201.39	215.09	181.78	179.02	204.58	132.78	174.67	201.33	352.79	367.66	335.78	0.31721	0.36771	None		O-acetylhomoserine aminocarboxypropyltransferase/cysteine synthase		d__Bacteria;p__Bacteroidota;c__Bacteroidia;o__Flavobacteriales;f__Flavobacteriaceae;g__unclassified Flavobacteriaceae;s__unclassified Flavobacteriaceae	POMPUseq_7453
20200506_contig_17319_87_#_83974_#_85692_#_-1_#_ID=6333_87	61	572	TRUE	4.9221	6.2153	11.915	222.16	206.28	192.41	239.58	206.33	198.67	232.56	213.51	265.11	219.87	227.44	182.15	177.42	202.25	196.23	172.25	296.35	237.13	89.757	83.212	101.17	0.141083	0.576931	None	07052020-am_METABAT_273	Peptide ABC transporter		d__Bacteria;p__Pseudomonadota;c__Alphaproteobacteria;o__Rhodobacterales;f__Rhodobacteraceae;g__Ascidiaceihabitans;s__unclassified Ascidiaceihabitans	POMPUseq_17331
20200429_contig_2280_11_#_10586_#_13585_#_-1_#_ID=8659_11	108	999	TRUE	189.99	183.35	187.06	195.33	210.51	182.84	253.16	244.44	238.41	191.84	162.49	192.26	236.86	245.48	237.38	188.31	203.62	170.13	320.58	274.77	259.5	206.83	180.86	196.23	-0.256615	0.252514	None	07052020-pm_METABAT_111	TonB-dependent receptor	TBDR	d__Bacteria;p__Pseudomonadota;c__Gammaproteobacteria;o__Pseudomonadales;f__Porticoccaceae;g__SAR92;s__unclassified SAR92	POMPUseq_6316
20200429_contig_17170_407_#_447198_#_449831_#_1_#_ID=6796_407	96	877	TRUE	145.69	131.56	132.25	237.82	231.67	199.11	233.99	223.06	232.08	199.08	177.61	200.35	233.87	245.48	221.87	223.14	230.95	210.84	181.82	176.63	170.01	172.49	154.54	147.39	0.186553	0.49285	None	11052020_METABAT_122	TonB-dependent receptor	TBDR	d__Bacteria;p__Bacteroidota;c__Bacteroidia;o__Flavobacteriales;f__Flavobacteriaceae;g__Polaribacter;s__unclassified Polaribacter	POMPUseq_4783
20200511_contig_13224_13_#_10425_#_11336_#_-1_#_ID=2363_13	30	303	TRUE	3.9376	7.2512	4.7659	72.315	161.85	133.06	240.38	301.13	237.5	92.3	60.463	91.07	243.86	313.61	292.6	202.46	161.25	172.22	251.2	200.19	366.87	198.25	230.11	241.58	-0.995956	0.00651383	p-value		Porin domain-containing protein		d__Bacteria;p__Pseudomonadota;c__Alphaproteobacteria;o__Rhodobacterales;f__Rhodobacteraceae;g__unclassified Rhodobacteraceae;s__unclassified Rhodobacteraceae	POMPUseq_23374
20200429_contig_14902_7_#_10361_#_11167_#_-1_#_ID=4549_7	29	268	TRUE	453.81	416.42	327.65	184.89	142.81	127.32	185.28	213.77	188.74	186.41	189.89	128.51	261.85	251.49	239.31	179.6	202.25	175.35	247.62	223.74	232.65	188.1	195.29	219.78	-0.254099	0.282346	None		hypothetical protein		d__Eukaryota;p__unclassified Eukaryota;c__unclassified Eukaryota;o__unclassified Eukaryota;f__unclassified Eukaryota;g__unclassified Eukaryota;s__unclassified Eukaryota	POMPUseq_2984
20200429_contig_5306_139_#_120526_#_121551_#_-1_#_ID=11050_139	37	341	TRUE	132.9	164.71	170.38	217.69	168.2	159.86	166.11	150.57	141.78	201.79	222.01	222.61	211.88	205.4	195.71	243.82	286.98	218.15	169.86	319.91	210.28	166.25	179.16	212.8	0.338221	0.104963	None	17042020_METABAT_221_1	C4-dicarboxylate ABC transporter substrate-binding protein		d__Bacteria;p__Pseudomonadota;c__Alphaproteobacteria;o__Rhodobacterales;f__Rhodobacteraceae;g__Planktomarina;s__unclassified Planktomarina	POMPUseq_9050
20200429_contig_2859_40_#_40062_#_42608_#_1_#_ID=9097_40	90	848	TRUE	310.09	268.29	276.42	193.83	200.99	170.39	167.71	164.51	177.9	196.36	216.34	229.7	176.9	185.36	177.31	225.32	274.68	233.8	127.99	145.23	117.82	313.76	308.22	317.46	0.620245	0.0235167	None	29042020_METABAT_234_1	TonB-dependent receptor	TBDR	d__Bacteria;p__Pseudomonadota;c__Gammaproteobacteria;o__Pseudomonadales;f__OM182;g__UBA9926;s__UBA9926 sp003451575	POMPUseq_6846
20200429_contig_10868_127_#_145125_#_148139_#_1_#_ID=805_127	109	1004	TRUE	25.595	41.435	22.638	263.17	297.26	267.08	295.48	289.05	307.04	198.17	181.39	180.12	201.88	221.43	235.44	198.11	245.98	195.18	233.26	145.23	147.64	102.25	108.68	120.36	0.174906	0.675544	None	07052020-pm_METABAT_188	TonB-linked outer membrane protein, SusC/RagA family	SusC-like	d__Bacteria;p__Bacteroidota;c__Bacteroidia;o__Flavobacteriales;f__Flavobacteriaceae;g__Polaribacter;s__Polaribacter sp900106075	POMPUseq_609
20200429_contig_1631_853_#_919772_#_921676_#_1_#_ID=5946_853	72	634	TRUE	180.15	189.57	178.72	234.09	230.61	205.81	309.06	301.13	272.72	197.27	186.11	175.06	145.92	141.27	144.36	207.9	202.25	249.46	168.67	180.56	204.32	199.03	181.71	196.23	0.260881	0.453905	None	13052020_METABAT_169	Chaperone/heat shock protein		d__Bacteria;p__Bacteroidota;c__Bacteroidia;o__Flavobacteriales;f__Flavobacteriaceae;g__SCGC-AAA160-P02;s__unclassified SCGC-AAA160-P02	POMPUseq_3870
20200429_contig_14212_123_#_114692_#_115774_#_1_#_ID=3877_123	40	360	TRUE	196.88	262.08	284.76	108.1	135.4	105.3	195.66	221.2	208.6	203.6	192.72	191.25	255.85	235.46	244.16	161.1	147.59	122.12	212.93	223.74	249.06	82.733	62.833	84.598	-0.430721	0.122076	None		hypothetical protein		d__Eukaryota;p__unclassified Eukaryota;c__unclassified Eukaryota;o__unclassified Eukaryota;f__unclassified Eukaryota;g__unclassified Eukaryota;s__unclassified Eukaryota	POMPUseq_2322
20200429_contig_1156_127_#_126468_#_127496_#_1_#_ID=1436_127	35	342	TRUE	243.15	190.6	244.25	251.24	161.85	149.33	194.06	176.59	188.74	193.65	226.73	197.32	208.88	256.5	211.22	195.93	211.82	196.23	196.18	304.2	208.79	127.22	120.57	137.8	0.0650637	0.827522	None	29042020_METABAT_52_1	D-xylose transport system substrate-binding protein		d__Bacteria;p__Pseudomonadota;c__Alphaproteobacteria;o__Rhodobacterales;f__Rhodobacteraceae;g__Planktomarina;s__Planktomarina temperata	POMPUseq_1015
20200429_contig_6973_16_#_22343_#_23200_#_1_#_ID=12510_16	32	285	TRUE	105.33	100.48	102.47	199.05	200.99	192.41	247.57	264.89	257.37	185.5	191.78	172.02	206.88	229.44	218	166.54	192.68	218.15	203.36	196.26	231.16	193.56	180.86	160.47	-0.0681254	0.836892	None	22042020_METABAT_94_1	hypothetical protein		d__Bacteria;p__Bacteroidota;c__Bacteroidia;o__Flavobacteriales;f__Flavobacteriaceae;g__SCGC-AAA160-P02;s__unclassified SCGC-AAA160-P02	POMPUseq_9953
20200429_contig_8935_29_#_30422_#_33514_#_1_#_ID=14203_29	110	1030	TRUE	193.93	195.78	197.78	207.25	214.74	188.58	201.25	202.61	212.22	180.08	201.23	195.29	181.9	199.39	177.31	189.4	273.31	200.4	184.22	174.67	144.66	120.2	126.52	129.08	0.325078	0.157544	None	17032020_METABAT_344	SusC/RagA family TonB-linked outer membrane protein	SusC-like	d__Bacteria;p__Bacteroidota;c__Bacteroidia;o__Flavobacteriales;f__Flavobacteriaceae;g__SCGC-AAA160-P02;s__unclassified SCGC-AAA160-P02	POMPUseq_10901
20200429_contig_9509_6_#_7523_#_10516_#_1_#_ID=14708_6	110	997	TRUE	79.737	111.88	76.254	161.78	233.78	218.26	240.38	222.13	217.64	211.75	185.17	207.44	188.89	188.36	169.55	197.02	181.75	236.94	211.73	239.44	217.74	166.25	170.67	182.28	0.137071	0.62625	None	17032020_METABAT_344	protein translocase subunit SecDF		d__Bacteria;p__Bacteroidota;c__Bacteroidia;o__Flavobacteriales;f__Flavobacteriaceae;g__SCGC-AAA160-P02;s__unclassified SCGC-AAA160-P02	POMPUseq_11392
20200429_contig_3674_972_#_1060659_#_1062149_#_-1_#_ID=9753_972	55	496	TRUE	180.15	181.28	195.4	305.66	313.12	275.69	264.34	263.03	305.23	191.84	197.45	225.65	216.88	231.45	190.87	153.48	166.72	185.79	133.98	143.27	113.34	67.903	70.475	59.306	0.328089	0.500515	None	29042020_METABAT_288	RagB/SusD family nutrient uptake outer membrane protein	SusD-like	d__Bacteria;p__Bacteroidota;c__Bacteroidia;o__Flavobacteriales;f__Flavobacteriaceae;g__Polaribacter;s__unclassified Polaribacter	POMPUseq_7804
20200429_contig_1939_646_#_688415_#_691210_#_1_#_ID=8393_646	97	931	TRUE	105.33	131.56	139.4	159.54	267.64	242.19	186.87	216.56	210.41	192.74	173.83	204.4	189.89	178.35	163.74	217.7	239.15	252.59	244.03	323.83	283.36	159.22	159.63	181.41	0.165835	0.474832	None	30042020_METABAT_143	sodium-translocating pyrophosphatase		d__Bacteria;p__Bacteroidota;c__Bacteroidia;o__Flavobacteriales;f__Flavobacteriaceae;g__Hel1-33-131;s__unclassified Hel1-33-131	POMPUseq_6113
20200429_contig_10548_60_#_84908_#_85258_#_1_#_ID=509_60	13	116	TRUE	332.73	305.59	337.18	193.09	128	140.72	148.54	167.3	172.48	179.17	210.67	186.19	208.88	214.42	223.81	189.4	177.65	177.44	211.73	149.16	234.14	183.42	192.75	213.68	0.0614635	0.863861	None		hypothetical protein		d__Eukaryota;p__Chlorophyta;c__unclassified Chlorophyta;o__unclassified Chlorophyta;f__unclassified Chlorophyta;g__unclassified Chlorophyta;s__unclassified Chlorophyta	POMPUseq_266
20200429_contig_228_4_#_2177_#_3259_#_1_#_ID=8658_4	39	360	TRUE	108.29	120.16	125.1	209.49	202.05	198.15	192.46	174.73	170.68	198.17	222.01	226.66	184.89	213.41	185.06	241.65	188.58	224.41	174.65	333.64	207.3	145.17	148.59	140.42	0.27024	0.153536	None		TRAP-type mannitol/chloroaromatic compound transport system, periplasmic component		d__Bacteria;p__Pseudomonadota;c__Alphaproteobacteria;o__unclassified Alphaproteobacteria;f__unclassified Alphaproteobacteria;g__unclassified Alphaproteobacteria;s__unclassified Alphaproteobacteria	POMPUseq_6338
20200429_contig_4749_55_#_49640_#_50362_#_1_#_ID=10596_55	27	240	TRUE	136.83	150.2	165.61	193.09	189.36	186.67	218.82	210.98	226.67	188.22	187.06	206.42	201.88	196.38	207.34	187.22	179.02	259.9	183.02	125.61	228.18	174.83	188.5	175.3	0.179233	0.576607	None	13052020_METABAT_169	30S ribosomal protein S3		d__Bacteria;p__Bacteroidota;c__Bacteroidia;o__Flavobacteriales;f__Flavobacteriaceae;g__SCGC-AAA160-P02;s__unclassified SCGC-AAA160-P02	POMPUseq_8708
20200429_contig_2469_329_#_326301_#_330527_#_-1_#_ID=8805_329	156	1408	TRUE	337.65	313.87	296.67	183.4	227.44	204.85	132.57	107.81	117.4	136.64	149.27	142.68	116.93	127.25	130.8	213.34	198.15	232.76	189	143.27	186.42	410.54	382.94	377.64	0.618588	0.00624507	p-value	15052020_METABAT_186_1	DNA-directed RNA polymerase subunit beta'		d__Bacteria;p__Pseudomonadota;c__Gammaproteobacteria;o__Pseudomonadales;f__Porticoccaceae;g__SAR92;s__SAR92 sp002334915	POMPUseq_6449
20200429_contig_35_59_#_61077_#_62459_#_-1_#_ID=9595_59	51	460	TRUE	163.41	160.56	188.25	175.2	163.97	134.97	162.12	122.68	131.85	171.03	212.56	193.27	272.84	314.61	277.1	275.39	299.27	294.34	205.75	412.15	274.41	170.93	185.95	140.42	0.0600592	0.872952	None		Glycerol-3-phosphate ABC transporter, periplasmic glycerol-3-phosphate-binding protein		d__Bacteria;p__Pseudomonadota;c__unclassified Pseudomonadota;o__unclassified Pseudomonadota;f__unclassified Pseudomonadota;g__unclassified Pseudomonadota;s__unclassified Pseudomonadota	POMPUseq_7550
20200429_contig_3767_34_#_29030_#_32134_#_-1_#_ID=9835_34	110	1034	TRUE	188.02	194.75	151.32	152.83	188.3	178.05	164.51	171.01	163.45	192.74	224.84	214.52	179.9	171.33	170.52	222.05	248.71	218.15	162.68	145.23	132.73	212.3	219.07	238.97	0.510698	0.0247187	None	07052020-am_METABAT_115	TonB-dependent receptor plug domain-containing protein	SusC-like	d__Bacteria;p__Bacteroidota;c__Bacteroidia;o__Flavobacteriales;f__Flavobacteriaceae;g__MAG-121220-bin8;s__MAG-121220-bin8 sp002700465	POMPUseq_7964
20200429_contig_1939_838_#_871921_#_875043_#_-1_#_ID=8393_838	112	1040	TRUE	95.488	98.409	88.168	184.89	227.44	192.41	172.5	181.24	176.09	130.31	150.21	158.87	210.88	229.44	217.03	216.61	200.88	163.87	223.69	208.04	190.89	178.73	179.16	191	0.017594	0.954861	None		TonB-dependent receptor	SusC-like	d__Bacteria;p__Bacteroidota;c__Bacteroidia;o__unclassified Bacteroidia;f__unclassified Bacteroidia;g__unclassified Bacteroidia;s__unclassified Bacteroidia	POMPUseq_6120
20200429_contig_14857_61_#_60089_#_62347_#_-1_#_ID=4503_61	83	752	TRUE	205.74	242.4	245.44	96.917	154.45	136.89	169.3	198.9	179.71	195.46	189.89	200.35	208.88	196.38	185.06	158.92	133.92	128.38	189	194.3	144.66	108.49	95.099	95.936	-0.0973025	0.792415	None		hypothetical protein		d__Eukaryota;p__unclassified Eukaryota;c__unclassified Eukaryota;o__unclassified Eukaryota;f__unclassified Eukaryota;g__unclassified Eukaryota;s__unclassified Eukaryota	POMPUseq_2957
20200429_contig_3935_20_#_21747_#_23660_#_1_#_ID=9967_20	71	637	TRUE	75.8	76.655	70.296	227.38	210.51	188.58	198.05	182.17	183.32	208.13	191.78	219.58	174.9	159.31	155.02	171.98	180.38	206.67	204.55	137.38	190.89	151.42	169.82	148.26	0.37804	0.181318	None	30042020_METABAT_57	30S ribosomal protein S1		d__Bacteria;p__Bacteroidota;c__Bacteroidia;o__Flavobacteriales;f__Flavobacteriaceae;g__Candidatus Prosiliicoccus;s__unclassified Candidatus Prosiliicoccus	POMPUseq_8095
20200429_contig_9558_4_#_3445_#_4170_#_1_#_ID=14755_4	26	241	TRUE	73.831	70.44	72.679	181.16	163.97	180.92	209.24	221.2	214.93	171.03	159.66	125.47	195.89	171.33	177.31	205.73	315.67	242.15	206.94	176.63	167.03	188.88	208.03	203.21	0.150643	0.582161	None	17032020_METABAT_344	Biopolymer transport protein ExbB		d__Bacteria;p__Bacteroidota;c__Bacteroidia;o__Flavobacteriales;f__Flavobacteriaceae;g__SCGC-AAA160-P02;s__unclassified SCGC-AAA160-P02	POMPUseq_11403
20200429_contig_1999_3_#_1515_#_3920_#_1_#_ID=8445_3	89	801	TRUE	35.439	37.292	27.404	148.36	154.45	134.02	202.05	189.6	221.25	169.22	182.33	210.47	178.9	209.41	195.71	162.19	192.68	207.71	245.22	208.04	266.95	102.25	104.44	89.831	-0.114805	0.666102	None	30042020_METABAT_142	3-hydroxyacyl-CoA dehydrogenase		d__Bacteria;p__Bacteroidota;c__Bacteroidia;o__Flavobacteriales;f__Flavobacteriaceae;g__Polaribacter;s__unclassified Polaribacter	POMPUseq_6239
20200506_contig_3_281_#_338499_#_339680_#_-1_#_ID=10692_281	43	393	TRUE	125.02	110.84	114.38	327.28	279.27	265.16	298.68	246.3	287.17	161.07	193.67	144.7	164.91	178.35	192.81	173.07	162.62	207.71	138.76	135.42	181.95	193.56	185.95	170.94	0.257596	0.569564	None	08052020_METABAT_157	elongation factor Tu		d__Bacteria;p__Pseudomonadota;c__Gammaproteobacteria;o__Enterobacterales;f__Alteromonadaceae;g__Glaciecola;s__Glaciecola sp002292215	POMPUseq_19723
20200511_contig_10121_12_#_16547_#_20017_#_1_#_ID=114_12	132	1156	TRUE	62.018	52.83	61.956	170.72	170.31	191.45	234.79	187.74	185.13	176.46	197.45	191.25	180.9	175.34	182.15	157.83	196.78	200.4	199.77	157.01	211.77	172.49	172.37	151.75	0.137297	0.614766	None		Cellobiose phosphorylase	CAZyme	d__Bacteria;p__Bacteroidota;c__Bacteroidia;o__unclassified Bacteroidia;f__unclassified Bacteroidia;g__unclassified Bacteroidia;s__unclassified Bacteroidia	POMPUseq_23005
20200506_contig_16501_44_#_45841_#_47118_#_1_#_ID=5592_44	45	425	TRUE	7.8753		15.489	215.45	208.4	149.33	214.03	206.33	217.64	178.27	186.11	213.51	181.9	205.4	178.27	136.06	140.75	153.43	111.25	200.19	158.08	56.976	67.079	82.854	0.109345	0.779121	None	07052020-am_METABAT_273	Leucine-binding protein domain-containing protein		d__Bacteria;p__Pseudomonadota;c__Alphaproteobacteria;o__Rhodobacterales;f__Rhodobacteraceae;g__Ascidiaceihabitans;s__unclassified Ascidiaceihabitans	POMPUseq_17127
20200506_contig_3824_17_#_16812_#_17897_#_1_#_ID=11304_17	39	361	TRUE	25.595	31.076	42.893	190.85	186.18	193.37	191.67	174.73	195.06	157.45	164.38	166.96	189.89	187.36	188.93	174.16	181.75	179.53	163.88	233.55	250.55	85.074	78.966	104.66	0.0395726	0.881337	None	07052020-am_METABAT_273	TRAP-type mannitol/chloroaromatic compound transport system, periplasmic component		d__Bacteria;p__Pseudomonadota;c__Alphaproteobacteria;o__Rhodobacterales;f__Rhodobacteraceae;g__Ascidiaceihabitans;s__unclassified Ascidiaceihabitans	POMPUseq_19364
20200429_contig_13133_862_#_997306_#_1000677_#_-1_#_ID=2899_862	121	1123	TRUE	204.76	224.79	196.59	126.74	173.49	154.12	167.71	170.08	175.19	169.22	149.27	165.95	174.9	194.38	202.5	200.28	233.68	195.18	173.45	164.86	156.59	221.66	221.62	211.93	0.15868	0.507307	None	05052020-pm_METABAT_198	SusC/RagA family TonB-linked outer membrane protein	SusC-like	d__Bacteria;p__Bacteroidota;c__Bacteroidia;o__Flavobacteriales;f__Flavobacteriaceae;g__CAU-1491;s__unclassified CAU-1491	POMPUseq_1744
20200429_contig_15264_69_#_61192_#_61794_#_1_#_ID=4885_69	22	200	TRUE	174.24	175.06	170.38	146.12	116.36	108.17	175.69	194.25	175.19	167.41	170.05	196.31	239.86	203.39	209.28	188.31	165.35	147.17	217.71	176.63	216.25	133.47	127.37	121.23	-0.194927	0.485948	None		hypothetical protein		d__Eukaryota;p__unclassified Eukaryota;c__Cryptophyceae;o__unclassified Cryptophyceae;f__unclassified Cryptophyceae;g__unclassified Cryptophyceae;s__unclassified Cryptophyceae	POMPUseq_3207
20200506_pm_contig_9033_22_#_14862_#_17123_#_1_#_ID=18468_22	83	753	TRUE	49.221	80.799	36.935	127.48	183.01	166.56	202.85	192.39	182.42	188.22	136.04	145.71	198.89	179.35	186.99	152.39	133.92	213.97	223.69	239.44	231.16	137.37	134.16	115.12	-0.171061	0.529895	None	22042020_METABAT_94_1	Phosphate transporter		d__Bacteria;p__Bacteroidota;c__Bacteroidia;o__Flavobacteriales;f__Flavobacteriaceae;g__SCGC-AAA160-P02;s__unclassified SCGC-AAA160-P02	POMPUseq_21794
20200429_contig_3148_344_#_340441_#_342708_#_1_#_ID=9308_344	82	755	TRUE	80.722	75.619	60.765	169.98	173.49	171.35	205.24	177.52	190.54	169.22	175.72	195.29	177.9	169.33	187.96	157.83	211.82	181.62	167.47	176.63	219.23	160	150.29	144.78	0.128766	0.554127	None	17032020_METABAT_344	aconitate hydratase		d__Bacteria;p__Bacteroidota;c__Bacteroidia;o__Flavobacteriales;f__Flavobacteriaceae;g__SCGC-AAA160-P02;s__unclassified SCGC-AAA160-P02	POMPUseq_6983
20200506_contig_9041_6_#_6003_#_9161_#_-1_#_ID=15108_6	115	1052	TRUE	52.174	56.974	53.616	161.78	203.11	171.35	249.17	221.2	227.57	183.69	178.55	195.29	219.87	211.41	222.84	156.74	150.32	128.38	211.73	172.71	168.52	74.147	74.721	83.726	-0.133345	0.715528	None		Putative outer membrane protein probably involved in nutrient binding	SusC-like	d__Bacteria;p__Bacteroidota;c__Bacteroidia;o__Flavobacteriales;f__Flavobacteriaceae;g__unclassified Flavobacteriaceae;s__unclassified Flavobacteriaceae	POMPUseq_20779
20200511_contig_1552_210_#_229394_#_231046_#_-1_#_ID=4150_210	58	550	TRUE	166.37	186.46	194.21	171.47	173.49	150.29	120.59	127.33	95.723	170.12	154.94	149.76	136.92	127.25	126.92	230.76	198.15	242.15	227.28	300.28	232.65	166.25	174.07	178.79	0.399609	0.122735	None	08042020_METABAT_122	chaperonin GroEL		d__Bacteria;p__Bacteroidota;c__Bacteroidia;o__Cytophagales;f__Cyclobacteriaceae;g__UBA4465;s__unclassified UBA4465	POMPUseq_23741
20200429_scaffold_6872_87_#_88085_#_91192_#_1_#_ID=15195_87	113	1035	TRUE	98.441	110.84	101.27	133.45	151.27	135.93	162.92	173.8	159.84	165.6	191.78	219.58	227.87	216.42	211.22	218.79	247.35	207.71	227.28	288.5	213.26	160	167.27	158.73	0.00664347	0.984077	None	26032020_METABAT_74	SusC/RagA family TonB-linked outer membrane protein	SusC-like	d__Bacteria;p__Bacteroidota;c__Bacteroidia;o__Flavobacteriales;f__Schleiferiaceae;g__Candidatus Abditibacter;s__Candidatus Abditibacter sp003045825	POMPUseq_12744
20200507_contig_11247_744_#_854483_#_858994_#_-1_#_ID=995_744	159	1503	TRUE	15.751	12.431	13.106	333.25	388.23	312.07	236.39	239.79	215.83	198.17	240.91	221.6	170.9	176.34	168.59	154.57	185.85	128.38	71.772	51.028	64.128	46.049	48.399	40.119	0.936583	0.130897	None		hypothetical protein	CAZyme	d__Bacteria;p__Pseudomonadota;c__Gammaproteobacteria;o__Enterobacterales_A;f__Alteromonadaceae;g__unclassified Alteromonadaceae;s__unclassified Alteromonadaceae	POMPUseq_22194
20200506_pm_contig_247_55_#_63455_#_64384_#_-1_#_ID=11322_55	34	309	TRUE	65.956	67.332	69.105	177.43	153.39	182.84	175.69	208.19	196.87	172.84	183.28	167.97	163.91	172.33	154.05	132.8	199.52	165.96	171.06	180.56	192.38	142.83	128.21	146.52	0.110928	0.672062	None	30042020_METABAT_57	Small ribosomal subunit protein uS2		d__Bacteria;p__Bacteroidota;c__Bacteroidia;o__Flavobacteriales;f__Flavobacteriaceae;g__Candidatus Prosiliicoccus;s__unclassified Candidatus Prosiliicoccus	POMPUseq_21412
20200429_contig_17397_22_#_20430_#_22202_#_-1_#_ID=7019_22	66	590	TRUE	110.25	104.62	100.08	168.49	179.83	170.39	195.66	176.59	204.99	186.41	185.17	164.94	144.92	137.27	137.58	165.45	170.82	194.14	162.68	141.31	175.98	184.2	188.5	156.11	0.301757	0.26677	None	17032020_METABAT_344	translational GTPase TypA		d__Bacteria;p__Bacteroidota;c__Bacteroidia;o__Flavobacteriales;f__Flavobacteriaceae;g__SCGC-AAA160-P02;s__unclassified SCGC-AAA160-P02	POMPUseq_4933
20200506_contig_384_1439_#_1730280_#_1733114_#_-1_#_ID=11317_1439	104	944	TRUE	40.361	32.112	33.361	219.18	203.11	170.39	203.64	219.34	237.5	183.69	144.54	166.96	195.89	206.4	194.75	156.74	202.25	163.87	200.96	139.35	167.03	91.318	84.91	86.342	0.0571297	0.887013	None	07052020-pm_METABAT_188	TonB-dependent Receptor Plug Domain	SusC-like	d__Bacteria;p__Bacteroidota;c__Bacteroidia;o__Flavobacteriales;f__Flavobacteriaceae;g__Polaribacter;s__Polaribacter sp900106075	POMPUseq_19536
20200511_contig_18633_318_#_289528_#_290676_#_1_#_ID=6727_318	41	382	TRUE	7.8753	16.574	20.255	161.78	157.62	121.57	206.84	183.1	174.29	152.93	169.11	182.14	172.9	176.34	193.78	180.69	177.65	164.92	167.47	280.65	220.72	103.81	109.53	116.87	-0.0791308	0.767968	None	15052020_METABAT_41_1	TRAP-type C4-dicarboxylate transport system, periplasmic component		d__Bacteria;p__Pseudomonadota;c__Alphaproteobacteria;o__Rhodobacterales;f__Rhodobacteraceae;g__Ascidiaceihabitans;s__unclassified Ascidiaceihabitans	POMPUseq_24182
20200429_contig_2280_56_#_75535_#_78627_#_-1_#_ID=8659_56	110	1030	TRUE	167.35	163.67	169.19	167	187.24	172.31	186.08	213.77	215.83	143.88	143.6	165.95	181.9	213.41	196.68	138.24	163.99	115.86	183.02	208.04	213.26	81.172	73.023	98.552	-0.197756	0.464386	None	07052020-pm_METABAT_111	TonB-dependent receptor	TBDR	d__Bacteria;p__Pseudomonadota;c__Gammaproteobacteria;o__Pseudomonadales;f__Porticoccaceae;g__SAR92;s__unclassified SAR92	POMPUseq_6323
20200506_contig_1973_73_#_79125_#_83636_#_1_#_ID=8604_73	168	1503	TRUE	22.641	27.969	23.829	181.16	266.58	214.43	242.78	229.57	241.11	169.22	155.88	158.87	223.87	206.4	208.31	108.85	142.12	169.09	194.98	102.06	167.03	133.47	116.33	115.12	-0.0272891	0.96488	None	22042020_METABAT_94_1	glutamate synthase large subunit		d__Bacteria;p__Bacteroidota;c__Bacteroidia;o__Flavobacteriales;f__Flavobacteriaceae;g__SCGC-AAA160-P02;s__unclassified SCGC-AAA160-P02	POMPUseq_18000
20200506_contig_9048_3_#_1099_#_2292_#_-1_#_ID=15114_3	39	397	TRUE	64.971	65.261	78.637	147.61	165.02	207.73	192.46	167.3	207.7	168.31	170.05	177.08	208.88	182.35	141.46	158.92	194.05	195.18	162.68	237.48	214.75	69.464	66.23	83.726	0.0802195	0.719675	None		hypothetical protein		d__Bacteria;p__Pseudomonadota;c__Alphaproteobacteria;o__Rhodobacterales;f__Rhodobacteraceae;g__unclassified Rhodobacteraceae;s__unclassified Rhodobacteraceae	POMPUseq_20783
20200429_contig_5054_35_#_27394_#_28410_#_-1_#_ID=10851_35	37	338	TRUE	137.82	145.02	140.59	193.83	180.89	168.48	147.74	155.21	174.29	163.79	168.16	168.98	157.91	163.32	149.21	174.16	184.48	184.75	179.43	135.42	187.91	166.25	165.57	170.07	0.32136	0.18	None	06052020-pm_METABAT_208_1	DNA-directed RNA polymerase subunit alpha		d__Bacteria;p__Pseudomonadota;c__Alphaproteobacteria;o__Rhodobacterales;f__Rhodobacteraceae;g__Planktomarina;s__Planktomarina sp002683685	POMPUseq_8938
20200429_contig_14967_90_#_99035_#_99727_#_1_#_ID=4609_90	24	230	TRUE	105.33	117.05	131.06	184.89	138.58	158.91	201.25	198.9	188.74	169.22	161.55	150.77	172.9	160.31	164.71	173.07	224.11	218.15	162.68	155.05	161.07	204.49	200.39	172.68	0.188298	0.463494	None	17032020_METABAT_344	50S ribosomal protein L1		d__Bacteria;p__Bacteroidota;c__Bacteroidia;o__Flavobacteriales;f__Flavobacteriaceae;g__SCGC-AAA160-P02;s__unclassified SCGC-AAA160-P02	POMPUseq_3046
20200429_scaffold_16575_258_#_256153_#_257214_#_1_#_ID=15167_258	38	353	TRUE	96.472	99.445	98.891	192.34	123.77	127.32	174.1	149.64	156.23	139.35	194.61	133.57	169.9	180.35	192.81	212.26	213.18	189.97	163.88	178.6	247.56	126.44	173.22	159.6	0.0878942	0.761891	None		TRAP dicarboxylate transporter, DctP subunit		d__Bacteria;p__Pseudomonadota;c__Alphaproteobacteria;o__unclassified Alphaproteobacteria;f__unclassified Alphaproteobacteria;g__unclassified Alphaproteobacteria;s__unclassified Alphaproteobacteria	POMPUseq_11952
20200429_contig_14631_327_#_336691_#_337683_#_1_#_ID=4280_327	35	330	TRUE	73.831	63.189	73.871	121.52	100.5	137.85	162.92	173.8	181.51	140.26	134.15	124.46	192.89	242.47	170.52	156.74	191.32	157.61	186.61	229.63	207.3	251.32	268.32	363.68	-0.29031	0.142005	None		Porin		d__Bacteria;p__Pseudomonadota;c__Alphaproteobacteria;o__Rhodobacterales;f__Rhodobacteraceae;g__unclassified Rhodobacteraceae;s__unclassified Rhodobacteraceae	POMPUseq_2641
20200429_contig_7560_163_#_170811_#_173351_#_-1_#_ID=12984_163	92	846	TRUE	41.345	41.435	51.233	211.73	223.21	188.58	205.24	185.89	214.02	152.93	129.43	136.6	169.9	162.31	155.02	142.59	192.68	169.09	174.65	168.78	170.01	108.49	84.91	107.27	0.114627	0.728865	None	07052020-pm_METABAT_188	Outer membrane receptor proteins, mostly Fe transport		d__Bacteria;p__Bacteroidota;c__Bacteroidia;o__Flavobacteriales;f__Flavobacteriaceae;g__Polaribacter;s__Polaribacter sp900106075	POMPUseq_10233
20200429_contig_3148_268_#_248610_#_250088_#_1_#_ID=9308_268	54	492	TRUE	72.846	90.122	73.871	172.21	160.79	179.97	186.08	174.73	165.26	150.21	190.83	164.94	176.9	165.32	161.8	146.95	173.55	193.1	185.41	235.51	243.09	122.54	124.82	116.87	0.0508602	0.854239	None	13052020_METABAT_169	ketol-acid reductoisomerase		d__Bacteria;p__Bacteroidota;c__Bacteroidia;o__Flavobacteriales;f__Flavobacteriaceae;g__SCGC-AAA160-P02;s__unclassified SCGC-AAA160-P02	POMPUseq_6972
20200429_contig_3674_1739_#_1912433_#_1915132_#_1_#_ID=9753_1739	97	899	TRUE	161.44	154.35	156.08	290.75	316.3	256.55	215.62	219.34	235.7	200.89	201.23	221.6	170.9	167.32	153.08	162.19	189.95	162.83	112.44	141.31	96.938	42.927	38.21	44.479	0.610442	0.128118	None	29042020_METABAT_288	TonB-dependent receptor	TBDR	d__Bacteria;p__Bacteroidota;c__Bacteroidia;o__Flavobacteriales;f__Flavobacteriaceae;g__Polaribacter;s__unclassified Polaribacter	POMPUseq_7683
20200429_contig_15382_34_#_39944_#_41131_#_1_#_ID=5000_34	43	395	TRUE	101.39	81.835	101.27	186.38	198.88	180.92	171.7	155.21	166.16	171.03	184.22	164.94	150.91	146.28	155.99	169.81	166.72	213.97	156.7	164.86	183.44	164.69	152.84	152.63	0.35804	0.129369	None	30042020_METABAT_57	elongation factor Tu		d__Bacteria;p__Bacteroidota;c__Bacteroidia;o__Flavobacteriales;f__Flavobacteriaceae;g__Candidatus Prosiliicoccus;s__unclassified Candidatus Prosiliicoccus	POMPUseq_3267
20200429_contig_5378_3_#_1346_#_2491_#_-1_#_ID=11107_3	42	381	TRUE	121.08	107.73	106.04	295.97	294.08	269.95	220.42	175.66	203.19	152.93	189.89	164.94	172.9	164.32	173.43	156.74	144.85	178.48	112.44	188.41	162.56	93.66	101.89	96.808	0.383105	0.310906	None	08052020_METABAT_67_1	Aminomethyl transferase family protein		d__Bacteria;p__Pseudomonadota;c__Alphaproteobacteria;o__Rhodobacterales;f__Rhodobacteraceae;g__Amylibacter;s__Amylibacter sp900197625	POMPUseq_9077
20200429_contig_3674_1793_#_1982185_#_1985217_#_-1_#_ID=9753_1793	110	1010	TRUE	104.35	108.77	96.508	240.8	262.35	246.02	249.96	251.87	242.92	200.89	177.61	211.48	194.89	206.4	203.47	143.68	136.66	151.35	144.74	131.49	101.41	25.756	22.926	27.037	0.244921	0.625659	None	29042020_METABAT_288	TonB-dependent receptor	SusC-like	d__Bacteria;p__Bacteroidota;c__Bacteroidia;o__Flavobacteriales;f__Flavobacteriaceae;g__Polaribacter;s__unclassified Polaribacter	POMPUseq_7692
20200429_scaffold_16575_310_#_305193_#_306227_#_-1_#_ID=15167_310	38	344	TRUE	152.58	170.92	109.61	198.31	192.53	174.22	165.31	163.58	149.91	157.45	171	145.71	140.92	136.26	139.52	158.92	207.72	186.83	138.76	153.08	214.75	207.61	184.25	202.34	0.375055	0.0914565	None		30S ribosomal protein S2		d__Bacteria;p__Pseudomonadota;c__Alphaproteobacteria;o__Rhodobacterales;f__Rhodobacteraceae;g__unclassified Rhodobacteraceae;s__unclassified Rhodobacteraceae	POMPUseq_11967
20200429_contig_3743_510_#_546992_#_548260_#_-1_#_ID=9814_510	46	422	TRUE	13.782	15.538	20.255	146.12	162.91	149.33	175.69	186.81	186.03	134.83	142.65	143.69	179.9	189.37	176.34	164.36	187.22	170.13	222.49	223.74	180.45	128	107.84	115.12	-0.111547	0.617501	None	30042020_METABAT_57	Transporter		d__Bacteria;p__Bacteroidota;c__Bacteroidia;o__Flavobacteriales;f__Flavobacteriaceae;g__Candidatus Prosiliicoccus;s__unclassified Candidatus Prosiliicoccus	POMPUseq_7946
20200429_contig_15704_146_#_131418_#_131951_#_-1_#_ID=5315_146	19	177	TRUE	691.06	654.68	698.2	162.52	160.79	132.1	122.99	108.74	131.85	216.27	167.22	158.87	133.92	128.25	139.52	202.46	168.09	213.97	101.68	27.477	68.602	175.61	177.46	164.84	1.01711	0.040905	Fold-change		R-phycocyanin-2 beta chain		d__Eukaryota;p__unclassified Eukaryota;c__unclassified Eukaryota;o__unclassified Eukaryota;f__unclassified Eukaryota;g__unclassified Eukaryota;s__unclassified Eukaryota	POMPUseq_3419
20200429_contig_3743_319_#_345217_#_346209_#_-1_#_ID=9814_319	37	330	TRUE	102.38	87.014	79.828	166.25	156.56	175.18	159.72	150.57	179.71	147.5	154.94	150.77	165.91	148.29	161.8	149.12	132.56	175.35	165.08	188.41	177.47	192.78	187.65	177.05	0.0970372	0.693787	None	13052020_METABAT_380	DNA-directed RNA polymerase subunit alpha		d__Bacteria;p__Bacteroidota;c__Bacteroidia;o__Flavobacteriales;f__Flavobacteriaceae;g__Candidatus Prosiliicoccus;s__unclassified Candidatus Prosiliicoccus	POMPUseq_7911
20200511_contig_16985_54_#_35570_#_36061_#_1_#_ID=5305_54	18	163	TRUE	149.63	160.56	154.89	115.56	81.454	69.88	128.58	136.63	120.11	163.79	161.55	138.63	164.91	160.31	196.68	266.68	187.22	215.02	153.11	141.31	170.01	329.37	311.62	348.86	0.115099	0.775235	None		Photosystem II extrinsic protein V		d__Eukaryota;p__Bacillariophyta;c__unclassified Bacillariophyta;o__unclassified Bacillariophyta;f__unclassified Bacillariophyta;g__unclassified Bacillariophyta;s__unclassified Bacillariophyta	POMPUseq_23934
20200429_scaffold_9575_441_#_590293_#_591048_#_-1_#_ID=15203_441	27	251	TRUE	240.2	222.71	258.55	100.64	122.71	131.14	154.13	161.72	157.13	166.5	157.77	172.02	179.9	173.34	162.77	143.68	143.49	106.46	160.29	194.3	183.44	106.93	118.87	128.21	-0.127368	0.651463	None		hypothetical protein		d__Eukaryota;p__unclassified Eukaryota;c__unclassified Eukaryota;o__unclassified Eukaryota;f__unclassified Eukaryota;g__unclassified Eukaryota;s__unclassified Eukaryota	POMPUseq_12931
20200429_contig_1994_60_#_66349_#_68865_#_-1_#_ID=8441_60	94	838	TRUE	122.07	109.8	94.126	184.89	179.83	183.79	216.42	179.38	158.03	207.22	225.79	213.51	151.91	138.27	144.36	160.01	181.75	222.32	149.53	141.31	159.57	143.61	141.8	121.23	0.481027	0.0721027	None	17032020_METABAT_344	DNA gyrase subunit A		d__Bacteria;p__Bacteroidota;c__Bacteroidia;o__Flavobacteriales;f__Flavobacteriaceae;g__SCGC-AAA160-P02;s__unclassified SCGC-AAA160-P02	POMPUseq_6226
20200511_contig_22219_12_#_15599_#_16942_#_-1_#_ID=9977_12	49	447	TRUE	37.408																	51.145				167.81	158.78	170.94			NA		Ribulose bisphosphate carboxylase large chain, chromosomal		d__Eukaryota;p__Bacillariophyta;c__unclassified Bacillariophyta;o__unclassified Bacillariophyta;f__unclassified Bacillariophyta;g__unclassified Bacillariophyta;s__unclassified Bacillariophyta	POMPUseq_24771
20200429_contig_1999_5_#_5138_#_6946_#_1_#_ID=8445_5	67	602	TRUE	49.221	51.794	50.041	143.89	147.04	133.06	168.51	184.03	189.64	140.26	151.16	163.93	157.91	158.31	180.21	179.6	195.42	191.01	222.49	221.77	265.46	113.17	111.23	105.53	-0.0808611	0.668819	None	22042020_METABAT_94_1	Acyl-CoA dehydrogenase related to the alkylation response protein AidB		d__Bacteria;p__Bacteroidota;c__Bacteroidia;o__Flavobacteriales;f__Flavobacteriaceae;g__SCGC-AAA160-P02;s__unclassified SCGC-AAA160-P02	POMPUseq_6242
20200429_contig_13536_98_#_101113_#_103602_#_1_#_ID=3259_98	88	829	TRUE	99.426	83.906	79.828	157.3	148.1	123.49	147.74	144.06	142.68	136.64	122.81	158.87	200.89	203.39	185.06	175.25	221.38	177.44	307.43	294.39	290.81	160.78	142.65	167.45	-0.20458	0.348101	None	13052020_METABAT_236	TonB-dependent receptor	TBDR	d__Bacteria;p__Pseudomonadota;c__Gammaproteobacteria;o__Pseudomonadales;f__Porticoccaceae;g__SAR92;s__unclassified SAR92	POMPUseq_1912
20200506_contig_6785_43_#_50913_#_52466_#_-1_#_ID=13369_43	57	517	TRUE	61.033	53.866	55.999	120.03	158.68	141.67	156.53	185.89	194.16	157.45	151.16	185.18	185.89	185.36	162.77	151.3	180.38	177.44	206.94	249.25	225.19	116.29	118.87	116.87	-0.111152	0.590964	None	13052020_METABAT_169	RagB/SusD family nutrient uptake outer membrane protein	SusD-like	d__Bacteria;p__Bacteroidota;c__Bacteroidia;o__Flavobacteriales;f__Flavobacteriaceae;g__SCGC-AAA160-P02;s__unclassified SCGC-AAA160-P02	POMPUseq_20255
20200429_contig_13716_6_#_2504_#_4630_#_-1_#_ID=3426_6	78	708	TRUE	65.956	52.83	38.127	216.2	198.88	177.09	158.12	142.2	140.88	163.79	179.5	197.32	124.93	116.23	131.77	191.57	187.22	183.7	132.78	157.01	223.7	158.44	153.69	143.9	0.559964	0.0154411	p-value	13052020_METABAT_380	elongation factor G		d__Bacteria;p__Bacteroidota;c__Bacteroidia;o__Flavobacteriales;f__Flavobacteriaceae;g__Candidatus Prosiliicoccus;s__unclassified Candidatus Prosiliicoccus	POMPUseq_2029
20200429_contig_2313_209_#_182033_#_183373_#_1_#_ID=8685_209	48	446	TRUE	152.58	148.13	147.74	210.24	156.56	146.46	157.33	143.13	130.04	160.17	213.51	167.97	179.9	169.33	142.43	170.89	157.15	176.4	165.08	300.28	216.25	122.54	111.23	126.46	0.180166	0.405501	None	15042020_METABAT_235_1	ABC-type glycerol-3-phosphate transport system, periplasmic component		d__Bacteria;p__Pseudomonadota;c__Alphaproteobacteria;o__Rhodobacterales;f__Rhodobacteraceae;g__Planktomarina;s__unclassified Planktomarina	POMPUseq_6352
20200429_contig_312_198_#_219613_#_222177_#_1_#_ID=9288_198	92	854	TRUE	129.94	124.31	114.38	154.32	157.62	122.53	167.71	168.23	156.23	145.69	144.54	170	166.9	218.42	192.81	163.27	187.22	132.56	227.28	213.92	198.35	131.12	132.46	111.63	-0.123698	0.623068	None	07052020-pm_METABAT_111	TonB-dependent receptor	TBDR	d__Bacteria;p__Pseudomonadota;c__Gammaproteobacteria;o__Pseudomonadales;f__Porticoccaceae;g__SAR92;s__unclassified SAR92	POMPUseq_6958
20200429_contig_17_10_#_9983_#_11584_#_-1_#_ID=6625_10	59	533	TRUE	127.97	140.88	134.64	171.47	169.26	126.36	155.73	111.53	123.72	187.31	199.34	189.22	161.91	187.36	184.09	224.23	163.99	216.06	138.76	141.31	158.08	114.73	118.87	92.447	0.460444	0.0739079	None		Peptide/nickel/opine uptake family ABC transporter, periplasmic substrate-binding protein		d__Bacteria;p__Pseudomonadota;c__Alphaproteobacteria;o__unclassified Alphaproteobacteria;f__unclassified Alphaproteobacteria;g__unclassified Alphaproteobacteria;s__unclassified Alphaproteobacteria	POMPUseq_5521
20200429_contig_9342_697_#_750389_#_753649_#_1_#_ID=14557_697	117	1086	TRUE	551.27	571.81	544.5	144.63	154.45	142.63	121.39	155.21	148.1	159.26	164.38	177.08	164.91	164.32	153.08	194.84	196.78	155.52	124.41	151.12	98.429	120.98	131.61	116.87	0.412812	0.0848988	None	15042020_METABAT_4	SusC/RagA family TonB-linked outer membrane protein	SusC-like	d__Bacteria;p__Bacteroidota;c__Bacteroidia;o__Flavobacteriales;f__Flavobacteriaceae;g__UBA7428;s__unclassified UBA7428	POMPUseq_11326
20200429_contig_3215_72_#_78680_#_81505_#_-1_#_ID=9367_72	101	941	TRUE	34.454	31.076	25.021	134.19	135.4	116.79	157.33	182.17	177.9	150.21	153.99	202.38	182.9	190.37	170.52	155.65	157.15	137.78	187.8	176.63	165.54	73.367	65.381	57.562	-0.0707043	0.8124	None		TonB-dependent receptor plug domain-containing protein	TBDR	d__Bacteria;p__Bacteroidota;c__Bacteroidia;o__Flavobacteriales;f__Flavobacteriaceae;g__unclassified Flavobacteriaceae;s__unclassified Flavobacteriaceae	POMPUseq_7303
20200429_contig_11272_3_#_1482_#_3605_#_1_#_ID=1171_3	77	707	TRUE	37.408	33.148	16.68	199.05	192.53	152.2	149.34	171.01	149.91	220.8	187.06	190.23	136.92	151.29	135.64	183.96	232.31	207.71	137.56	147.2	158.08	154.54	161.33	154.37	0.582008	0.0146727	p-value	13052020_METABAT_380	Peptidylprolyl isomerase		d__Bacteria;p__Bacteroidota;c__Bacteroidia;o__Flavobacteriales;f__Flavobacteriaceae;g__Candidatus Prosiliicoccus;s__unclassified Candidatus Prosiliicoccus	POMPUseq_867
20200429_contig_6459_60_#_100951_#_101838_#_-1_#_ID=12047_60	32	295	TRUE	332.73	272.44	331.23	131.21	116.36	94.769	134.96	158	141.78	152.02	156.82	141.66	171.9	175.34	179.24	156.74	144.85	117.95	177.04	233.55	258	95.221	100.19	98.552	-0.228826	0.302857	None		hypothetical protein		d__Eukaryota;p__unclassified Eukaryota;c__unclassified Eukaryota;o__unclassified Eukaryota;f__unclassified Eukaryota;g__unclassified Eukaryota;s__unclassified Eukaryota	POMPUseq_9639
20200429_contig_14214_3_#_1374_#_2090_#_-1_#_ID=3879_3	25	238	TRUE	272.68	293.15	281.19	113.32	80.397	91.897	153.33	168.23	166.16	197.27	176.66	152.79	220.87	169.33	201.53	141.5	131.19	129.43	154.31	162.9	153.61	124.88	117.18	130.82	-0.207349	0.537424	None		hypothetical protein		d__Eukaryota;p__unclassified Eukaryota;c__unclassified Eukaryota;o__unclassified Eukaryota;f__unclassified Eukaryota;g__unclassified Eukaryota;s__unclassified Eukaryota	POMPUseq_2380
20200429_contig_4266_3_#_4461_#_7646_#_-1_#_ID=10197_3	115	1061	TRUE	250.04	263.11	221.61	172.96	178.78	167.52	122.99	136.63	135.46	169.22	170.05	161.9	147.92	147.29	146.3	151.3	183.12	133.6	122.01	109.91	87.99	165.47	150.29	154.37	0.562091	0.0551401	None	03042020_METABAT_33	TonB-linked SusC/RagA family outer membrane protein	SusC-like	d__Bacteria;p__Bacteroidota;c__Bacteroidia;o__Flavobacteriales;f__Flavobacteriaceae;g__MS024-2A;s__MS024-2A sp000173095	POMPUseq_8394
20200429_contig_2482_118_#_116979_#_118976_#_1_#_ID=8817_118	74	665	TRUE	126.99	110.84	117.95	165.51	192.53	188.58	182.88	157.07	177.9	149.31	146.43	164.94	150.91	151.29	136.61	145.86	121.62	197.27	169.86	153.08	196.86	153.76	140.95	123.84	0.174459	0.568324	None	17032020_METABAT_344	Succinate dehydrogenase/fumarate reductase, flavoprotein subunit		d__Bacteria;p__Bacteroidota;c__Bacteroidia;o__Flavobacteriales;f__Flavobacteriaceae;g__SCGC-AAA160-P02;s__unclassified SCGC-AAA160-P02	POMPUseq_6531
20200506_contig_5674_11_#_8700_#_11609_#_-1_#_ID=12608_11	105	969	TRUE	46.267	52.83	60.765	124.5	138.58	131.14	162.92	151.5	174.29	143.88	161.55	166.96	162.91	152.29	163.74	174.16	184.48	132.56	166.27	157.01	168.52	122.54	111.23	93.32	0.0706514	0.800745	None	17032020_METABAT_100	TonB-dependent receptor	TBDR	d__Bacteria;p__Bacteroidota;c__Bacteroidia;o__Flavobacteriales;f__Flavobacteriaceae;g__SCGC-AAA160-P02;s__unclassified SCGC-AAA160-P02	POMPUseq_20058
20200429_contig_18553_20_#_21046_#_22560_#_-1_#_ID=8227_20	54	504	TRUE	598.52	589.42	599.31	167	118.48	97.641	73.472	87.366	81.275	190.03	179.5	160.89	110.94	112.22	144.36	160.01	165.35	138.82	143.54	141.31	174.49	152.98	152.84	150.01	0.580922	0.0310368	None		hypothetical protein		d__Eukaryota;p__unclassified Eukaryota;c__unclassified Eukaryota;o__unclassified Eukaryota;f__unclassified Eukaryota;g__unclassified Eukaryota;s__unclassified Eukaryota	POMPUseq_5953
20200429_scaffold_16575_437_#_442643_#_445045_#_-1_#_ID=15167_437	88	800	TRUE	158.49	136.74	147.74	276.59	289.85	273.78	202.05	225.85	232.08	146.59	151.16	166.96	113.93	92.178	103.67	102.32	151.69	132.56	90.912	51.028	67.111	213.86	216.52	207.57	0.801781	0.168316	None	08052020_METABAT_67_1	endopeptidase La		d__Bacteria;p__Pseudomonadota;c__Alphaproteobacteria;o__Rhodobacterales;f__Rhodobacteraceae;g__Amylibacter;s__Amylibacter sp900197625	POMPUseq_12004
20200429_contig_278_415_#_417950_#_418669_#_-1_#_ID=9033_415	27	239	TRUE	127.97	145.02	123.91	162.52	170.31	224.96	146.15	140.34	157.13	168.31	150.21	168.98	135.92	143.28	147.27	158.92	204.98	243.2	84.931	143.27	119.31	181.08	155.39	138.67	0.627635	0.0115753	p-value		30S ribosomal protein S3		d__Bacteria;p__Pseudomonadota;c__Alphaproteobacteria;o__Rhodobacterales;f__Rhodobacteraceae;g__unclassified Rhodobacteraceae;s__unclassified Rhodobacteraceae	POMPUseq_6792
20200429_contig_7411_3_#_2170_#_4395_#_1_#_ID=12858_3	82	741	TRUE	128.96	104.62	102.47	164.76	135.4	140.72	173.3	149.64	157.13	152.93	168.16	147.74	113.93	113.22	99.795	173.07	200.88	180.57	105.27	86.355	184.93	146.73	181.71	156.99	0.529063	0.06678	None	17032020_METABAT_344	Isocitrate dehydrogenase [NADP]		d__Bacteria;p__Bacteroidota;c__Bacteroidia;o__Flavobacteriales;f__Flavobacteriaceae;g__SCGC-AAA160-P02;s__unclassified SCGC-AAA160-P02	POMPUseq_10103
20200429_contig_17555_24_#_27985_#_29118_#_-1_#_ID=7182_24	42	377	TRUE	204.76	204.07	251.4	125.99	118.48	94.769	105.42	109.67	111.08	118.54	104.86	106.25	136.92	156.3	165.68	149.12	183.12	146.13	160.29	129.53	170.01	184.98	184.25	199.72	0.0630328	0.811593	None		hypothetical protein		d__Eukaryota;p__unclassified Eukaryota;c__unclassified Eukaryota;o__unclassified Eukaryota;f__unclassified Eukaryota;g__unclassified Eukaryota;s__unclassified Eukaryota	POMPUseq_5035
20200511_contig_16985_62_#_42542_#_44743_#_-1_#_ID=5305_62	82	733	TRUE	162.43	170.92	168	86.48	114.25	124.44	149.34	121.75	130.94	124.88	118.09	112.32	169.9	146.28	144.36	176.34	125.72	195.18	150.72	143.27	122.29	228.69	214.82	190.13	0.035519	0.924764	None		hypothetical protein		d__Eukaryota;p__Bacillariophyta;c__unclassified Bacillariophyta;o__unclassified Bacillariophyta;f__unclassified Bacillariophyta;g__unclassified Bacillariophyta;s__unclassified Bacillariophyta	POMPUseq_23940
20200429_contig_10458_7_#_7756_#_8523_#_1_#_ID=422_7	27	255	TRUE	35.439	46.615	38.127	138.67	135.4	154.12	153.33	164.51	146.29	142.97	119.04	108.27	161.91	125.24	133.71	145.86	195.42	171.18	174.65	204.11	152.12	142.05	153.69	143.9	0.0683709	0.807087	None	13052020_METABAT_380	Flagellar motor protein MotA		d__Bacteria;p__Bacteroidota;c__Bacteroidia;o__Flavobacteriales;f__Flavobacteriaceae;g__Candidatus Prosiliicoccus;s__unclassified Candidatus Prosiliicoccus	POMPUseq_177
20200429_contig_16989_184_#_179663_#_181096_#_-1_#_ID=6615_184	51	477	TRUE	130.93	125.34	141.78	190.85	153.39	121.57	140.55	138.48	149.91	150.21	156.82	149.76	118.93	134.26	143.4	150.21	139.39	131.51	143.54	192.34	232.65	150.64	144.35	177.92	0.151526	0.487127	None	08052020_METABAT_67_1	F0F1 ATP synthase subunit beta		d__Bacteria;p__Pseudomonadota;c__Alphaproteobacteria;o__Rhodobacterales;f__Rhodobacteraceae;g__Amylibacter;s__Amylibacter sp900197625	POMPUseq_4618
20200505_contig_7742_473_#_560193_#_564536_#_1_#_ID=11900_473	160	1447	TRUE	213.62	183.35	185.87	139.41	205.22	179.01	108.61	124.54	115.59	127.59	121.87	105.24	145.92	122.24	131.77	164.36	153.05	163.87	106.46	66.729	102.9	233.37	213.12	204.08	0.595606	0.0821451	None	20042020_METABAT_280	DNA-directed RNA polymerase subunit beta'		d__Bacteria;p__Bacteroidota;c__Bacteroidia;o__Flavobacteriales;f__Schleiferiaceae;g__Candidatus Abditibacter;s__Candidatus Abditibacter sp002387615	POMPUseq_14390
20200506_contig_20413_2_#_1021_#_3510_#_1_#_ID=9259_2	82	829	TRUE	166.37	152.27	187.06	108.1	141.75	118.7	100.62	95.731	96.626	95.919	90.694	105.24	142.92	135.26	124.02	188.31	221.38	141.95	147.13	160.93	162.56	266.93	264.92	258.16	0.208203	0.353176	None		hypothetical protein		d__Bacteria;p__Pseudomonadota;c__Gammaproteobacteria;o__unclassified Gammaproteobacteria;f__unclassified Gammaproteobacteria;g__unclassified Gammaproteobacteria;s__unclassified Gammaproteobacteria	POMPUseq_18366
20200429_contig_57_5_#_5639_#_6877_#_-1_#_ID=11387_5	45	412	TRUE	109.27	105.66	119.15	137.18	151.27	128.27	117.4	115.25	129.14	171.93	161.55	147.74	166.9	173.34	163.74	146.95	120.26	182.66	154.31	196.26	158.08	125.66	123.12	89.831	0.167455	0.527744	None		ABC transporter, substrate-binding protein		d__Bacteria;p__Pseudomonadota;c__unclassified Pseudomonadota;o__unclassified Pseudomonadota;f__unclassified Pseudomonadota;g__unclassified Pseudomonadota;s__unclassified Pseudomonadota	POMPUseq_9285
20200511_contig_16985_11_#_7598_#_8017_#_-1_#_ID=5305_11	16	139	TRUE	118.13	127.41	126.3	129.72	145.98	141.67	83.055	82.719	64.117	180.98	152.1	113.33	173.9	142.28	163.74	268.86	235.05	301.65	100.48	56.916	85.007	872.6	804.95	803.25	1.02203	0.0125429	Both		hypothetical protein		d__Eukaryota;p__Bacillariophyta;c__unclassified Bacillariophyta;o__unclassified Bacillariophyta;f__unclassified Bacillariophyta;g__unclassified Bacillariophyta;s__unclassified Bacillariophyta	POMPUseq_23920
20200505_contig_2581_2_#_251_#_3556_#_-1_#_ID=8154_2	116	1101	TRUE	63.002	61.117	54.807	102.14	144.93	104.34	188.47	137.56	164.36	137.54	131.32	122.44	162.91	160.31	164.71	152.39	176.29	149.26	206.94	186.45	164.05	119.42	106.99	102.04	-0.156323	0.539249	None		hypothetical protein		d__Bacteria;p__Bacteroidota;c__Bacteroidia;o__unclassified Bacteroidia;f__unclassified Bacteroidia;g__unclassified Bacteroidia;s__unclassified Bacteroidia	POMPUseq_13972
20200506_contig_692_240_#_240341_#_247633_#_-1_#_ID=13474_240	273	2430	TRUE	1.9688			114.81	192.53	173.26	170.9	163.58	171.58	128.5	118.09	132.56	158.91	159.31	159.87	112.11	91.559	94.983	153.11	162.9	149.14	73.367	65.381	67.155	-0.176622	0.632594	None	13052020_METABAT_380	cell surface protein SprA		d__Bacteria;p__Bacteroidota;c__Bacteroidia;o__Flavobacteriales;f__Flavobacteriaceae;g__Candidatus Prosiliicoccus;s__unclassified Candidatus Prosiliicoccus	POMPUseq_20320
20200429_contig_7163_164_#_157341_#_159017_#_-1_#_ID=12652_164	61	558	TRUE	157.51	198.89	139.4	199.05	177.72	176.14	116.6	99.449	111.08	142.07	126.59	111.31	71.959	76.147	87.2	126.27	144.85	154.48	118.42	84.392	146.15	207.61	195.29	166.58	0.774295	0.00908476	p-value	17042020_METABAT_221_1	30S ribosomal protein S1		d__Bacteria;p__Pseudomonadota;c__Alphaproteobacteria;o__Rhodobacterales;f__Rhodobacteraceae;g__Planktomarina;s__unclassified Planktomarina	POMPUseq_10044
20200429_contig_15180_6_#_4532_#_5065_#_-1_#_ID=4812_6	19	177	TRUE	254.96	232.04	270.46	140.16	117.42	110.09	138.16	130.12	139.97	154.74	148.32	127.5	135.92	130.25	154.05	197.02	140.75	151.35	110.05	96.168	123.78	144.39	151.99	151.75	0.331461	0.208904	None		R-phycocyanin-2 beta chain		d__Eukaryota;p__unclassified Eukaryota;c__unclassified Eukaryota;o__unclassified Eukaryota;f__unclassified Eukaryota;g__unclassified Eukaryota;s__unclassified Eukaryota	POMPUseq_3150
20200429_contig_278_421_#_421352_#_422095_#_-1_#_ID=9033_421	26	247	TRUE	96.472	96.337	101.27	140.16	153.39	140.72	131.77	155.21	160.74	133.02	109.59	134.58	178.9	166.32	142.43	133.88	188.58	155.52	160.29	164.86	174.49	114.73	120.57	117.74	0.0236369	0.930853	None	11052020_METABAT_383	50S ribosomal protein L3		d__Bacteria;p__Pseudomonadota;c__Alphaproteobacteria;o__Rhodobacterales;f__Rhodobacteraceae;g__Amylibacter;s__unclassified Amylibacter	POMPUseq_6797
20200511_contig_1170_948_#_984367_#_986022_#_1_#_ID=1256_948	58	551	TRUE	304.18	282.8	296.67	140.9	156.56	125.4	83.854	104.1	80.371	137.54	164.38	139.64	102.94	91.177	94.951	154.57	146.22	174.31	99.285	86.355	76.059	290.35	270.86	275.6	0.897168	0.00124497	p-value	15052020_METABAT_459_1	chaperonin GroEL		d__Bacteria;p__Pseudomonadota;c__Gammaproteobacteria;o__Pseudomonadales;f__OM182;g__UBA9926;s__unclassified UBA9926	POMPUseq_23199
20200429_contig_14857_121_#_106154_#_107209_#_-1_#_ID=4503_121	39	351	TRUE	141.76	159.53	137.02	62.624	99.438	75.624	171.7	181.24	150.81	165.6	151.16	118.39	172.9	152.29	155.02	77.283	101.12	96.027	126.8	151.12	143.17	60.879	55.192	47.968	-0.441491	0.191946	None		hypothetical protein		d__Eukaryota;p__unclassified Eukaryota;c__unclassified Eukaryota;o__unclassified Eukaryota;f__unclassified Eukaryota;g__unclassified Eukaryota;s__unclassified Eukaryota	POMPUseq_2945
20200506_contig_11245_308_#_280792_#_281943_#_-1_#_ID=952_308	40	383	TRUE			2.3829	213.22	122.71	113.91	218.02	171.94	190.54	164.69	166.27	210.47	135.92	174.34	142.43	115.38	122.99	83.501	106.46	215.89	149.14	31.22	28.869	36.63	-0.0384298	0.940128	None	07052020-am_METABAT_273	D-xylose ABC transporter substrate-binding protein		d__Bacteria;p__Pseudomonadota;c__Alphaproteobacteria;o__Rhodobacterales;f__Rhodobacteraceae;g__Ascidiaceihabitans;s__unclassified Ascidiaceihabitans	POMPUseq_15821
20200506_contig_1885_23_#_25720_#_27000_#_-1_#_ID=7767_23	46	426	TRUE	56.111	46.615	58.382	122.27	111.07	112	109.41	120.83	124.62	123.07	106.75	150.77	148.91	175.34	152.12	180.69	158.52	168.05	129.19	253.18	155.1	150.64	148.59	160.47	0.0534278	0.832394	None		Branched-chain amino acid ABC transporter, periplasmic branched-chain amino acid binding protein, putative		d__Bacteria;p__Pseudomonadota;c__Alphaproteobacteria;o__Rhodobacterales;f__Rhodobacteraceae;g__unclassified Rhodobacteraceae;s__unclassified Rhodobacteraceae	POMPUseq_17708
20200506_contig_6231_284_#_309632_#_311821_#_1_#_ID=12975_284	80	729	TRUE	45.283	51.794	33.361	140.16	171.37	139.76	161.32	145.92	162.55	145.69	108.64	134.58	137.92	151.29	152.12	94.699	103.86	135.69	165.08	178.6	152.12	72.586	65.381	68.027	-0.0930465	0.7754	None	30042020_METABAT_57	catalase/peroxidase HPI	CAZyme	d__Bacteria;p__Bacteroidota;c__Bacteroidia;o__Flavobacteriales;f__Flavobacteriaceae;g__Candidatus Prosiliicoccus;s__unclassified Candidatus Prosiliicoccus	POMPUseq_20173
20200429_contig_14212_115_#_101787_#_102206_#_-1_#_ID=3877_115	16	139	TRUE	149.63	170.92	170.38	84.989	86.744	68.923	120.59	126.4	112.88	172.84	136.99	132.56	229.87	208.4	224.78	141.5	139.39	114.81	124.41	129.53	137.2	272.39	276.81	267.75	-0.203121	0.587463	None		hypothetical protein		d__Eukaryota;p__unclassified Eukaryota;c__unclassified Eukaryota;o__unclassified Eukaryota;f__unclassified Eukaryota;g__unclassified Eukaryota;s__unclassified Eukaryota	POMPUseq_2317
20200429_contig_278_230_#_236470_#_237411_#_-1_#_ID=9033_230	34	313	TRUE	96.472	108.77	86.977	191.6	181.95	169.44	145.35	124.54	142.68	150.21	171.94	162.91	132.92	137.27	130.8	138.24	151.69	158.65	124.41	158.97	134.22	99.123	96.797	78.493	0.445867	0.0374175	None	08052020_METABAT_67_1	Glycine betaine/proline ABC transporter, periplasmic substrate-binding protein		d__Bacteria;p__Pseudomonadota;c__Alphaproteobacteria;o__Rhodobacterales;f__Rhodobacteraceae;g__Amylibacter;s__Amylibacter sp900197625	POMPUseq_6740
20200511_contig_18562_27_#_22962_#_24227_#_-1_#_ID=6661_27	44	421	TRUE	25.595	17.61	21.446	104.37	133.29	126.36	157.33	156.14	161.65	145.69	111.48	141.66	166.9	176.34	164.71	128.44	150.32	132.56	177.04	215.89	189.4	89.757	92.552	88.087	-0.230587	0.234381	None		OmpA family protein		d__Bacteria;p__Bacteroidota;c__Bacteroidia;o__Flavobacteriales;f__Flavobacteriaceae;g__unclassified Flavobacteriaceae;s__unclassified Flavobacteriaceae	POMPUseq_24179
20200506_contig_10945_147_#_151827_#_154010_#_1_#_ID=733_147	82	727	TRUE	38.392	25.897	33.361	158.8	169.26	152.2	122.19	119.9	139.07	163.79	151.16	192.26	135.92	158.31	152.12	123	120.26	138.82	147.13	109.91	170.01	99.904	87.457	71.516	0.311167	0.307553	None	30042020_METABAT_57	Glutamine synthetase		d__Bacteria;p__Bacteroidota;c__Bacteroidia;o__Flavobacteriales;f__Flavobacteriaceae;g__Candidatus Prosiliicoccus;s__unclassified Candidatus Prosiliicoccus	POMPUseq_15654
20200506_contig_11245_77_#_76710_#_78350_#_1_#_ID=952_77	58	546	TRUE			5.9573	212.47	202.05	207.73	193.26	216.56	220.34	133.02	112.42	135.59	138.92	149.29	160.83	103.41	143.49	110.64	137.56	92.243	122.29	118.64	105.29	111.63	0.110049	0.836178	None	15052020_METABAT_41_1	chaperonin GroEL		d__Bacteria;p__Pseudomonadota;c__Alphaproteobacteria;o__Rhodobacterales;f__Rhodobacteraceae;g__Ascidiaceihabitans;s__unclassified Ascidiaceihabitans	POMPUseq_15844
20200429_contig_278_202_#_200914_#_202449_#_-1_#_ID=9033_202	55	511	TRUE	141.76	158.49	129.87	190.11	158.68	131.14	118.99	106.88	108.37	120.35	141.71	109.28	87.95	91.177	102.7	157.83	128.46	160.74	100.48	160.93	187.91	186.54	186.8	170.07	0.497352	0.0597811	None		F0F1 ATP synthase subunit alpha		d__Bacteria;p__Pseudomonadota;c__Alphaproteobacteria;o__Rhodobacterales;f__Rhodobacteraceae;g__unclassified Rhodobacteraceae;s__unclassified Rhodobacteraceae	POMPUseq_6728
20200511_contig_16985_72_#_60860_#_61507_#_1_#_ID=5305_72	24	215	TRUE	130.93	142.95	159.66	96.917	117.42	102.43	119.79	131.05	136.36	135.74	109.59	121.43	148.91	147.29	131.77	167.63	135.29	168.05	178.24	249.25	187.91	133.47	146.89	166.58	-0.112286	0.642058	None		hypothetical protein		d__Eukaryota;p__Bacillariophyta;c__unclassified Bacillariophyta;o__unclassified Bacillariophyta;f__unclassified Bacillariophyta;g__unclassified Bacillariophyta;s__unclassified Bacillariophyta	POMPUseq_23949
20200506_contig_12684_36_#_35414_#_36838_#_1_#_ID=2176_36	51	474	TRUE	150.61	123.27	137.02	153.58	142.81	101.47	132.57	128.26	137.26	103.16	116.2	115.35	133.92	128.25	134.68	155.65	106.59	128.38	151.92	172.71	180.45	167.03	169.82	162.22	-0.0319799	0.91689	None	30042020_METABAT_88_1	F0F1 ATP synthase subunit beta		d__Bacteria;p__Pseudomonadota;c__Alphaproteobacteria;o__Rhodobacterales;f__Rhodobacteraceae;g__Tateyamaria;s__unclassified Tateyamaria	POMPUseq_16281
20200506_contig_9776_6_#_2658_#_5762_#_-1_#_ID=15666_6	114	1034	TRUE	6.8909	5.1794	5.9573	152.83	179.83	160.82	133.37	145.92	150.81	142.97	161.55	173.03	155.91	133.26	154.05	129.53	109.32	137.78	122.01	133.46	152.12	86.635	57.739	57.562	0.249135	0.405367	None		Sortilin N-terminal domain-containing protein	CAZyme	d__Bacteria;p__Bacteroidota;c__Bacteroidia;o__Flavobacteriales;f__Flavobacteriaceae;g__unclassified Flavobacteriaceae;s__unclassified Flavobacteriaceae	POMPUseq_20884
20200507_pm_contig_6253_2_#_215_#_1204_#_-1_#_ID=11588_2	35	329	TRUE	88.597	85.978	85.785	182.65	132.23	111.04	154.93	118.97	123.72	148.4	184.22	171.01	140.92	159.31	160.83	157.83	116.16	177.44	107.66	145.23	138.7	92.879	77.268	71.516	0.318588	0.289245	None	08052020_METABAT_67_1	Taurine ABC transporter, periplasmic taurine-binding protein		d__Bacteria;p__Pseudomonadota;c__Alphaproteobacteria;o__Rhodobacterales;f__Rhodobacteraceae;g__Amylibacter;s__Amylibacter sp900197625	POMPUseq_22915
20200429_contig_17251_3_#_1620_#_2666_#_1_#_ID=6876_3	37	348	TRUE	75.8	75.619	79.828	152.83	92.033	91.897	136.56	112.46	113.78	143.88	153.05	155.83	185.89	175.34	148.24	154.57	142.12	136.73	119.62	213.92	134.22	61.659	76.419	82.854	0.0615018	0.862892	None	08052020_METABAT_67_1	Sugar ABC transporter, periplasmic sugar-binding protein		d__Bacteria;p__Pseudomonadota;c__Alphaproteobacteria;o__Rhodobacterales;f__Rhodobacteraceae;g__Amylibacter;s__Amylibacter sp900197625	POMPUseq_4842
20200429_contig_15858_11_#_6681_#_8108_#_-1_#_ID=5473_11	52	475	TRUE	301.23	299.37	334.8	119.28	118.48	123.49	99.027	103.17	114.69	139.35	145.49	143.69	109.94	109.21	126.92	160.01	185.85	159.7	102.87	113.83	131.24	224.78	216.52	185.77	0.534771	0.00328182	p-value		Adenosylhomocysteinase		d__Eukaryota;p__unclassified Eukaryota;c__unclassified Eukaryota;o__unclassified Eukaryota;f__unclassified Eukaryota;g__unclassified Eukaryota;s__unclassified Eukaryota	POMPUseq_3564
20200429_scaffold_16575_186_#_179509_#_180468_#_1_#_ID=15167_186	35	319	TRUE	84.659	79.763	83.402	138.67	125.88	120.61	142.15	134.77	127.33	131.21	171.94	161.9	160.91	183.36	154.05	160.01	116.16	147.17	135.17	206.07	146.15	103.81	87.457	85.47	0.063791	0.827717	None		ABC-type glycine betaine transport system substrate-binding domain-containing protein		d__Bacteria;p__Pseudomonadota;c__Alphaproteobacteria;o__unclassified Alphaproteobacteria;f__unclassified Alphaproteobacteria;g__unclassified Alphaproteobacteria;s__unclassified Alphaproteobacteria	POMPUseq_11932
20200429_contig_17172_28_#_23661_#_24683_#_1_#_ID=6798_28	37	340	TRUE	134.86	125.34	123.91	170.72	174.55	162.73	123.78	119.9	151.71	141.16	127.54	136.6	133.92	174.34	141.46	121.91	129.82	129.43	117.23	141.31	162.56	145.95	135.01	111.63	0.218035	0.446692	None	29042020_METABAT_52_1	ketol-acid reductoisomerase		d__Bacteria;p__Pseudomonadota;c__Alphaproteobacteria;o__Rhodobacterales;f__Rhodobacteraceae;g__Planktomarina;s__Planktomarina temperata	POMPUseq_4792
20200429_contig_3743_351_#_365902_#_367182_#_1_#_ID=9814_351	46	426	TRUE	27.564	18.646	22.638	133.45	166.08	158.91	179.69	135.7	153.52	133.93	124.7	120.41	143.92	176.34	141.46	131.71	143.49	154.48	181.82	151.12	119.31	117.86	108.68	123.84	0.064924	0.858497	None		hypothetical protein	SusC-like	d__Bacteria;p__Bacteroidota;c__Bacteroidia;o__unclassified Bacteroidia;f__unclassified Bacteroidia;g__unclassified Bacteroidia;s__unclassified Bacteroidia	POMPUseq_7922
20200505_pm_contig_4547_285_#_327781_#_328602_#_1_#_ID=4492_285	29	273	TRUE	126.99	109.8	141.78	134.94	134.35	133.06	186.87	96.66	134.55	130.31	153.05	152.79	140.92	190.37	128.86	138.24	144.85	160.74	105.27	194.3	114.83	63.22	73.872	72.388	0.215269	0.390271	None		Amino acid ABC transporter substrate-binding protein		d__Bacteria;p__Pseudomonadota;c__Alphaproteobacteria;o__Rhodobacterales;f__Rhodobacteraceae;g__unclassified Rhodobacteraceae;s__unclassified Rhodobacteraceae	POMPUseq_14907
20200506_contig_1266_217_#_223700_#_226552_#_1_#_ID=2153_217	106	950	TRUE	38.392	40.399	35.744	104.37	101.55	106.26	129.37	138.48	147.2	132.12	115.26	139.64	137.92	136.26	139.52	142.59	199.52	138.82	160.29	168.78	152.12	102.25	105.29	107.27	0.0096116	0.969341	None	17032020_METABAT_344	TonB-dependent receptor plug domain-containing protein		d__Bacteria;p__Bacteroidota;c__Bacteroidia;o__Flavobacteriales;f__Flavobacteriaceae;g__SCGC-AAA160-P02;s__unclassified SCGC-AAA160-P02	POMPUseq_16256
20200506_contig_3_172_#_208310_#_211315_#_1_#_ID=10692_172	110	1001	TRUE				210.98	253.88	233.57	194.86	214.7	197.77	142.07	134.15	142.68	132.92	145.28	152.12	82.726	92.925	106.46	93.304	76.542	79.042	30.439	28.02	21.804	0.299621	0.613494	None	08052020_METABAT_157	TonB-dependent receptor		d__Bacteria;p__Pseudomonadota;c__Gammaproteobacteria;o__Enterobacterales;f__Alteromonadaceae;g__Glaciecola;s__Glaciecola sp002292215	POMPUseq_19703
20200506_contig_248_434_#_447431_#_451081_#_1_#_ID=10324_434	133	1216	TRUE	93.519	94.265	91.743	192.34	221.09	232.61	151.74	166.37	191.45	135.74	120.93	146.72	164.91	153.3	150.18	123	132.56	132.56	125.6	135.42	129.75	114.73	114.63	93.32	0.224681	0.550311	None	08052020_METABAT_67_1	vitamin B12-dependent ribonucleotide reductase		d__Bacteria;p__Pseudomonadota;c__Alphaproteobacteria;o__Rhodobacterales;f__Rhodobacteraceae;g__Amylibacter;s__Amylibacter sp900197625	POMPUseq_18912
20200429_contig_2487_85_#_89025_#_91019_#_-1_#_ID=8819_85	74	664	TRUE	77.768	80.799	92.934	111.08	141.75	133.06	146.94	127.33	134.55	127.59	108.64	135.59	141.92	135.26	137.58	120.82	135.29	141.95	160.29	170.75	146.15	92.099	94.25	88.087	0.0149104	0.960191	None	17032020_METABAT_344	ATP-dependent zinc metalloprotease FtsH		d__Bacteria;p__Bacteroidota;c__Bacteroidia;o__Flavobacteriales;f__Flavobacteriaceae;g__SCGC-AAA160-P02;s__unclassified SCGC-AAA160-P02	POMPUseq_6546
20200429_contig_16062_49_#_51601_#_55875_#_1_#_ID=5686_49	158	1424	TRUE	122.07	134.66	123.91	200.54	272.93	219.21	184.48	205.4	202.28	133.02	124.7	147.74	137.92	134.26	133.71	116.47	151.69	129.43	98.089	66.729	86.499	120.2	114.63	121.23	0.480136	0.328504	None		DNA-directed RNA polymerase subunit beta'		d__Bacteria;p__Bacteroidota;c__Bacteroidia;o__Flavobacteriales;f__Flavobacteriaceae;g__unclassified Flavobacteriaceae;s__unclassified Flavobacteriaceae	POMPUseq_3685
20200429_contig_13133_695_#_799598_#_802684_#_-1_#_ID=2899_695	110	1028	TRUE	134.86	133.63	107.23	103.63	95.206	83.282	145.35	122.68	118.3	106.78	81.246	90.058	171.9	144.28	145.33	132.8	165.35	147.17	143.54	90.28	90.973	186.54	174.07	165.71	-0.0484066	0.907276	None	05052020-pm_METABAT_198	SusC/RagA family TonB-linked outer membrane protein	SusC-like	d__Bacteria;p__Bacteroidota;c__Bacteroidia;o__Flavobacteriales;f__Flavobacteriaceae;g__CAU-1491;s__unclassified CAU-1491	POMPUseq_1733
20200429_contig_35_96_#_100660_#_102204_#_1_#_ID=9595_96	56	514	TRUE	78.753	80.799	79.828	146.12	106.84	96.683	129.37	88.295	106.56	159.26	179.5	167.97	132.92	155.3	153.08	176.34	158.52	131.51	147.13	200.19	181.95	87.416	118.02	90.703	0.227314	0.335306	None		ABC transporter substrate-binding protein		d__Bacteria;p__Pseudomonadota;c__unclassified Pseudomonadota;o__unclassified Pseudomonadota;f__unclassified Pseudomonadota;g__unclassified Pseudomonadota;s__unclassified Pseudomonadota	POMPUseq_7555
20200429_scaffold_341_19_#_29322_#_29798_#_-1_#_ID=15180_19	18	158	TRUE	505	492.04	550.46	148.36	89.917	103.38	64.687	66.919	68.632	174.65	183.28	129.52	132.92	110.21	141.46	125.18	132.56	106.46	166.27	141.31	181.95	111.61	113.78	106.4	0.40176	0.226302	None		hypothetical protein		d__Eukaryota;p__unclassified Eukaryota;c__unclassified Eukaryota;o__unclassified Eukaryota;f__unclassified Eukaryota;g__unclassified Eukaryota;s__unclassified Eukaryota	POMPUseq_12304
20200506_contig_2450_3_#_2073_#_4565_#_-1_#_ID=10304_3	94	830	TRUE	65.956	55.938	64.339	157.3	181.95	164.65	152.53	153.36	136.36	143.88	139.82	143.69	108.94	114.22	124.02	102.32	97.025	163.87	124.41	86.355	150.63	142.05	120.57	116	0.350189	0.34005	None	13052020_METABAT_380	ribonucleoside-diphosphate reductase subunit alpha		d__Bacteria;p__Bacteroidota;c__Bacteroidia;o__Flavobacteriales;f__Flavobacteriaceae;g__Candidatus Prosiliicoccus;s__unclassified Candidatus Prosiliicoccus	POMPUseq_18872
20200429_contig_17657_6_#_6054_#_8660_#_-1_#_ID=7288_6	94	868	TRUE	223.46	224.79	201.36	99.154	121.65	108.17	84.652	92.943	95.723	134.83	124.7	151.78	110.94	115.22	103.67	214.43	229.58	202.49	90.912	153.08	119.31	339.52	317.56	319.21	0.666626	0.00465224	p-value		TonB-dependent receptor	TBDR	d__Bacteria;p__Pseudomonadota;c__Gammaproteobacteria;o__unclassified Gammaproteobacteria;f__unclassified Gammaproteobacteria;g__unclassified Gammaproteobacteria;s__unclassified Gammaproteobacteria	POMPUseq_5213
20200429_contig_215_13_#_11290_#_12348_#_-1_#_ID=8550_13	38	352	TRUE	25.595	19.682	22.638	130.47	83.57	85.196	97.43	87.366	88.499	127.59	146.43	128.51	130.93	140.27	156.96	151.3	157.15	130.47	167.47	219.81	196.86	119.42	135.86	124.72	0.0544516	0.857544	None		ABC transporter substrate-binding protein		d__Bacteria;p__Pseudomonadota;c__unclassified Pseudomonadota;o__unclassified Pseudomonadota;f__unclassified Pseudomonadota;g__unclassified Pseudomonadota;s__unclassified Pseudomonadota	POMPUseq_6275
20200429_contig_2134_95_#_117574_#_119079_#_1_#_ID=8541_95	54	501	TRUE	58.08	65.261	76.254	150.59	126.94	128.27	141.35	134.77	130.04	123.97	136.04	122.44	133.92	111.22	115.3	138.24	133.92	135.69	144.74	137.38	175.98	117.07	117.18	125.59	0.160951	0.492992	None	13052020_METABAT_380	F0F1 ATP synthase subunit beta		d__Bacteria;p__Bacteroidota;c__Bacteroidia;o__Flavobacteriales;f__Flavobacteriaceae;g__Candidatus Prosiliicoccus;s__unclassified Candidatus Prosiliicoccus	POMPUseq_6263
20200429_contig_6364_33_#_35085_#_36707_#_1_#_ID=11958_33	58	540	TRUE	37.408	39.364	40.51	99.154	123.77	128.27	132.57	166.37	158.94	124.88	107.7	132.56	139.92	133.26	129.83	137.15	154.42	127.34	166.27	188.41	178.96	89.757	77.268	77.621	-0.108495	0.538293	None	22042020_METABAT_94_1	Acetyltransferase component of pyruvate dehydrogenase complex		d__Bacteria;p__Bacteroidota;c__Bacteroidia;o__Flavobacteriales;f__Flavobacteriaceae;g__SCGC-AAA160-P02;s__unclassified SCGC-AAA160-P02	POMPUseq_9571
20200429_contig_16974_92_#_104235_#_107321_#_-1_#_ID=6599_92	112	1028	TRUE	79.737	83.906	64.339	149.1	198.88	157.95	137.36	172.87	148.1	112.21	111.48	133.57	152.91	145.28	150.18	125.18	135.29	105.42	130.39	127.57	113.34	77.269	71.324	66.283	0.112536	0.746682	None	11052020_METABAT_122	TonB-dependent receptor	SusC-like	d__Bacteria;p__Bacteroidota;c__Bacteroidia;o__Flavobacteriales;f__Flavobacteriaceae;g__Polaribacter;s__unclassified Polaribacter	POMPUseq_4597
20200429_contig_4749_36_#_33581_#_35293_#_-1_#_ID=10596_36	62	570	TRUE	21.657	31.076	28.595	118.54	133.29	120.61	143.75	139.41	149.91	118.54	136.04	112.32	137.92	153.3	148.24	102.32	143.49	126.3	177.04	143.27	131.24	124.88	121.42	105.53	-0.0684817	0.814228	None		SusD/RagB family nutrient-binding outer membrane lipoprotein	SusD-like	d__Bacteria;p__Bacteroidota;c__Bacteroidia;o__Flavobacteriales;f__Flavobacteriaceae;g__unclassified Flavobacteriaceae;s__unclassified Flavobacteriaceae	POMPUseq_8707
20200506_contig_15638_22_#_14671_#_15588_#_1_#_ID=4801_22	32	305	TRUE				99.899	76.165	58.393	126.98	120.83	146.29	96.824	100.14	95.117	143.92	146.28	147.27	106.67	177.65	114.81	132.78	121.68	204.32	146.73	170.67	219.78	-0.334662	0.179433	None		Phage major capsid protein		d__unclassified;p__unclassified;c__unclassified;o__unclassified;f__unclassified;g__unclassified;s__unclassified	POMPUseq_16930
20200511_contig_16985_71_#_60255_#_60674_#_1_#_ID=5305_71	15	139	TRUE	155.54	150.2	159.66	99.899	61.355	69.88	115	115.25	114.69	126.69	113.37	95.117	135.92	127.25	139.52	177.42	140.75	160.74	106.46	66.729	98.429	221.66	214.82	236.35	0.172067	0.674293	None		Photosystem I reaction center subunit II		d__Eukaryota;p__Bacillariophyta;c__unclassified Bacillariophyta;o__unclassified Bacillariophyta;f__unclassified Bacillariophyta;g__unclassified Bacillariophyta;s__unclassified Bacillariophyta	POMPUseq_23948
20200429_contig_3315_13_#_7247_#_9994_#_1_#_ID=9447_13	104	915	TRUE	30.517	30.041	36.935	103.63	98.38	99.555	120.59	135.7	145.39	126.69	109.59	143.69	126.93	155.3	151.15	145.86	157.15	148.22	187.8	157.01	158.08	93.66	90.005	90.703	-0.0653726	0.810294	None	17032020_METABAT_344	Outer membrane protein beta-barrel domain-containing protein		d__Bacteria;p__Bacteroidota;c__Bacteroidia;o__Flavobacteriales;f__Flavobacteriaceae;g__SCGC-AAA160-P02;s__unclassified SCGC-AAA160-P02	POMPUseq_7424
20200429_contig_16758_54_#_44477_#_45094_#_-1_#_ID=6398_54	22	205	TRUE	74.815	78.727	90.551	125.25	117.42	117.74	157.33	162.65	154.42	137.54	106.75	128.51	124.93	142.28	126.92	136.06	146.22	158.65	142.35	117.76	153.61	110.05	112.08	114.25	0.0579031	0.864211	None		50S ribosomal protein L3		d__Bacteria;p__Bacteroidota;c__Bacteroidia;o__Flavobacteriales;f__Flavobacteriaceae;g__unclassified Flavobacteriaceae;s__unclassified Flavobacteriaceae	POMPUseq_4267
20200506_contig_20472_38_#_34416_#_36371_#_1_#_ID=9319_38	72	651	TRUE	160.46	132.59	132.25	92.444	90.975	96.683	87.048	106.88	103.85	152.02	142.65	139.64	112.94	121.23	130.8	139.33	117.52	147.17	99.285	45.14	77.55	155.32	143.5	143.03	0.553123	0.139132	None		hypothetical protein		d__Eukaryota;p__unclassified Eukaryota;c__unclassified Eukaryota;o__unclassified Eukaryota;f__unclassified Eukaryota;g__unclassified Eukaryota;s__unclassified Eukaryota	POMPUseq_18396
20200429_contig_14634_9_#_6689_#_7696_#_-1_#_ID=4283_9	36	335	TRUE	70.878	62.153	83.402	148.36	117.42	114.87	136.56	100.38	112.88	123.97	134.15	144.7	127.93	130.25	135.64	123	136.66	132.56	133.98	176.63	171.51	62.44	45.851	66.283	0.141324	0.554127	None	17042020_METABAT_268_1	ABC proline/glycine betaine transporter, periplasmic substrate-binding protein		d__Bacteria;p__Pseudomonadota;c__Alphaproteobacteria;o__Caulobacterales;f__Maricaulaceae;g__Hellea;s__unclassified Hellea	POMPUseq_2653
20200506_contig_11939_152_#_146853_#_148994_#_-1_#_ID=1509_152	77	713	TRUE	22.641	14.502	11.915	168.49	151.27	139.76	143.75	150.57	183.32	127.59	102.98	115.35	134.92	144.28	132.74	104.5	128.46	124.21	120.82	100.09	128.26	113.95	98.496	117.74	0.0949633	0.804479	None	07052020-am_METABAT_273	polyribonucleotide nucleotidyltransferase		d__Bacteria;p__Pseudomonadota;c__Alphaproteobacteria;o__Rhodobacterales;f__Rhodobacteraceae;g__Ascidiaceihabitans;s__unclassified Ascidiaceihabitans	POMPUseq_16016
20200506_contig_13963_39_#_36051_#_37685_#_-1_#_ID=3304_39	59	544	TRUE	37.408	46.615	39.318	104.37	108.96	103.38	123.78	89.225	86.693	93.205	108.64	122.44	134.92	133.26	127.89	128.44	139.39	148.22	141.15	170.75	140.19	145.95	151.99	145.65	0.0813439	0.761676	None	30042020_METABAT_88_1	ABC-type glycerol-3-phosphate transport system, periplasmic component		d__Bacteria;p__Pseudomonadota;c__Alphaproteobacteria;o__Rhodobacterales;f__Rhodobacteraceae;g__Tateyamaria;s__unclassified Tateyamaria	POMPUseq_16536
20200505_contig_4136_139_#_138339_#_138824_#_1_#_ID=9229_139	18	161	TRUE	160.46	130.52	133.44	165.51	132.23	165.61	210.03	168.23	188.74	66.058	45.347	48.571	70.959	65.126	69.76	118.65	91.559	121.08	51.437	43.177	47.723	176.39	183.41	164.84	0.364624	0.617764	None	08052020_METABAT_67_1	Small heat shock protein		d__Bacteria;p__Pseudomonadota;c__Alphaproteobacteria;o__Rhodobacterales;f__Rhodobacteraceae;g__Amylibacter;s__Amylibacter sp900197625	POMPUseq_14141
20200506_contig_20857_2_#_4897_#_6318_#_-1_#_ID=9715_2	52	473	TRUE	302.21	321.12	349.1	117.05	147.04	124.44	122.19	118.04	118.3	153.83	122.81	126.49	136.92	141.27	160.83	112.11	112.06	104.38	172.25	129.53	146.15	117.86	103.59	116.87	0.0343092	0.917181	None		hypothetical protein		d__Eukaryota;p__unclassified Eukaryota;c__unclassified Eukaryota;o__unclassified Eukaryota;f__unclassified Eukaryota;g__unclassified Eukaryota;s__unclassified Eukaryota	POMPUseq_18516
20200511_contig_12583_42_#_39434_#_40648_#_-1_#_ID=1873_42	43	404	TRUE	5.9065	6.2153	7.1488	85.735	76.165	59.35	102.22	97.59	88.499	106.78	88.804	89.046	156.91	181.35	167.62	155.65	143.49	160.74	149.53	198.22	184.93	163.12	165.57	172.68	-0.29118	0.290984	None	30042020_METABAT_88_1	TRAP-type C4-dicarboxylate transport system, substrate-binding protein		d__Bacteria;p__Pseudomonadota;c__Alphaproteobacteria;o__Rhodobacterales;f__Rhodobacteraceae;g__Tateyamaria;s__unclassified Tateyamaria	POMPUseq_23285
20200506_contig_3371_221_#_299134_#_302262_#_-1_#_ID=10976_221	114	1042	TRUE	128.96	141.92	114.38	123.76	145.98	112	100.62	96.66	114.69	143.88	181.39	181.13	97.944	95.184	87.2	139.33	174.92	126.3	76.557	90.28	82.024	151.42	145.2	159.6	0.835043	0.00297658	p-value		SusC/RagA family TonB-linked outer membrane protein	SusC-like	d__Bacteria;p__Bacteroidota;c__Bacteroidia;o__Flavobacteriales;f__Flavobacteriaceae;g__unclassified Flavobacteriaceae;s__unclassified Flavobacteriaceae	POMPUseq_19156
20200429_contig_17156_90_#_87925_#_90585_#_-1_#_ID=6782_90	94	886	TRUE	122.07	109.8	108.42	133.45	121.65	119.66	127.78	98.519	116.49	102.25	114.31	106.25	135.92	157.3	147.27	133.88	129.82	137.78	199.77	200.19	174.49	136.59	118.87	120.36	-0.0893365	0.721072	None		TonB-dependent receptor	TBDR	d__Bacteria;p__Pseudomonadota;c__Gammaproteobacteria;o__Pseudomonadales;f__unclassified Pseudomonadales;g__unclassified Pseudomonadales;s__unclassified Pseudomonadales	POMPUseq_4751
20200505_pm_contig_5165_3_#_1722_#_3143_#_1_#_ID=4945_3	53	473	TRUE	90.566	91.158	85.785	139.41	124.83	110.09	119.79	134.77	129.14	104.97	121.87	151.78	124.93	153.3	128.86	120.82	135.29	130.47	156.7	204.11	159.57	98.343	101.89	83.726	-0.00569486	0.986375	None	08052020_METABAT_67_1	type I glutamate--ammonia ligase		d__Bacteria;p__Pseudomonadota;c__Alphaproteobacteria;o__Rhodobacterales;f__Rhodobacteraceae;g__Amylibacter;s__Amylibacter sp900197625	POMPUseq_14948
20200429_contig_1690_83_#_70571_#_71572_#_-1_#_ID=6531_83	36	333	TRUE	79.737	84.942	84.594	137.92	155.5	114.87	162.12	127.33	121.01	114.02	132.26	125.47	153.91	168.33	170.52	115.38	87.459	124.21	178.24	190.37	216.25	57.757	73.023	57.562	-0.235245	0.423246	None	06052020-pm_METABAT_208_1	C4-dicarboxylate ABC transporter		d__Bacteria;p__Pseudomonadota;c__Alphaproteobacteria;o__Rhodobacterales;f__Rhodobacteraceae;g__Planktomarina;s__Planktomarina sp002683685	POMPUseq_4485
20200506_contig_1875_9_#_9434_#_10525_#_1_#_ID=7662_9	39	363	TRUE	3.9376	4.1435	2.3829	145.38	122.71	103.38	139.76	142.2	128.23	108.59	151.16	160.89	145.92	158.31	154.05	116.47	125.72	99.158	99.285	149.16	144.66	53.854	60.286	63.667	0.0241712	0.947249	None	15052020_METABAT_41_1	Spermidine/putrescine-binding periplasmic protein		d__Bacteria;p__Pseudomonadota;c__Alphaproteobacteria;o__Rhodobacterales;f__Rhodobacteraceae;g__Ascidiaceihabitans;s__unclassified Ascidiaceihabitans	POMPUseq_17659
20200429_contig_8277_12_#_4513_#_5112_#_1_#_ID=13625_12	22	199	TRUE	107.3	93.229	128.68	137.18	100.5	145.5	110.21	104.1	163.45	123.07	153.05	124.46	136.92	123.24	123.05	108.85	132.56	126.3	89.716	43.177	47.723	104.59	113.78	124.72	0.583248	0.212397	None	15042020_METABAT_235_1	30S ribosomal protein S5		d__Bacteria;p__Pseudomonadota;c__Alphaproteobacteria;o__Rhodobacterales;f__Rhodobacteraceae;g__Planktomarina;s__unclassified Planktomarina	POMPUseq_10680
20200511_contig_5912_233_#_264524_#_267325_#_-1_#_ID=15312_233	100	933	TRUE	136.83	145.02	175.14	122.27	135.4	111.04	81.458	92.013	87.596	122.16	131.32	162.91	114.93	121.23	114.33	120.82	140.75	107.51	94.5	123.64	108.87	109.27	123.97	124.72	0.488728	0.0218919	None	12052020_METABAT_162	TonB-dependent receptor	TBDR	d__Bacteria;p__Pseudomonadota;c__Gammaproteobacteria;o__Pseudomonadales;f__Pseudohongiellaceae;g__OM182;s__OM182 sp001438145	POMPUseq_25807
20200511_contig_16985_18_#_13789_#_14328_#_1_#_ID=5305_18	20	179	TRUE	118.13	136.74	71.488	79.77	45.488	64.136	114.2	107.81	88.499	149.31	132.26	65.773	178.9	119.23	149.21	175.25	155.79	143	123.21	94.205	58.163	243.52	230.96	220.65	0.076374	0.895854	None		hypothetical protein		d__Eukaryota;p__Bacillariophyta;c__unclassified Bacillariophyta;o__unclassified Bacillariophyta;f__unclassified Bacillariophyta;g__unclassified Bacillariophyta;s__unclassified Bacillariophyta	POMPUseq_23925
20200506_pm_contig_18082_8_#_5664_#_8933_#_1_#_ID=5826_8	119	1089	TRUE	178.18	172.99	137.02	108.1	108.96	123.49	75.868	70.636	69.535	117.64	132.26	124.46	91.947	81.157	88.169	143.68	185.85	157.61	66.988	88.317	93.955	202.93	208.03	202.34	0.902035	4.64461e-05	p-value	29042020_METABAT_234_1	Cell envelope biogenesis protein OmpA		d__Bacteria;p__Pseudomonadota;c__Gammaproteobacteria;o__Pseudomonadales;f__OM182;g__UBA9926;s__UBA9926 sp003451575	POMPUseq_21214
20200429_contig_278_463_#_461548_#_461919_#_1_#_ID=9033_463	14	123	TRUE	65.956	67.332	77.445	144.63	86.744	112.96	205.24	184.96	208.6	89.585	112.42	110.3	190.89	186.36	168.59	120.82	143.49	120.03	173.45	158.97	180.45	115.51	119.72	109.89	-0.499668	0.0318799	None	08052020_METABAT_67_1	50S ribosomal protein L19		d__Bacteria;p__Pseudomonadota;c__Alphaproteobacteria;o__Rhodobacterales;f__Rhodobacteraceae;g__Amylibacter;s__Amylibacter sp900197625	POMPUseq_6807
20200429_scaffold_4231_216_#_239384_#_240022_#_1_#_ID=15181_216	23	212	TRUE	11.813	16.574	15.489	165.51	110.02	91.897	181.28	147.78	122.81	143.88	116.2	80.951	175.9	108.21	142.43	101.23	172.19	146.13	149.53	127.57	93.955	109.27	134.16	117.74	0.0227945	0.957789	None		Gliding motility protein GldL		d__Bacteria;p__Bacteroidota;c__Bacteroidia;o__Flavobacteriales;f__Flavobacteriaceae;g__unclassified Flavobacteriaceae;s__unclassified Flavobacteriaceae	POMPUseq_12343
20200429_contig_1631_928_#_993500_#_993898_#_-1_#_ID=5946_928	15	132	TRUE	63.002	61.117	70.296	111.83	95.206	115.83	165.31	154.28	151.71	104.06	113.37	99.165	135.92	136.26	118.2	105.58	151.69	150.3	139.96	164.86	135.71	113.17	122.27	122.97	-0.139719	0.594181	None	13052020_METABAT_169	30S ribosomal protein S8		d__Bacteria;p__Bacteroidota;c__Bacteroidia;o__Flavobacteriales;f__Flavobacteriaceae;g__SCGC-AAA160-P02;s__unclassified SCGC-AAA160-P02	POMPUseq_3887
20200429_contig_6040_18_#_22447_#_22923_#_1_#_ID=11674_18	17	158	TRUE	41.345	39.364	41.701	128.23	80.397	96.683	126.18	131.05	134.55	125.78	108.64	114.34	157.91	144.28	159.87	106.67	128.46	107.51	151.92	160.93	167.03	99.123	93.401	97.68	-0.241651	0.194836	None	30042020_METABAT_57	DUF1573 domain-containing protein		d__Bacteria;p__Bacteroidota;c__Bacteroidia;o__Flavobacteriales;f__Flavobacteriaceae;g__Candidatus Prosiliicoccus;s__unclassified Candidatus Prosiliicoccus	POMPUseq_9356
20200511_contig_16985_17_#_13257_#_13727_#_1_#_ID=5305_17	17	156	TRUE	102.38	123.27	107.23	80.516	70.876	75.624	119.79	122.68	111.98	125.78	113.37	81.963	161.91	154.3	157.93	148.04	120.26	152.39	119.62	115.79	82.024	209.95	208.88	215.42	-0.0838694	0.837774	None		hypothetical protein		d__Eukaryota;p__Bacillariophyta;c__unclassified Bacillariophyta;o__unclassified Bacillariophyta;f__unclassified Bacillariophyta;g__unclassified Bacillariophyta;s__unclassified Bacillariophyta	POMPUseq_23924
20200429_contig_4931_247_#_259860_#_264053_#_-1_#_ID=10737_247	146	1397	TRUE	22.641	18.646	26.212	114.06	136.46	136.89	165.31	132.91	144.49	126.69	141.71	126.49	108.94	105.2	112.39	119.73	138.02	120.03	123.21	157.01	107.38	96.001	79.815	68.899	0.205748	0.381143	None		hypothetical protein		d__Bacteria;p__Bacteroidota;c__Bacteroidia;o__unclassified Bacteroidia;f__unclassified Bacteroidia;g__unclassified Bacteroidia;s__unclassified Bacteroidia	POMPUseq_8822
20200429_contig_1631_925_#_992045_#_992569_#_-1_#_ID=5946_925	18	174	TRUE	76.784	63.189	109.61	126.74	82.512	103.38	142.15	135.7	178.8	114.02	121.87	93.093	154.91	147.29	150.18	117.56	163.99	126.3	124.41	92.243	122.29	117.07	102.74	108.15	-0.0676166	0.867433	None	13052020_METABAT_169	30S ribosomal protein S5		d__Bacteria;p__Bacteroidota;c__Bacteroidia;o__Flavobacteriales;f__Flavobacteriaceae;g__SCGC-AAA160-P02;s__unclassified SCGC-AAA160-P02	POMPUseq_3884
20200429_contig_3234_441_#_435605_#_438652_#_-1_#_ID=9383_441	112	1015	TRUE	191.96	174.03	162.04	99.899	114.25	118.7	95.034	95.731	105.66	159.26	134.15	167.97	90.948	98.19	99.795	142.59	132.56	120.03	62.203	70.654	55.18	137.37	132.46	142.16	0.822898	0.0110645	p-value	03032020_METABAT_256	TonB-dependent receptor		d__Bacteria;p__Pseudomonadota;c__Gammaproteobacteria;o__SAR86;f__D2472;g__SCGC-AAA076-P13;s__unclassified SCGC-AAA076-P13	POMPUseq_7321
20200429_contig_16078_2_#_293_#_2377_#_-1_#_ID=5702_2	76	694	TRUE	216.57	211.32	201.36	114.81	160.79	121.57	103.02	96.66	95.723	96.824	99.196	80.951	92.947	87.169	97.857	141.5	143.49	145.08	101.68	115.79	143.17	220.88	200.39	209.31	0.409787	0.0744558	None	07052020-pm_METABAT_111	elongation factor G		d__Bacteria;p__Pseudomonadota;c__Gammaproteobacteria;o__Pseudomonadales;f__Porticoccaceae;g__SAR92;s__unclassified SAR92	POMPUseq_3694
20200429_contig_6257_483_#_567767_#_571585_#_1_#_ID=11862_483	143	1272	TRUE	202.79	197.85	181.1	128.97	191.47	153.16	105.42	83.648	97.529	106.78	122.81	100.18	108.94	113.22	121.11	104.5	114.79	140.91	112.44	66.729	108.87	195.12	184.25	179.66	0.519572	0.117782	None	20042020_METABAT_280	DNA-directed RNA polymerase subunit beta		d__Bacteria;p__Bacteroidota;c__Bacteroidia;o__Flavobacteriales;f__Schleiferiaceae;g__Candidatus Abditibacter;s__Candidatus Abditibacter sp002387615	POMPUseq_9519
20200429_contig_7090_60_#_51349_#_52191_#_-1_#_ID=12603_60	31	280	TRUE	96.472	78.727	88.168	138.67	111.07	106.26	103.02	118.04	121.91	129.4	120.93	135.59	126.93	119.23	103.67	104.5	146.22	128.38	111.25	94.205	143.17	126.44	116.33	114.25	0.293382	0.152692	None	08052020_METABAT_67_1	50S ribosomal protein L2		d__Bacteria;p__Pseudomonadota;c__Alphaproteobacteria;o__Rhodobacterales;f__Rhodobacteraceae;g__Amylibacter;s__Amylibacter sp900197625	POMPUseq_10006
20200506_contig_7169_232_#_254076_#_256727_#_-1_#_ID=13663_232	97	883	TRUE	7.8753	6.2153	5.9573	93.935	89.917	88.068	114.2	103.17	113.78	88.68	83.136	92.082	133.92	150.29	152.12	118.65	138.02	124.21	159.1	160.93	158.08	181.86	162.18	175.3	-0.25999	0.21994	None	30042020_METABAT_57	Carboxypeptidase-like regulatory domain-containing protein		d__Bacteria;p__Bacteroidota;c__Bacteroidia;o__Flavobacteriales;f__Flavobacteriaceae;g__Candidatus Prosiliicoccus;s__unclassified Candidatus Prosiliicoccus	POMPUseq_20351
20200429_contig_6898_14_#_16045_#_19122_#_1_#_ID=12436_14	113	1025	TRUE	2.9532	2.0718	4.7659	153.58	149.16	153.16	155.73	145.92	147.2	126.69	134.15	154.82	143.92	138.27	156.96	77.283	105.22	81.414	31.101	27.477	40.267	14.049	11.038	11.338	0.640339	0.366521	None	05052020-am_METABAT_275_1	TonB-dependent receptor SusC	SusC-like	d__Bacteria;p__Bacteroidota;c__Bacteroidia;o__Flavobacteriales;f__Flavobacteriaceae;g__Polaribacter;s__unclassified Polaribacter	POMPUseq_9900
20200506_contig_8119_129_#_127250_#_131386_#_-1_#_ID=14355_129	154	1378	TRUE	2.9532			177.43	223.21	179.01	164.51	189.6	201.38	124.88	98.252	121.43	138.92	149.29	130.8	75.106	107.96	94.983	110.05	86.355	89.481	108.49	91.703	105.53	0.0936443	0.875803	None	07052020-am_METABAT_273	DNA-directed RNA polymerase subunit beta		d__Bacteria;p__Pseudomonadota;c__Alphaproteobacteria;o__Rhodobacterales;f__Rhodobacteraceae;g__Ascidiaceihabitans;s__unclassified Ascidiaceihabitans	POMPUseq_20625
20200429_contig_7090_171_#_160774_#_162903_#_1_#_ID=12603_171	77	709	TRUE	114.19	106.7	79.828	144.63	134.35	134.02	116.6	98.519	96.626	104.06	138.87	129.52	111.94	112.22	107.55	124.09	147.59	111.68	105.27	76.542	132.73	182.64	156.23	165.71	0.479065	0.0723504	None	08052020_METABAT_67_1	polyribonucleotide nucleotidyltransferase		d__Bacteria;p__Pseudomonadota;c__Alphaproteobacteria;o__Rhodobacterales;f__Rhodobacteraceae;g__Amylibacter;s__Amylibacter sp900197625	POMPUseq_9998
20200506_contig_12684_20_#_17528_#_18148_#_1_#_ID=2176_20	24	206	TRUE	93.519	95.301	89.36	119.28	102.61	126.36	96.632	122.68	127.33	114.02	112.42	111.31	135.92	130.25	123.05	108.85	113.42	133.6	106.46	94.205	116.33	129.56	120.57	116.87	0.177736	0.519658	None	30042020_METABAT_88_1	30S ribosomal protein S4		d__Bacteria;p__Pseudomonadota;c__Alphaproteobacteria;o__Rhodobacterales;f__Rhodobacteraceae;g__Tateyamaria;s__unclassified Tateyamaria	POMPUseq_16276
20200505_pm_contig_1964_3_#_2661_#_3851_#_-1_#_ID=2742_3	42	396	TRUE	132.9	105.66	122.72	146.87	125.88	116.79	83.854	78.072	89.402	102.25	128.48	108.27	108.94	88.171	99.795	140.42	114.79	133.6	110.05	178.6	150.63	109.27	115.48	116.87	0.407665	0.0699198	None	17042020_METABAT_221_1	TRAP-type mannitol/chloroaromatic compound transport system, periplasmic component		d__Bacteria;p__Pseudomonadota;c__Alphaproteobacteria;o__Rhodobacterales;f__Rhodobacteraceae;g__Planktomarina;s__unclassified Planktomarina	POMPUseq_14763
20200429_contig_14642_82_#_76622_#_78127_#_-1_#_ID=4292_82	54	501	TRUE	347.5	308.69	361.01	97.663	89.917	77.538	106.21	89.225	72.244	128.5	110.53	119.4	129.93	119.23	165.68	149.12	168.09	124.21	107.66	80.467	125.27	64.781	69.626	91.575	0.287817	0.361161	None		hypothetical protein		d__Eukaryota;p__unclassified Eukaryota;c__unclassified Eukaryota;o__unclassified Eukaryota;f__unclassified Eukaryota;g__unclassified Eukaryota;s__unclassified Eukaryota	POMPUseq_2707
20200429_contig_278_298_#_298998_#_300293_#_1_#_ID=9033_298	46	431	TRUE	71.862	72.512	82.211	169.98	156.56	151.25	132.57	131.05	145.39	96.824	126.59	135.59	106.94	122.24	133.71	89.257	102.49	105.42	127.99	84.392	168.52	67.123	70.475	81.11	0.150953	0.70893	None	08052020_METABAT_67_1	Serine hydroxymethyltransferase		d__Bacteria;p__Pseudomonadota;c__Alphaproteobacteria;o__Rhodobacterales;f__Rhodobacteraceae;g__Amylibacter;s__Amylibacter sp900197625	POMPUseq_6754
20200429_contig_15236_25_#_23049_#_24575_#_1_#_ID=4858_25	56	508	TRUE	271.7	329.41	305.01	79.025	120.59	114.87	113.4	112.46	102.04	134.83	133.21	119.4	139.92	129.25	124.99	84.903	65.594	90.808	141.15	94.205	98.429	74.928	60.286	68.027	-0.0024062	0.996274	None		hypothetical protein		d__Eukaryota;p__unclassified Eukaryota;c__unclassified Eukaryota;o__unclassified Eukaryota;f__unclassified Eukaryota;g__unclassified Eukaryota;s__unclassified Eukaryota	POMPUseq_3176
20200429_contig_9342_137_#_135775_#_138795_#_1_#_ID=14557_137	108	1006	TRUE	563.08	614.28	625.52	122.27	117.42	95.726	111.81	105.03	110.17	122.16	115.26	142.68	112.94	122.24	98.826	174.16	185.85	120.03	82.538	109.91	56.671	100.68	91.703	83.726	0.582085	0.0504613	None	15042020_METABAT_4	TonB-dependent receptor	SusC-like	d__Bacteria;p__Bacteroidota;c__Bacteroidia;o__Flavobacteriales;f__Flavobacteriaceae;g__UBA7428;s__unclassified UBA7428	POMPUseq_11273
20200429_contig_16287_17_#_14705_#_16060_#_1_#_ID=5921_17	50	451	TRUE	208.7	194.75	231.14	91.699	92.033	89.983	91.84	137.56	102.95	103.16	102.98	118.39	124.93	115.22	121.11	116.47	125.72	111.68	111.25	121.68	120.8	110.05	109.53	112.51	0.0475904	0.868403	None		hypothetical protein		d__Eukaryota;p__unclassified Eukaryota;c__unclassified Eukaryota;o__unclassified Eukaryota;f__unclassified Eukaryota;g__unclassified Eukaryota;s__unclassified Eukaryota	POMPUseq_3777
20200429_contig_2469_537_#_535398_#_536795_#_1_#_ID=8805_537	50	465	TRUE	189.99	164.71	201.36	99.154	116.36	87.111	111.01	88.295	101.14	67.868	99.196	87.022	91.947	96.186	100.76	121.91	106.59	134.65	125.6	178.6	192.38	247.42	245.39	211.93	-0.0235664	0.936639	None	27042020_METABAT_166	F0F1 ATP synthase subunit beta		d__Bacteria;p__Pseudomonadota;c__Gammaproteobacteria;o__Pseudomonadales;f__Porticoccaceae;g__SAR92;s__unclassified SAR92	POMPUseq_6478
20200506_contig_18554_52_#_59421_#_60887_#_1_#_ID=7466_52	54	488	TRUE	131.91	145.02	146.55	61.878	61.355	44.991	19.965	26.953	37.025	78.726	68.02	62.737	114.93	89.173	112.39	139.33	121.62	131.51	124.41	86.355	135.71	164.69	160.48	188.38	0.401098	0.464406	None		Ribulose bisphosphate carboxylase large chain, chromosomal		d__Eukaryota;p__unclassified Eukaryota;c__unclassified Eukaryota;o__unclassified Eukaryota;f__unclassified Eukaryota;g__unclassified Eukaryota;s__unclassified Eukaryota	POMPUseq_17596
20200429_contig_3183_675_#_729726_#_732566_#_1_#_ID=9342_675	103	946	TRUE	112.22	106.7	92.934	141.65	161.85	144.55	165.31	144.99	167.97	123.97	102.03	118.39	139.92	137.27	117.24	88.168	114.79	101.25	81.342	98.13	80.533	21.073	22.077	19.187	0.164336	0.703672	None	24042020_METABAT_356	TonB-dependent receptor	TBDR	d__Bacteria;p__Bacteroidota;c__Bacteroidia;o__Flavobacteriales;f__Flavobacteriaceae;g__Polaribacter;s__unclassified Polaribacter	POMPUseq_7183
20200511_contig_13868_3_#_1447_#_2490_#_-1_#_ID=2859_3	38	347	TRUE	78.753	90.122	108.42	115.56	103.67	124.44	138.16	135.7	137.26	106.78	100.14	111.31	126.93	137.27	121.11	109.94	148.95	136.73	101.68	135.42	147.64	100.68	109.53	102.91	0.0223561	0.945098	None	22042020_METABAT_94_1	recombinase RecA		d__Bacteria;p__Bacteroidota;c__Bacteroidia;o__Flavobacteriales;f__Flavobacteriaceae;g__SCGC-AAA160-P02;s__unclassified SCGC-AAA160-P02	POMPUseq_23453
20200429_contig_3743_42_#_52619_#_54109_#_-1_#_ID=9814_42	56	496	TRUE	13.782	14.502	13.106	101.39	124.83	96.683	123.78	115.25	145.39	110.4	107.7	111.31	159.91	154.3	141.46	111.03	155.79	135.69	169.86	168.78	180.45	81.952	81.514	79.365	-0.180548	0.213968	None	13052020_METABAT_380	RagB/SusD family nutrient uptake outer membrane protein	SusD-like	d__Bacteria;p__Bacteroidota;c__Bacteroidia;o__Flavobacteriales;f__Flavobacteriaceae;g__Candidatus Prosiliicoccus;s__unclassified Candidatus Prosiliicoccus	POMPUseq_7935
20200429_scaffold_16575_208_#_200450_#_202228_#_1_#_ID=15167_208	64	592	TRUE	118.13	105.66	86.977	155.81	158.68	156.03	105.42	104.1	124.62	120.35	128.48	111.31	87.95	101.2	101.73	109.94	132.56	144.04	74.165	94.205	114.83	138.15	131.61	102.91	0.609552	0.0223734	None		sulfoacetaldehyde acetyltransferase		d__Bacteria;p__Pseudomonadota;c__Alphaproteobacteria;o__unclassified Alphaproteobacteria;f__unclassified Alphaproteobacteria;g__unclassified Alphaproteobacteria;s__unclassified Alphaproteobacteria	POMPUseq_11936
20200429_contig_7650_22_#_19950_#_23303_#_1_#_ID=13065_22	128	1117	TRUE	46.267	41.435	50.041	152.83	167.14	165.61	140.55	141.27	149.91	138.45	140.76	154.82	110.94	96.186	113.36	109.94	124.36	135.69	106.46	76.542	111.85	110.05	87.457	100.3	0.502966	0.107868	None	13052020_METABAT_380	Protein translocase subunit SecA		d__Bacteria;p__Bacteroidota;c__Bacteroidia;o__Flavobacteriales;f__Flavobacteriaceae;g__Candidatus Prosiliicoccus;s__unclassified Candidatus Prosiliicoccus	POMPUseq_10328
20200506_pm_contig_163_327_#_342160_#_343848_#_-1_#_ID=4504_327	60	562	TRUE	75.8	77.691	79.828	194.58	199.93	172.31	128.58	146.85	134.55	98.634	109.59	117.38	122.93	113.22	117.24	96.876	109.32	111.68	132.78	111.87	152.12	59.318	59.437	68.027	0.197601	0.59484	None	08052020_METABAT_67_1	formate--tetrahydrofolate ligase		d__Bacteria;p__Pseudomonadota;c__Alphaproteobacteria;o__Rhodobacterales;f__Rhodobacteraceae;g__Amylibacter;s__Amylibacter sp900197625	POMPUseq_21162
20200506_contig_1845_54_#_74612_#_77170_#_-1_#_ID=7373_54	96	852	TRUE	86.628	95.301	77.445	132.7	128	140.72	114.2	146.85	143.59	127.59	113.37	148.75	96.945	79.153	99.795	116.47	132.56	146.13	68.184	80.467	96.938	94.44	110.38	111.63	0.58223	0.0628782	None	13052020_METABAT_380	ATP-dependent Clp protease ClpC		d__Bacteria;p__Bacteroidota;c__Bacteroidia;o__Flavobacteriales;f__Flavobacteriaceae;g__Candidatus Prosiliicoccus;s__unclassified Candidatus Prosiliicoccus	POMPUseq_17577
20200429_contig_9795_99_#_94310_#_98452_#_1_#_ID=14972_99	153	1380	TRUE	204.76	191.64	182.29	134.94	130.12	121.57	64.687	82.719	72.244	67.868	100.14	72.856	81.953	71.138	80.417	128.44	114.79	135.69	108.85	86.355	82.024	305.96	288.69	250.31	0.621684	0.0224957	None	10032020_METABAT_221	DNA-directed RNA polymerase subunit beta		d__Bacteria;p__Pseudomonadota;c__Gammaproteobacteria;o__Pseudomonadales;f__Porticoccaceae;g__SAR92;s__SAR92 sp002685195	POMPUseq_11502
20200507_contig_8445_2_#_335_#_2479_#_-1_#_ID=10851_2	81	714	TRUE	14.766	16.574	15.489	116.3	121.65	99.555	97.43	114.32	116.49	112.21	126.59	134.58	124.93	119.23	124.99	96.876	114.79	97.07	111.25	107.94	113.34	73.367	62.833	49.712	0.166421	0.513697	None		Long-chain-fatty-acid-CoA ligase		d__Bacteria;p__Bacteroidota;c__Bacteroidia;o__Flavobacteriales;f__Flavobacteriaceae;g__unclassified Flavobacteriaceae;s__unclassified Flavobacteriaceae	POMPUseq_22579
20200429_contig_8542_7_#_6839_#_8734_#_1_#_ID=13857_7	70	631	TRUE	4.9221	8.2871	5.9573	120.03	101.55	103.38	95.833	100.38	94.82	152.93	120.93	126.49	123.93	129.25	139.52	133.88	142.12	145.08	101.68	123.64	120.8	74.928	68.777	73.26	0.34109	0.138959	None		OmpA-like domain-containing protein		d__Bacteria;p__Bacteroidota;c__Bacteroidia;o__Flavobacteriales;f__Flavobacteriaceae;g__unclassified Flavobacteriaceae;s__unclassified Flavobacteriaceae	POMPUseq_10753
20200429_contig_6686_87_#_82724_#_85576_#_-1_#_ID=12256_87	106	950	TRUE	59.065	63.189	48.85	120.03	137.52	125.4	131.77	123.61	112.88	124.88	116.2	134.58	100.94	91.177	113.36	109.94	91.559	145.08	104.07	113.83	89.481	103.03	97.647	93.32	0.357031	0.228298	None	13052020_METABAT_380	carbamoyl-phosphate synthase large subunit		d__Bacteria;p__Bacteroidota;c__Bacteroidia;o__Flavobacteriales;f__Flavobacteriaceae;g__Candidatus Prosiliicoccus;s__unclassified Candidatus Prosiliicoccus	POMPUseq_9784
20200429_contig_10742_31_#_31347_#_34481_#_1_#_ID=688_31	113	1044	TRUE	8.8597	12.431	9.5317	199.05	206.28	185.71	185.28	189.6	177.9	101.35	112.42	122.44	128.93	124.24	116.27	108.85	125.72	99.158	81.342	109.91	87.99	27.317	34.813	33.142	0.259147	0.576527	None	08052020_METABAT_157	TonB-dependent receptor		d__Bacteria;p__Pseudomonadota;c__Gammaproteobacteria;o__Enterobacterales;f__Alteromonadaceae;g__Glaciecola;s__Glaciecola sp002292215	POMPUseq_530
20200506_contig_13021_34_#_29578_#_31299_#_1_#_ID=2467_34	63	573	TRUE		2.0718	4.7659	143.89	126.94	105.3	170.9	160.79	156.23	83.251	89.749	78.927	178.9	179.35	164.71	104.5	110.69	97.07	189	243.36	234.14	53.074	50.097	53.201	-0.656475	0.00576711	p-value	07052020-am_METABAT_273	ABC-type glycerol-3-phosphate transport system, periplasmic component		d__Bacteria;p__Pseudomonadota;c__Alphaproteobacteria;o__Rhodobacterales;f__Rhodobacteraceae;g__Ascidiaceihabitans;s__unclassified Ascidiaceihabitans	POMPUseq_16331
20200429_contig_8771_138_#_136921_#_137919_#_1_#_ID=14051_138	37	332	TRUE	199.84	205.1	212.08	117.05	111.07	95.726	75.069	79.931	74.953	110.4	90.694	92.082	110.94	93.18	97.857	136.06	142.12	144.04	83.735	66.729	101.41	158.44	141.8	149.14	0.589725	0.0224772	None		Actin-related protein		d__Eukaryota;p__Streptophyta;c__unclassified Streptophyta;o__unclassified Streptophyta;f__unclassified Streptophyta;g__unclassified Streptophyta;s__unclassified Streptophyta	POMPUseq_10808
20200429_contig_11208_4_#_3004_#_6345_#_-1_#_ID=1116_4	127	1113	TRUE	44.299	58.009	45.276	126.74	110.02	123.49	146.15	149.64	158.03	111.3	130.37	121.43	112.94	98.19	121.11	87.08	131.19	123.16	105.27	78.504	108.87	87.416	88.306	92.447	0.189691	0.608444	None	22042020_METABAT_94_1	preprotein translocase subunit SecA		d__Bacteria;p__Bacteroidota;c__Bacteroidia;o__Flavobacteriales;f__Flavobacteriaceae;g__SCGC-AAA160-P02;s__unclassified SCGC-AAA160-P02	POMPUseq_856
20200429_contig_17062_26_#_24568_#_25632_#_1_#_ID=6689_26	38	354	TRUE	139.79	143.99	126.3	122.27	122.71	120.61	103.82	103.17	111.98	144.78	136.99	176.07	72.958	86.167	72.666	95.787	143.49	76.195	44.26	88.317	50.706	110.83	110.38	94.192	0.844984	0.0298289	None	12052020_METABAT_45	Solute-binding protein family 3/N-terminal domain-containing protein		d__Bacteria;p__Actinobacteriota;c__Acidimicrobiia;o__Actinomarinales;f__Actinomarinaceae;g__Actinomarina;s__Actinomarina sp002683085	POMPUseq_4698
20200429_contig_3534_35_#_35609_#_36214_#_-1_#_ID=9629_35	23	201	TRUE	98.441	72.512	101.27	108.1	84.628	132.1	135.76	108.74	171.58	119.45	101.09	101.19	131.92	124.24	116.27	94.699	94.292	132.56	131.58	102.06	134.22	118.64	111.23	83.726	-0.071096	0.846458	None	17032020_METABAT_344	30S ribosomal protein S4		d__Bacteria;p__Bacteroidota;c__Bacteroidia;o__Flavobacteriales;f__Flavobacteriaceae;g__SCGC-AAA160-P02;s__unclassified SCGC-AAA160-P02	POMPUseq_7517
20200429_contig_14642_81_#_73804_#_75183_#_1_#_ID=4292_81	50	459	TRUE	198.85	202	234.72	69.333	108.96	103.38	115.8	110.6	111.98	109.49	83.136	92.082	145.92	136.26	154.05	129.53	98.392	92.895	116.03	74.579	79.042	61.659	55.192	70.644	-0.0310359	0.947582	None		hypothetical protein		d__Eukaryota;p__unclassified Eukaryota;c__unclassified Eukaryota;o__unclassified Eukaryota;f__unclassified Eukaryota;g__unclassified Eukaryota;s__unclassified Eukaryota	POMPUseq_2706
20200429_scaffold_1096_91_#_92259_#_93338_#_-1_#_ID=15164_91	38	359	TRUE	70.878	66.296	71.488	127.48	107.9	123.49	121.39	84.578	97.529	78.726	93.528	110.3	137.92	128.25	111.42	115.38	116.16	126.3	107.66	174.67	119.31	80.391	78.966	95.064	0.0836219	0.777789	None	29042020_METABAT_52_1	Lipoprotein Med, regulator of KinD/Spo0A, PBP1-ABC superfamily, includes NupN		d__Bacteria;p__Pseudomonadota;c__Alphaproteobacteria;o__Rhodobacterales;f__Rhodobacteraceae;g__Planktomarina;s__Planktomarina temperata	POMPUseq_11866
20200429_contig_10111_13_#_10808_#_12472_#_1_#_ID=103_13	62	554	TRUE	73.831	61.117	85.785	116.3	104.73	108.17	114.2	158	139.07	106.78	122.81	105.24	125.93	144.28	135.64	115.38	87.459	107.51	139.96	105.98	156.59	101.46	102.74	102.91	-0.132073	0.64943	None	22042020_METABAT_94_1	Transcription termination factor Rho		d__Bacteria;p__Bacteroidota;c__Bacteroidia;o__Flavobacteriales;f__Flavobacteriaceae;g__SCGC-AAA160-P02;s__unclassified SCGC-AAA160-P02	POMPUseq_60
20200505_contig_13407_20_#_15779_#_18811_#_1_#_ID=3017_20	110	1010	TRUE	117.14	136.74	95.317	98.408	105.78	109.13	83.055	83.648	76.759	148.4	146.43	153.81	100.94	89.173	90.106	141.5	143.49	116.9	70.576	66.729	47.723	122.54	139.25	140.42	0.912247	0.00501296	p-value		SusC/RagA family TonB-linked outer membrane protein	SusC-like	d__Bacteria;p__Bacteroidota;c__Bacteroidia;o__unclassified Bacteroidia;f__unclassified Bacteroidia;g__unclassified Bacteroidia;s__unclassified Bacteroidia	POMPUseq_13224
20200429_contig_10078_12_#_12195_#_14411_#_1_#_ID=70_12	82	738	TRUE	87.613	62.153	60.765	148.36	111.07	112.96	104.62	114.32	111.98	113.11	104.86	99.165	95.945	83.161	88.169	109.94	110.69	111.68	69.38	54.953	120.8	124.1	114.63	102.91	0.494792	0.13798	None		Polyribonucleotide nucleotidyltransferase		d__Bacteria;p__Bacteroidota;c__Bacteroidia;o__Flavobacteriales;f__Flavobacteriaceae;g__unclassified Flavobacteriaceae;s__unclassified Flavobacteriaceae	POMPUseq_53
20200429_contig_1675_234_#_237739_#_239019_#_1_#_ID=6390_234	45	426	TRUE	101.39	85.978	94.126	199.05	176.66	156.03	136.56	110.6	105.66	126.69	150.21	146.72	110.94	126.24	100.76	107.76	71.061	106.46	62.203	100.09	80.533	113.17	106.99	104.66	0.571438	0.169675	None	29042020_METABAT_52_1	ABC-type sugar transport system, periplasmic component		d__Bacteria;p__Pseudomonadota;c__Alphaproteobacteria;o__Rhodobacterales;f__Rhodobacteraceae;g__Planktomarina;s__Planktomarina temperata	POMPUseq_4302
20200429_scaffold_8969_286_#_313241_#_316528_#_-1_#_ID=15202_286	117	1095	TRUE	110.25	113.95	109.61	102.14	124.83	122.53	96.632	98.519	93.014	107.68	144.54	127.5	106.94	114.22	98.826	126.27	142.12	130.47	83.735	54.953	59.654	96.001	95.948	85.47	0.700477	0.0388727	None	20052020_METABAT_314_1	SusC/RagA family TonB-linked outer membrane protein	SusC-like	d__Bacteria;p__Bacteroidota;c__Bacteroidia;o__Flavobacteriales;f__Flavobacteriaceae;g__SGZJ01;s__SGZJ01 sp004213995	POMPUseq_12858
20200429_contig_1675_87_#_91960_#_93504_#_-1_#_ID=6390_87	56	514	TRUE	106.32	113.95	137.02	130.47	107.9	110.09	99.027	77.142	83.984	115.83	139.82	129.52	85.951	105.2	105.61	130.62	103.86	126.3	70.576	123.64	120.8	76.489	82.363	71.516	0.531574	0.0343065	None	29042020_METABAT_52_1	ABC transporter, substrate binding protein (Oligopeptide)		d__Bacteria;p__Pseudomonadota;c__Alphaproteobacteria;o__Rhodobacterales;f__Rhodobacteraceae;g__Planktomarina;s__Planktomarina temperata	POMPUseq_4339
20200429_contig_8205_102_#_127460_#_130108_#_1_#_ID=13561_102	97	882	TRUE	92.535	94.265	84.594	97.663	100.5	115.83	84.652	105.95	86.693	92.3	86.915	108.27	107.94	112.22	95.92	157.83	199.52	160.74	111.25	121.68	99.921	252.88	240.3	251.18	0.41198	0.0681238	None	05052020-pm_METABAT_10	TonB-dependent receptor	TBDR	d__Bacteria;p__Pseudomonadota;c__Gammaproteobacteria;o__Pseudomonadales;f__Halieaceae;g__Luminiphilus;s__Luminiphilus sp009886815	POMPUseq_10602
20200429_contig_9987_86_#_100774_#_101742_#_-1_#_ID=15149_86	35	322	TRUE	45.283	42.471	48.85	128.23	108.96	126.36	121.39	118.04	104.75	122.16	143.6	125.47	86.95	103.2	103.67	126.27	133.92	133.6	88.519	113.83	102.9	91.318	102.74	96.808	0.475098	0.0254896	None	13052020_METABAT_380	translation elongation factor Ts		d__Bacteria;p__Bacteroidota;c__Bacteroidia;o__Flavobacteriales;f__Flavobacteriaceae;g__Candidatus Prosiliicoccus;s__unclassified Candidatus Prosiliicoccus	POMPUseq_11647
20200429_contig_14101_8_#_7760_#_10057_#_-1_#_ID=3776_8	83	765	TRUE	48.236	49.722	27.404	70.079	97.322	73.709	79.861	71.566	81.275	79.631	70.854	90.058	121.93	128.25	116.27	126.27	153.05	146.13	220.1	213.92	195.37	226.34	195.29	206.7	-0.194812	0.538358	None	27042020_METABAT_166	TonB-dependent receptor	TBDR	d__Bacteria;p__Pseudomonadota;c__Gammaproteobacteria;o__Pseudomonadales;f__Porticoccaceae;g__SAR92;s__unclassified SAR92	POMPUseq_2257
20200429_contig_7257_3_#_1347_#_1862_#_-1_#_ID=12731_3	19	171	TRUE	48.236	61.117	41.701	130.47	96.264	94.769	143.75	134.77	133.65	119.45	110.53	68.808	93.946	84.163	95.92	112.11	155.79	139.87	102.87	96.168	85.007	131.9	168.12	137.8	0.261475	0.415639	None	17032020_METABAT_344	Large ribosomal subunit protein uL10		d__Bacteria;p__Bacteroidota;c__Bacteroidia;o__Flavobacteriales;f__Flavobacteriaceae;g__SCGC-AAA160-P02;s__unclassified SCGC-AAA160-P02	POMPUseq_10071
20200429_contig_278_420_#_420732_#_421352_#_-1_#_ID=9033_420	22	206	TRUE	62.018	55.938	44.084	118.54	87.802	115.83	122.99	129.19	149	70.582	85.97	79.939	144.92	142.28	120.14	104.5	107.96	86.633	122.01	133.46	146.15	80.391	80.665	75.005	-0.326041	0.133692	None		50S ribosomal protein L4		d__Bacteria;p__Pseudomonadota;c__Alphaproteobacteria;o__Rhodobacterales;f__Rhodobacteraceae;g__unclassified Rhodobacteraceae;s__unclassified Rhodobacteraceae	POMPUseq_6796
20200506_contig_7809_2_#_1163_#_3379_#_1_#_ID=14123_2	75	738	TRUE	29.532	34.184	42.893	75.297	94.149	67.008	102.22	96.66	74.953	73.297	77.468	61.725	109.94	132.26	132.74	139.33	155.79	137.78	226.08	215.89	193.88	157.66	163.03	156.11	-0.343126	0.256901	None	17032020_METABAT_100	Lipoprotein		d__Bacteria;p__Bacteroidota;c__Bacteroidia;o__Flavobacteriales;f__Flavobacteriaceae;g__SCGC-AAA160-P02;s__unclassified SCGC-AAA160-P02	POMPUseq_20533
20200429_contig_14480_475_#_433117_#_435012_#_-1_#_ID=4137_475	68	631	TRUE	147.66	129.49	144.17	93.935	108.96	85.196	109.41	98.519	98.433	99.539	90.694	99.165	100.94	88.171	100.76	116.47	114.79	121.08	114.84	72.617	102.9	149.86	143.5	129.95	0.256194	0.344473	None	30042020_METABAT_143	Chaperone protein DnaK		d__Bacteria;p__Bacteroidota;c__Bacteroidia;o__Flavobacteriales;f__Flavobacteriaceae;g__Hel1-33-131;s__unclassified Hel1-33-131	POMPUseq_2515
20200506_contig_16991_79_#_50078_#_51094_#_1_#_ID=6046_79	35	338	TRUE	16.735	14.502	17.872	84.244	67.702	54.564	107.01	104.1	103.85	60.628	64.241	73.868	129.93	137.27	129.83	118.65	112.06	102.29	118.42	166.82	129.75	152.2	151.99	184.89	-0.460189	0.0459938	None	30042020_METABAT_88_1	Amino acid ABC transporter substrate-binding protein		d__Bacteria;p__Pseudomonadota;c__Alphaproteobacteria;o__Rhodobacterales;f__Rhodobacteraceae;g__Tateyamaria;s__unclassified Tateyamaria	POMPUseq_17220
20200429_contig_393_75_#_71192_#_72265_#_1_#_ID=9962_75	38	357	TRUE	52.174	53.866	55.999	102.88	118.48	98.598	115	81.789	93.917	96.824	105.81	108.27	142.92	155.3	144.36	107.76	105.22	123.16	124.41	211.96	132.73	36.683	45.851	61.05	-0.0818059	0.754808	None	08052020_METABAT_67_1	Bmp family protein		d__Bacteria;p__Pseudomonadota;c__Alphaproteobacteria;o__Rhodobacterales;f__Rhodobacteraceae;g__Amylibacter;s__Amylibacter sp900197625	POMPUseq_8153
20200506_contig_3825_411_#_412481_#_414862_#_1_#_ID=11305_411	85	793	TRUE				106.61	118.48	111.04	100.62	93.872	83.984	109.49	108.64	113.33	109.94	128.25	111.42	100.14	92.925	105.42	88.519	90.28	114.83	43.708	50.097	68.027	0.263696	0.278674	None	15052020_METABAT_41_1	Carbon monoxide dehydrogenase		d__Bacteria;p__Pseudomonadota;c__Alphaproteobacteria;o__Rhodobacterales;f__Rhodobacteraceae;g__Ascidiaceihabitans;s__unclassified Ascidiaceihabitans	POMPUseq_19429
20200429_contig_14212_23_#_26059_#_27945_#_-1_#_ID=3877_23	69	628	TRUE	222.48	207.18	222.8	52.932	29.62	47.863	117.4	137.56	120.11	181.88	140.76	154.82	171.9	149.29	180.21	56.602	46.463	35.488	93.304	72.617	67.111	39.805	38.21	39.247	-0.613722	0.329455	None		ATP-dependent zinc metalloprotease FtsH 1		d__Eukaryota;p__unclassified Eukaryota;c__unclassified Eukaryota;o__unclassified Eukaryota;f__unclassified Eukaryota;g__unclassified Eukaryota;s__unclassified Eukaryota	POMPUseq_2332
20200429_contig_393_190_#_175492_#_177171_#_1_#_ID=9962_190	61	559	TRUE	90.566	118.09	101.27	171.47	153.39	129.23	93.437	85.507	95.723	89.585	108.64	63.749	64.963	54.105	61.04	116.47	127.09	122.12	90.912	80.467	137.2	124.88	138.4	128.21	0.689823	0.0314366	None	08052020_METABAT_67_1	30S ribosomal protein S1		d__Bacteria;p__Pseudomonadota;c__Alphaproteobacteria;o__Rhodobacterales;f__Rhodobacteraceae;g__Amylibacter;s__Amylibacter sp900197625	POMPUseq_8138
20200429_contig_6039_103_#_105197_#_106381_#_1_#_ID=11673_103	43	394	TRUE	52.174	52.83	61.956	121.52	117.42	112.96	144.55	107.81	114.69	107.68	117.15	96.129	103.94	99.192	102.7	111.03	99.758	109.6	63.399	70.654	107.38	92.099	105.29	98.552	0.33975	0.324663	None	08042020_METABAT_154	elongation factor Tu		d__Bacteria;p__Bacteroidota;c__Bacteroidia;o__Flavobacteriales;f__Flavobacteriaceae;g__Flavicella;s__unclassified Flavicella	POMPUseq_9347
20200429_contig_16182_74_#_68201_#_68473_#_1_#_ID=5807_74	9	90	TRUE	47.252	32.112	39.318	91.699	55.008	68.923	154.13	122.68	149.91	90.49	102.98	88.034	148.91	128.25	154.05	88.168	91.559	93.939	154.31	105.98	131.24	149.08	151.14	174.43	-0.521689	0.0504268	None	30042020_METABAT_57	Bacterial nucleoid DNA-binding protein IHF-alpha		d__Bacteria;p__Bacteroidota;c__Bacteroidia;o__Flavobacteriales;f__Flavobacteriaceae;g__Candidatus Prosiliicoccus;s__unclassified Candidatus Prosiliicoccus	POMPUseq_3737
20200429_scaffold_6127_949_#_1043595_#_1046216_#_1_#_ID=15189_949	94	873	TRUE	182.12	176.1	152.51	110.34	96.264	84.239	90.243	76.213	78.565	89.585	110.53	66.784	99.943	86.167	98.826	112.11	129.82	98.114	108.85	84.392	146.15	184.98	187.65	175.3	0.236468	0.360391	None	27042020_METABAT_166	bifunctional aconitate hydratase 2/2-methylisocitrate dehydratase		d__Bacteria;p__Pseudomonadota;c__Gammaproteobacteria;o__Pseudomonadales;f__Porticoccaceae;g__SAR92;s__unclassified SAR92	POMPUseq_12591
20200429_contig_6918_12_#_10506_#_11687_#_-1_#_ID=12456_12	42	393	TRUE	88.597	81.835	94.126	137.18	118.48	122.53	99.826	123.61	123.72	88.68	90.694	90.058	117.93	123.24	95.92	81.637	125.72	94.983	130.39	155.05	131.24	92.099	108.68	89.831	-0.0366733	0.917506	None	29042020_METABAT_52_1	FtsH protease activity modulator HflK		d__Bacteria;p__Pseudomonadota;c__Alphaproteobacteria;o__Rhodobacterales;f__Rhodobacteraceae;g__Planktomarina;s__Planktomarina temperata	POMPUseq_9902
20200429_contig_1631_950_#_1011110_#_1011973_#_1_#_ID=5946_950	30	287	TRUE	17.719	20.718	17.872	70.079	61.355	77.538	146.94	128.26	145.39	85.965	121.87	109.28	149.91	156.3	130.8	99.053	113.42	79.326	117.23	178.6	147.64	46.049	51.795	54.945	-0.508697	0.021557	None	13052020_METABAT_169	hypothetical protein		d__Bacteria;p__Bacteroidota;c__Bacteroidia;o__Flavobacteriales;f__Flavobacteriaceae;g__SCGC-AAA160-P02;s__unclassified SCGC-AAA160-P02	POMPUseq_3901
20200511_contig_8467_53_#_50288_#_53158_#_-1_#_ID=17097_53	102	956	TRUE	123.05	120.16	115.57	83.498	80.397	98.598	63.09	70.636	60.504	71.487	72.744	80.951	87.95	92.178	100.76	128.44	135.29	107.51	139.96	115.79	149.14	278.64	278.5	281.7	0.18258	0.461669	None	20052020_METABAT_88_1	TonB-dependent receptor	TBDR	d__Bacteria;p__Pseudomonadota;c__Gammaproteobacteria;o__Pseudomonadales;f__Porticoccaceae;g__SAR92;s__unclassified SAR92	POMPUseq_26057
20200429_contig_13716_7_#_4636_#_5112_#_-1_#_ID=3426_7	18	158	TRUE	56.111	52.83	57.19	79.77	82.512	112.96	91.041	106.88	112.88	86.87	102.98	105.24	121.93	108.21	116.27	109.94	91.559	94.983	106.46	96.168	108.87	121.76	107.84	94.192	0.0207698	0.947673	None	13052020_METABAT_380	30S ribosomal protein S7		d__Bacteria;p__Bacteroidota;c__Bacteroidia;o__Flavobacteriales;f__Flavobacteriaceae;g__Candidatus Prosiliicoccus;s__unclassified Candidatus Prosiliicoccus	POMPUseq_2030
20200429_contig_16573_6_#_4864_#_6093_#_1_#_ID=6227_6	43	409	TRUE	110.25	98.409	84.594	138.67	81.454	78.495	95.034	80.86	85.79	82.346	109.59	76.903	115.93	139.27	124.02	127.35	116.16	114.81	139.96	180.56	222.21	67.903	69.626	46.224	-0.127876	0.684571	None		Carbohydrate ABC transporter substrate-binding protein		d__Bacteria;p__Pseudomonadota;c__Alphaproteobacteria;o__unclassified Alphaproteobacteria;f__unclassified Alphaproteobacteria;g__unclassified Alphaproteobacteria;s__unclassified Alphaproteobacteria	POMPUseq_4064
20200429_contig_7075_206_#_228366_#_230948_#_1_#_ID=12589_206	93	860	TRUE	125.02	122.23	129.87	97.663	93.091	99.555	87.847	105.03	102.95	78.726	90.694	92.082	133.92	133.26	129.83	111.03	112.06	102.29	166.27	239.44	187.91	70.245	69.626	77.621	-0.307406	0.0887046	None	06052020-pm_METABAT_133	Outer membrane insertion C-terminal signal	TBDR	d__Bacteria;p__Bacteroidota;c__Bacteroidia;o__Flavobacteriales;f__Flavobacteriaceae;g__UBA7428;s__unclassified UBA7428	POMPUseq_9972
20200429_contig_17138_5_#_2370_#_3245_#_-1_#_ID=6764_5	33	291	TRUE	44.299	55.938	34.552	105.86	87.802	99.555	104.62	126.4	117.4	119.45	105.81	79.939	120.93	104.2	103.67	90.345	127.09	103.33	124.41	158.97	114.83	54.635	70.475	69.772	-0.0420383	0.872952	None	08052020_METABAT_67_1	protease modulator HflC		d__Bacteria;p__Pseudomonadota;c__Alphaproteobacteria;o__Rhodobacterales;f__Rhodobacteraceae;g__Amylibacter;s__Amylibacter sp900197625	POMPUseq_4741
20200506_contig_1049_37_#_33657_#_35282_#_1_#_ID=406_37	60	541	TRUE	41.345	39.364	48.85	79.77	107.9	90.94	116.6	111.53	128.23	96.824	67.076	112.32	114.93	118.23	99.795	93.61	114.79	121.08	130.39	162.9	126.77	82.733	78.966	73.26	-0.151039	0.526117	None	22042020_METABAT_94_1	L-glutamate gamma-semialdehyde dehydrogenase		d__Bacteria;p__Bacteroidota;c__Bacteroidia;o__Flavobacteriales;f__Flavobacteriaceae;g__SCGC-AAA160-P02;s__unclassified SCGC-AAA160-P02	POMPUseq_15463
20200429_contig_9142_1092_#_1187096_#_1190338_#_1_#_ID=14396_1092	117	1080	TRUE	202.79	196.82	145.36	127.48	137.52	117.74	99.027	95.731	88.499	105.87	98.252	111.31	98.943	105.2	101.73	99.053	105.22	88.72	81.342	90.28	61.145	93.66	107.84	111.63	0.460608	0.13776	None	03042020_METABAT_33	SusC/RagA family TonB-linked outer membrane protein	SusC-like	d__Bacteria;p__Bacteroidota;c__Bacteroidia;o__Flavobacteriales;f__Flavobacteriaceae;g__MS024-2A;s__MS024-2A sp000173095	POMPUseq_11131
20200429_contig_9987_53_#_59873_#_61936_#_-1_#_ID=15149_53	72	687	TRUE	9.8441	8.2871	11.915	110.34	105.78	94.769	108.61	96.66	105.66	75.107	68.965	90.058	122.93	130.25	110.45	111.03	139.39	101.25	149.53	172.71	170.01	87.416	83.212	81.982	-0.193057	0.347787	None		hypothetical protein		d__Bacteria;p__Bacteroidota;c__Bacteroidia;o__Flavobacteriales;f__Flavobacteriaceae;g__unclassified Flavobacteriaceae;s__unclassified Flavobacteriaceae	POMPUseq_11641
20200506_contig_149_417_#_403363_#_405972_#_1_#_ID=4134_417	95	869	TRUE	219.52	233.07	145.36	158.05	139.64	139.76	139.76	132.91	130.94	28.052	34.955	27.321	28.983	32.062	34.88	66.398	86.093	72.02	26.317	23.551	32.81	141.27	119.72	125.59	0.675888	0.408641	None	06052020-pm_METABAT_208_1	ATP-dependent chaperone ClpB		d__Bacteria;p__Pseudomonadota;c__Alphaproteobacteria;o__Rhodobacterales;f__Rhodobacteraceae;g__Planktomarina;s__Planktomarina sp002683685	POMPUseq_16810
20200506_contig_1647_6_#_1836_#_2813_#_1_#_ID=5560_6	34	325	TRUE				110.34	61.355	72.752	160.52	146.85	172.48	93.205	107.7	122.44	115.93	134.26	101.73	116.47	146.22	86.633	74.165	82.43	102.9	75.708	79.815	86.342	-0.0561472	0.911674	None		Phage major capsid protein		d__unclassified;p__unclassified;c__unclassified;o__unclassified;f__unclassified;g__unclassified;s__unclassified	POMPUseq_17117
20200506_pm_contig_17563_15_#_12398_#_15193_#_1_#_ID=5475_15	101	931	TRUE	139.79	119.13	102.47	177.43	142.81	140.72	91.041	100.38	93.014	100.44	120.93	103.21	74.957	84.163	81.386	100.14	114.79	123.16	86.127	72.617	85.007	132.68	115.48	126.46	0.716113	0.0152765	p-value	29042020_METABAT_52_1	Aconitate hydratase A		d__Bacteria;p__Pseudomonadota;c__Alphaproteobacteria;o__Rhodobacterales;f__Rhodobacteraceae;g__Planktomarina;s__Planktomarina temperata	POMPUseq_21195
20200429_contig_8112_43_#_31459_#_32010_#_-1_#_ID=13469_43	20	183	TRUE	79.737	88.05	83.402	108.85	114.25	108.17	99.027	116.18	123.72	111.3	85.97	105.24	100.94	88.171	99.795	102.32	47.829	151.35	99.285	98.13	102.9	131.12	136.71	111.63	0.148723	0.730109	None	07052020-pm_METABAT_188	50S ribosomal protein L5		d__Bacteria;p__Bacteroidota;c__Bacteroidia;o__Flavobacteriales;f__Flavobacteriaceae;g__Polaribacter;s__Polaribacter sp900106075	POMPUseq_10563
20200429_contig_6589_256_#_257355_#_258920_#_-1_#_ID=12168_256	58	521	TRUE	49.221	54.902	55.999	88.717	103.67	101.47	132.57	133.84	130.04	104.97	97.307	112.32	144.92	135.26	141.46	80.549	88.826	96.027	157.9	141.31	138.7	90.538	73.023	72.388	-0.341645	0.135607	None	17032020_METABAT_344	Ribonuclease Y		d__Bacteria;p__Bacteroidota;c__Bacteroidia;o__Flavobacteriales;f__Flavobacteriaceae;g__SCGC-AAA160-P02;s__unclassified SCGC-AAA160-P02	POMPUseq_9756
20200429_contig_469_60_#_48648_#_49127_#_-1_#_ID=10543_60	17	159	TRUE	99.426	102.55	121.53	91.699	71.934	87.111	103.02	106.88	107.46	126.69	105.81	122.44	122.93	102.2	87.2	91.434	99.758	84.545	105.27	166.82	104.39	74.928	85.759	84.598	-0.00361332	0.993069	None	13052020_METABAT_223	peptidoglycan-associated lipoprotein Pal		d__Bacteria;p__Pseudomonadota;c__Alphaproteobacteria;o__Pelagibacterales;f__Pelagibacteraceae;g__Pelagibacter;s__unclassified Pelagibacter	POMPUseq_8588
20200505_contig_12394_19_#_15366_#_16955_#_1_#_ID=2092_19	58	529	TRUE	49.221	58.009	51.233	104.37	99.438	110.09	101.42	117.11	124.62	80.536	89.749	116.37	109.94	116.23	102.7	89.257	140.75	97.07	138.76	158.97	132.73	71.025	78.117	64.539	-0.0670222	0.797681	None		hypothetical protein		d__Bacteria;p__Pseudomonadota;c__Alphaproteobacteria;o__Rhodobacterales;f__Rhodobacteraceae;g__unclassified Rhodobacteraceae;s__unclassified Rhodobacteraceae	POMPUseq_13159
20200506_contig_9936_45_#_42960_#_44192_#_1_#_ID=15789_45	45	410	TRUE				125.99	108.96	116.79	126.98	138.48	143.59	81.441	96.362	105.24	118.93	133.26	123.05	80.549	64.228	77.239	74.165	102.06	89.481	15.61	17.831	26.164	-0.108937	0.819526	None	07052020-am_METABAT_273	TRAP transporter substrate-binding protein DctP		d__Bacteria;p__Pseudomonadota;c__Alphaproteobacteria;o__Rhodobacterales;f__Rhodobacteraceae;g__Ascidiaceihabitans;s__unclassified Ascidiaceihabitans	POMPUseq_20956
20200429_contig_885_71_#_52850_#_53791_#_-1_#_ID=14124_71	33	313	TRUE	121.08	129.49	117.95	120.77	90.975	108.17	107.81	85.507	88.499	137.54	149.27	148.75	92.947	92.178	71.698	103.41	105.22	121.08	66.988	100.09	74.568	77.269	76.419	74.132	0.658877	0.0251459	None		Taurine ABC transporter substrate-binding protein		d__Bacteria;p__Pseudomonadota;c__Alphaproteobacteria;o__Pelagibacterales;f__Pelagibacteraceae;g__Pelagibacter;s__unclassified Pelagibacter	POMPUseq_10854
20200429_contig_1097_2_#_2747_#_3859_#_-1_#_ID=903_2	39	370	TRUE	91.55	100.48	90.551	113.32	100.5	90.94	78.264	68.778	57.795	81.441	110.53	75.891	108.94	92.178	93.982	117.56	166.72	109.6	102.87	188.41	128.26	129.56	148.59	129.08	0.303757	0.215904	None	06052020-pm_METABAT_208_1	TRAP-type mannitol/chloroaromatic compound transport system, periplasmic component		d__Bacteria;p__Pseudomonadota;c__Alphaproteobacteria;o__Rhodobacterales;f__Rhodobacteraceae;g__Planktomarina;s__Planktomarina sp002683685	POMPUseq_653
20200429_contig_17804_65_#_65537_#_66493_#_1_#_ID=7443_65	34	318	TRUE	51.189	50.758	44.084	175.94	142.81	130.19	123.78	90.154	98.433	107.68	146.43	88.034	88.949	106.21	122.08	137.15	106.59	125.25	58.614	80.467	104.39	59.318	61.135	52.329	0.601345	0.0674661	None		TRAP-T family transporter, periplasmic binding protein		d__Bacteria;p__Pseudomonadota;c__Alphaproteobacteria;o__Rhodobacterales;f__Rhodobacteraceae;g__unclassified Rhodobacteraceae;s__unclassified Rhodobacteraceae	POMPUseq_5343
20200506_contig_11245_100_#_93823_#_95361_#_-1_#_ID=952_100	55	512	TRUE				102.14	97.322	109.13	122.99	126.4	122.81	101.35	85.025	115.35	111.94	110.21	113.36	83.814	106.59	82.458	82.538	96.168	96.938	77.269	84.061	92.447	0.033852	0.927902	None	07052020-am_METABAT_273	F0F1 ATP synthase subunit alpha		d__Bacteria;p__Pseudomonadota;c__Alphaproteobacteria;o__Rhodobacterales;f__Rhodobacteraceae;g__Ascidiaceihabitans;s__unclassified Ascidiaceihabitans	POMPUseq_15784
20200505_pm_contig_8422_250_#_258839_#_261820_#_1_#_ID=7394_250	107	993	TRUE	95.488	111.88	75.062	105.86	105.78	96.683	70.277	62.272	69.535	115.83	107.7	109.28	76.956	92.178	71.698	120.82	132.56	127.34	93.304	76.542	58.163	130.34	138.4	138.67	0.802744	0.00121334	p-value	07052020-am_METABAT_115	SusC/RagA family TonB-linked outer membrane protein	SusC-like	d__Bacteria;p__Bacteroidota;c__Bacteroidia;o__Flavobacteriales;f__Flavobacteriaceae;g__MAG-121220-bin8;s__MAG-121220-bin8 sp002700465	POMPUseq_15092
20200429_contig_10783_21_#_17032_#_19587_#_-1_#_ID=722_21	93	851	TRUE	49.221	51.794	40.51	127.48	122.71	104.34	111.01	119.9	117.4	75.107	81.246	96.129	110.94	111.22	107.55	78.372	99.758	102.29	113.64	98.13	105.89	72.586	68.777	71.516	-0.000170753	0.999444	None	11052020_METABAT_122	carboxypeptidase-like regulatory domain-containing protein		d__Bacteria;p__Bacteroidota;c__Bacteroidia;o__Flavobacteriales;f__Flavobacteriaceae;g__Polaribacter;s__unclassified Polaribacter	POMPUseq_547
20200429_contig_1108_32_#_29860_#_31830_#_1_#_ID=1006_32	74	656	TRUE	155.54	140.88	81.019	114.06	130.12	141.67	74.271	88.295	89.402	126.69	90.694	98.153	74.957	69.134	76.542	70.752	120.26	145.08	74.165	72.617	105.89	108.49	103.59	122.1	0.682196	0.0204285	None	29042020_METABAT_52_1	RNA polymerase sigma factor RpoD		d__Bacteria;p__Pseudomonadota;c__Alphaproteobacteria;o__Rhodobacterales;f__Rhodobacteraceae;g__Planktomarina;s__Planktomarina temperata	POMPUseq_755
20200429_contig_8275_44_#_39018_#_39410_#_1_#_ID=13623_44	14	130	TRUE	56.111	49.722	77.445	106.61	98.38	89.983	121.39	116.18	119.2	78.726	87.86	98.153	117.93	134.26	112.39	78.372	116.16	100.2	145.94	125.61	146.15	78.05	94.25	101.17	-0.233538	0.316856	None	06052020-pm_METABAT_208_1	30S ribosomal protein S8		d__Bacteria;p__Pseudomonadota;c__Alphaproteobacteria;o__Rhodobacterales;f__Rhodobacteraceae;g__Planktomarina;s__Planktomarina sp002683685	POMPUseq_10678
20200429_contig_17098_114_#_122027_#_124645_#_1_#_ID=6724_114	93	872	TRUE	143.72	138.81	129.87	117.79	99.438	104.34	67.083	79.931	74.05	120.35	138.87	158.87	64.963	81.157	72.666	101.23	121.62	96.027	44.26	58.878	52.197	96.001	111.23	109.89	1.02335	0.00197395	Both	15052020_METABAT_62_1	TonB-dependent receptor	TBDR	d__Bacteria;p__Pseudomonadota;c__Gammaproteobacteria;o__Pseudomonadales;f__Pseudohongiellaceae;g__UBA9145;s__UBA9145 sp003483155	POMPUseq_4714
20200429_contig_16989_264_#_262699_#_263934_#_-1_#_ID=6615_264	42	411	TRUE	35.439	46.615	44.084	146.87	94.149	90.94	108.61	118.97	92.111	62.438	91.638	98.153	116.93	138.27	118.2	118.65	120.26	108.55	101.68	162.9	126.77	35.122	35.662	41.863	-0.0500902	0.857544	None	08052020_METABAT_67_1	putative trehalosemaltose-binding protein		d__Bacteria;p__Pseudomonadota;c__Alphaproteobacteria;o__Rhodobacterales;f__Rhodobacteraceae;g__Amylibacter;s__Amylibacter sp900197625	POMPUseq_4623
20200505_pm_contig_8422_123_#_110989_#_113697_#_-1_#_ID=7394_123	99	902	TRUE	120.1	133.63	116.76	100.64	92.033	93.812	71.875	67.848	71.341	121.26	124.7	126.49	72.958	79.153	62.978	99.053	159.89	115.86	70.576	70.654	71.585	135.81	134.16	129.95	0.861428	0.00067082	p-value		TonB-dependent receptor	TBDR	d__Bacteria;p__Bacteroidota;c__Bacteroidia;o__Flavobacteriales;f__Flavobacteriaceae;g__unclassified Flavobacteriaceae;s__unclassified Flavobacteriaceae	POMPUseq_15091
20200506_contig_19673_189_#_182913_#_185450_#_1_#_ID=8550_189	91	845	TRUE	333.72	307.66	315.74	90.208	103.67	87.111	89.444	71.566	73.147	75.107	83.136	91.07	73.958	87.169	91.075	103.41	105.22	104.38	96.893	102.06	102.9	152.98	144.35	141.29	0.287433	0.184706	None		TonB-dependent receptor	TBDR	d__Bacteria;p__unclassified Bacteria;c__unclassified Bacteria;o__unclassified Bacteria;f__unclassified Bacteria;g__unclassified Bacteria;s__unclassified Bacteria	POMPUseq_17943
20200429_contig_5056_13_#_9962_#_10966_#_-1_#_ID=10853_13	34	334	TRUE	58.08	51.794	63.148	134.19	90.975	90.94	113.4	98.519	97.529	110.4	118.09	110.3	117.93	122.24	106.58	100.14	92.925	97.07	100.48	155.05	134.22	23.415	27.171	26.164	0.0440104	0.88999	None		Autoinducer 2-binding periplasmic protein LuxP		d__Bacteria;p__Pseudomonadota;c__Alphaproteobacteria;o__unclassified Alphaproteobacteria;f__unclassified Alphaproteobacteria;g__unclassified Alphaproteobacteria;s__unclassified Alphaproteobacteria	POMPUseq_8952
20200429_contig_13716_10_#_7513_#_10770_#_1_#_ID=3426_10	117	1085	TRUE	10.829	7.2512	10.723	81.261	92.033	91.897	109.41	111.53	97.529	71.487	91.638	65.773	115.93	111.22	117.24	87.08	101.12	94.983	155.51	121.68	105.89	133.47	123.12	122.1	-0.243086	0.294338	None		SusC/RagA family TonB-linked outer membrane protein	SusC-like	d__Bacteria;p__Bacteroidota;c__Bacteroidia;o__Flavobacteriales;f__Flavobacteriaceae;g__unclassified Flavobacteriaceae;s__unclassified Flavobacteriaceae	POMPUseq_2028
20200429_contig_3743_82_#_100041_#_103505_#_-1_#_ID=9814_82	131	1154	TRUE	15.751	14.502	11.915	114.06	110.02	112.96	114.2	104.1	99.336	98.634	104.86	112.32	105.94	102.2	92.044	76.195	90.192	81.414	104.07	78.504	111.85	66.342	59.437	55.817	0.161386	0.625192	None		Cellobiose phosphorylase	CAZyme	d__Bacteria;p__Bacteroidota;c__Bacteroidia;o__Flavobacteriales;f__Flavobacteriaceae;g__unclassified Flavobacteriaceae;s__unclassified Flavobacteriaceae	POMPUseq_7952
20200429_contig_14212_100_#_92946_#_93200_#_1_#_ID=3877_100	9	84	TRUE	107.3	106.7	104.85	64.115	77.223	58.393	82.257	94.801	81.275	123.97	85.025	61.725	118.93	85.165	87.2	108.85	106.59	125.25	95.697	102.06	90.973	151.42	141.8	137.8	0.0902238	0.750187	None		Cytochrome b559 subunit alpha		d__Eukaryota;p__unclassified Eukaryota;c__unclassified Eukaryota;o__unclassified Eukaryota;f__unclassified Eukaryota;g__unclassified Eukaryota;s__unclassified Eukaryota	POMPUseq_2312
20200429_contig_1156_41_#_37827_#_42368_#_1_#_ID=1436_41	164	1513	TRUE	49.221	54.902	45.276	132.7	205.22	197.2	99.027	103.17	108.37	98.634	86.915	109.28	102.94	109.21	105.61	69.664	102.49	101.25	86.127	51.028	85.007	71.025	73.023	75.005	0.50714	0.248023	None	29042020_METABAT_52_1	Glutamate synthase [NADPH] large chain		d__Bacteria;p__Pseudomonadota;c__Alphaproteobacteria;o__Rhodobacterales;f__Rhodobacteraceae;g__Planktomarina;s__Planktomarina temperata	POMPUseq_1049
20200429_contig_12185_134_#_145263_#_147425_#_1_#_ID=2002_134	80	720	TRUE	20.673	15.538	5.9573	87.971	94.149	71.795	97.43	107.81	118.3	110.4	105.81	129.52	100.94	113.22	94.951	83.814	129.82	106.46	104.07	100.09	129.75	66.342	61.984	56.689	0.0965889	0.741183	None	17032020_METABAT_100	PpiC domain-containing protein		d__Bacteria;p__Bacteroidota;c__Bacteroidia;o__Flavobacteriales;f__Flavobacteriaceae;g__SCGC-AAA160-P02;s__unclassified SCGC-AAA160-P02	POMPUseq_1256
20200429_contig_6257_476_#_563381_#_564568_#_1_#_ID=11862_476	43	395	TRUE	180.15	158.49	173.95	113.32	110.02	92.854	76.666	70.636	68.632	72.392	86.915	88.034	74.957	81.157	72.666	109.94	125.72	147.17	64.595	74.579	104.39	165.47	155.39	148.26	0.628472	0.0103375	p-value	20042020_METABAT_280	elongation factor Tu		d__Bacteria;p__Bacteroidota;c__Bacteroidia;o__Flavobacteriales;f__Schleiferiaceae;g__Candidatus Abditibacter;s__Candidatus Abditibacter sp002387615	POMPUseq_9515
20200506_contig_13023_124_#_119815_#_120765_#_1_#_ID=2469_124	33	316	TRUE				124.5	98.38	67.966	138.16	101.31	97.529	92.3	104.86	133.57	103.94	108.21	106.58	72.929	87.459	78.283	86.127	133.46	111.85	33.561	29.719	43.607	-0.0326122	0.938274	None	15052020_METABAT_41_1	Sugar ABC transporter substrate-binding protein		d__Bacteria;p__Pseudomonadota;c__Alphaproteobacteria;o__Rhodobacterales;f__Rhodobacteraceae;g__Ascidiaceihabitans;s__unclassified Ascidiaceihabitans	POMPUseq_16352
20200511_contig_16985_114_#_93585_#_94814_#_1_#_ID=5305_114	45	409	TRUE	140.77	93.229	146.55	95.426	86.744	99.555	60.694	78.072	70.438	105.87	89.749	102.2	90.948	97.188	116.27	185.04	215.92	196.23	29.905	27.477	35.792	464.4	454.27	504.97	1.21735	0.0154021	Both		Elongation factor Tu-A		d__Eukaryota;p__Bacillariophyta;c__unclassified Bacillariophyta;o__unclassified Bacillariophyta;f__unclassified Bacillariophyta;g__unclassified Bacillariophyta;s__unclassified Bacillariophyta	POMPUseq_23916
20200429_contig_11313_2_#_497_#_3349_#_-1_#_ID=1209_2	102	950	TRUE	159.47	156.42	160.85	101.39	97.322	80.41	54.305	50.189	46.056	106.78	85.97	108.27	67.961	66.128	62.978	99.053	165.35	103.33	68.184	80.467	53.689	138.93	141.8	142.16	0.963363	0.000295304	p-value	06042020_METABAT_186_1	TonB-dependent receptor	TBDR	d__Bacteria;p__Pseudomonadota;c__Gammaproteobacteria;o__Pseudomonadales;f__OM182;g__UBA9926;s__unclassified UBA9926	POMPUseq_873
20200506_contig_9177_113_#_114203_#_117637_#_1_#_ID=15211_113	125	1144	TRUE	30.517	37.292	29.787	93.19	121.65	97.641	91.041	88.295	93.917	76.916	82.191	89.046	146.92	125.24	130.8	168.72	142.12	121.08	161.49	176.63	143.17	97.562	97.647	91.575	-0.0400637	0.895311	None	08042020_METABAT_122	SusC/RagA family TonB-linked outer membrane protein	SusC-like	d__Bacteria;p__Bacteroidota;c__Bacteroidia;o__Cytophagales;f__Cyclobacteriaceae;g__UBA4465;s__unclassified UBA4465	POMPUseq_20819
20200506_contig_13022_16_#_15409_#_16671_#_-1_#_ID=2468_16	47	420	TRUE	2.9532	5.1794	10.723	125.99	111.07	113.91	154.13	124.54	118.3	103.16	88.804	116.37	115.93	111.22	102.7	78.372	76.527	80.37	64.595	151.12	92.464	32	27.171	38.374	-0.00585752	0.991698	None		extracellular solute-binding protein		d__Bacteria;p__Pseudomonadota;c__Alphaproteobacteria;o__Rhodobacterales;f__Rhodobacteraceae;g__unclassified Rhodobacteraceae;s__unclassified Rhodobacteraceae	POMPUseq_16337
20200429_contig_5572_77_#_86889_#_88358_#_1_#_ID=11280_77	56	489	TRUE	11.813	12.431	15.489	80.516	89.917	97.641	112.6	113.39	125.52	101.35	97.307	95.117	127.93	120.23	106.58	89.257	95.659	107.51	153.11	131.49	132.73	88.196	80.665	84.598	-0.205793	0.383307	None	17032020_METABAT_100	SusD family protein	SusD-like	d__Bacteria;p__Bacteroidota;c__Bacteroidia;o__Flavobacteriales;f__Flavobacteriaceae;g__SCGC-AAA160-P02;s__unclassified SCGC-AAA160-P02	POMPUseq_9203
20200429_contig_6782_35_#_47433_#_49130_#_-1_#_ID=12336_35	62	565	TRUE	377.03	405.03	455.14	82.753	79.339	101.47	95.833	93.872	111.98	95.919	97.307	93.093	126.93	124.24	108.52	83.814	105.22	97.07	99.285	143.27	92.464	65.562	67.928	68.899	-0.0576023	0.846641	None	22042020_METABAT_6	RagB/SusD family nutrient uptake outer membrane protein	SusD-like	d__Bacteria;p__Bacteroidota;c__Bacteroidia;o__Flavobacteriales;f__Flavobacteriaceae;g__UBA7428;s__UBA7428 sp002477625	POMPUseq_9817
20200429_contig_1631_945_#_1003280_#_1003756_#_-1_#_ID=5946_945	18	158	TRUE	65.956	56.974	75.062	111.83	78.281	96.683	123.78	123.61	134.55	95.919	98.252	103.21	114.93	96.186	117.24	94.699	79.26	104.38	104.07	72.617	114.83	85.074	88.306	97.68	-0.0187039	0.965347	None	13052020_METABAT_169	30S ribosomal protein S7		d__Bacteria;p__Bacteroidota;c__Bacteroidia;o__Flavobacteriales;f__Flavobacteriaceae;g__SCGC-AAA160-P02;s__unclassified SCGC-AAA160-P02	POMPUseq_3897
20200506_contig_13806_33_#_31376_#_33052_#_-1_#_ID=3163_33	61	558	TRUE		2.0718	2.3829	144.63	169.26	140.72	107.01	129.19	135.46	123.07	111.48	97.141	89.949	91.177	87.2	95.787	109.32	108.55	84.931	86.355	110.36	94.44	78.117	83.726	0.438101	0.160165	None	15052020_METABAT_41_1	30S ribosomal protein S1		d__Bacteria;p__Pseudomonadota;c__Alphaproteobacteria;o__Rhodobacterales;f__Rhodobacteraceae;g__Ascidiaceihabitans;s__unclassified Ascidiaceihabitans	POMPUseq_16499
20200429_contig_1156_156_#_160080_#_161789_#_1_#_ID=1436_156	61	569	TRUE	86.628	90.122	106.04	109.59	106.84	81.367	75.069	55.766	64.117	103.16	122.81	144.7	84.951	99.192	88.169	129.53	143.49	116.9	81.342	127.57	104.39	73.367	73.872	95.064	0.645595	0.00553025	p-value	29042020_METABAT_52_1	ABC-type transport system, periplasmic component		d__Bacteria;p__Pseudomonadota;c__Alphaproteobacteria;o__Rhodobacterales;f__Rhodobacteraceae;g__Planktomarina;s__Planktomarina temperata	POMPUseq_1025
20200429_contig_1642_2_#_917_#_1405_#_-1_#_ID=6057_2	18	162	TRUE	186.05	195.78	198.97	63.369	93.091	95.726	52.708	76.213	72.244	128.5	84.081	119.4	88.949	91.177	97.857	102.32	110.69	163.87	94.5	39.252	59.654	143.61	123.97	98.552	0.71168	0.0556182	None		Histone H3		d__Eukaryota;p__unclassified Eukaryota;c__unclassified Eukaryota;o__unclassified Eukaryota;f__unclassified Eukaryota;g__unclassified Eukaryota;s__unclassified Eukaryota	POMPUseq_3941
20200429_contig_7485_62_#_47957_#_52183_#_-1_#_ID=12923_62	156	1408	TRUE	173.26	179.21	156.08	126.74	134.35	109.13	67.882	54.836	62.31	82.346	104.86	79.939	57.967	53.103	64.915	88.168	114.79	132.56	53.829	31.402	23.862	254.44	229.26	223.27	1.28021	0.00332558	Both	29042020_METABAT_234_1	DNA-directed RNA polymerase subunit beta'		d__Bacteria;p__Pseudomonadota;c__Gammaproteobacteria;o__Pseudomonadales;f__OM182;g__UBA9926;s__UBA9926 sp003451575	POMPUseq_10150
20200429_contig_1971_58_#_59405_#_61342_#_1_#_ID=8423_58	72	645	TRUE	69.893	72.512	58.382	101.39	111.07	110.09	112.6	83.648	125.52	118.54	90.694	113.33	98.943	100.19	91.075	94.699	72.427	128.38	98.089	82.43	117.82	87.416	79.815	62.794	0.229226	0.495638	None	17032020_METABAT_344	DNA topoisomerase (ATP-hydrolyzing) subunit B		d__Bacteria;p__Bacteroidota;c__Bacteroidia;o__Flavobacteriales;f__Flavobacteriaceae;g__SCGC-AAA160-P02;s__unclassified SCGC-AAA160-P02	POMPUseq_6190
20200505_contig_11457_162_#_135022_#_137121_#_1_#_ID=1262_162	75	699	TRUE	98.441	116.02	98.891	108.1	171.37	152.2	123.78	126.4	112.88	129.4	140.76	173.03	91.947	87.169	67.822	92.522	86.093	72.02	87.323	94.205	52.197	68.684	62.833	80.237	0.589328	0.163078	None		Sodium:solute symporter		d__Bacteria;p__Pseudomonadota;c__Alphaproteobacteria;o__Pelagibacterales;f__Pelagibacteraceae;g__unclassified Pelagibacteraceae;s__unclassified Pelagibacteraceae	POMPUseq_13063
20200429_contig_8745_7_#_11217_#_11750_#_1_#_ID=14029_7	18	177	TRUE	244.13	219.61	218.04	87.971	49.719	49.778	80.659	73.425	73.147	133.02	119.04	105.24	88.949	87.169	103.67	138.24	107.96	87.677	44.26	35.327	56.671	112.39	117.18	126.46	0.624356	0.147569	None		R-phycocyanin-2 beta chain		d__Eukaryota;p__unclassified Eukaryota;c__unclassified Eukaryota;o__unclassified Eukaryota;f__unclassified Eukaryota;g__unclassified Eukaryota;s__unclassified Eukaryota	POMPUseq_10800
20200506_scaffold_8485_432_#_408352_#_410472_#_1_#_ID=15880_432	78	706	TRUE	16.735	15.538		146.87	151.27	143.59	144.55	140.34	158.03	101.35	108.64	99.165	94.946	113.22	100.76	60.956	95.659	88.72	81.342	66.729	73.076	92.099	85.759	87.215	0.229257	0.654063	None	15052020_METABAT_41_1	elongation factor G		d__Bacteria;p__Pseudomonadota;c__Alphaproteobacteria;o__Rhodobacterales;f__Rhodobacteraceae;g__Ascidiaceihabitans;s__unclassified Ascidiaceihabitans	POMPUseq_22112
20200429_contig_4090_322_#_302400_#_305291_#_-1_#_ID=10052_322	106	963	TRUE	236.26	255.86	197.78	132.7	94.149	107.21	38.333	34.389	39.734	116.73	126.59	108.27	34.98	40.078	43.6	91.434	97.025	92.895	16.747	41.215	41.758	121.76	101.89	113.38	1.76664	4.32151e-05	Both		Formate dehydrogenase		d__Bacteria;p__Pseudomonadota;c__Alphaproteobacteria;o__unclassified Alphaproteobacteria;f__unclassified Alphaproteobacteria;g__unclassified Alphaproteobacteria;s__unclassified Alphaproteobacteria	POMPUseq_8252
20200429_contig_8543_12_#_12354_#_13823_#_-1_#_ID=13858_12	53	489	TRUE	12.797	14.502	17.872	96.172	83.57	84.239	107.01	117.11	118.3	112.21	94.473	115.35	104.94	110.21	94.951	94.699	129.82	100.2	89.716	149.16	117.82	82.733	69.626	75.005	0.0382105	0.882368	None		DUF5689 domain-containing protein		d__Bacteria;p__Bacteroidota;c__Bacteroidia;o__Flavobacteriales;f__Flavobacteriaceae;g__unclassified Flavobacteriaceae;s__unclassified Flavobacteriaceae	POMPUseq_10754
20200429_contig_3075_114_#_116091_#_118544_#_1_#_ID=9247_114	86	817	TRUE	56.111	74.583	61.956	79.77	98.38	107.21	87.847	103.17	93.917	100.44	96.362	101.19	80.954	88.171	80.417	96.876	127.09	102.29	110.05	147.2	141.68	74.928	90.005	79.365	0.173757	0.322667	None	13052020_METABAT_169	Putative K(+)-stimulated pyrophosphate-energized sodium pump		d__Bacteria;p__Bacteroidota;c__Bacteroidia;o__Flavobacteriales;f__Flavobacteriaceae;g__SCGC-AAA160-P02;s__unclassified SCGC-AAA160-P02	POMPUseq_6915
20200506_contig_3_301_#_352255_#_352623_#_-1_#_ID=10692_301	13	122	TRUE	52.174	48.686	61.956	93.19	72.992	111.04	120.59	115.25	131.85	78.726	97.307	94.105	131.92	134.26	108.52	80.549	91.559	88.72	112.44	105.98	126.77	96.001	76.419	74.132	-0.247216	0.354465	None	08052020_METABAT_157	50S ribosomal protein L14		d__Bacteria;p__Pseudomonadota;c__Gammaproteobacteria;o__Enterobacterales;f__Alteromonadaceae;g__Glaciecola;s__Glaciecola sp002292215	POMPUseq_19738
20200429_contig_3894_57_#_57320_#_58711_#_1_#_ID=9934_57	51	463	TRUE	70.878	76.655	66.722	151.34	147.04	134.02	102.22	92.013	91.208	78.726	116.2	88.034	71.959	82.159	90.106	104.5	136.66	111.68	84.931	72.617	110.36	96.782	114.63	110.76	0.588662	0.0274118	None	08052020_METABAT_67_1	adenosylhomocysteinase		d__Bacteria;p__Pseudomonadota;c__Alphaproteobacteria;o__Rhodobacterales;f__Rhodobacteraceae;g__Amylibacter;s__Amylibacter sp900197625	POMPUseq_8072
20200429_contig_8112_331_#_339113_#_340471_#_-1_#_ID=13469_331	48	452	TRUE	32.486	27.969	34.552	101.39	113.19	119.66	120.59	120.83	126.43	74.202	84.081	73.868	127.93	117.23	109.48	87.08	81.993	73.064	105.27	109.91	110.36	53.074	40.757	43.607	-0.208067	0.508064	None	07052020-pm_METABAT_188	Outer membrane protein OmpA		d__Bacteria;p__Bacteroidota;c__Bacteroidia;o__Flavobacteriales;f__Flavobacteriaceae;g__Polaribacter;s__Polaribacter sp900106075	POMPUseq_10558
20200429_contig_14951_3_#_1786_#_3429_#_1_#_ID=4592_3	57	547	TRUE	120.1	114.98	106.04	115.56	87.802	88.068	63.09	76.213	68.632	102.25	92.583	95.117	81.953	68.132	62.978	154.57	179.02	162.83	80.146	47.103	68.602	228.69	246.24	231.12	0.954449	0.00131296	p-value	05052020-pm_METABAT_10	chaperonin GroEL		d__Bacteria;p__Pseudomonadota;c__Gammaproteobacteria;o__Pseudomonadales;f__Halieaceae;g__Luminiphilus;s__Luminiphilus sp009886815	POMPUseq_3022
20200429_contig_11273_8_#_9012_#_9734_#_-1_#_ID=1172_8	26	240	TRUE				76.043	103.67	91.897	94.236	100.38	103.85	87.775	92.583	86.01	99.943	98.19	90.106	82.726	129.82	104.38		170.75		57.757	56.89	58.434	-0.0331661	0.914093	None	13052020_METABAT_380	Proteorhodopsin		d__Bacteria;p__Bacteroidota;c__Bacteroidia;o__Flavobacteriales;f__Flavobacteriaceae;g__Candidatus Prosiliicoccus;s__unclassified Candidatus Prosiliicoccus	POMPUseq_868
20200506_contig_15723_29_#_18650_#_19207_#_1_#_ID=4876_29	20	185	TRUE	63.987	71.476	73.871	61.878	42.314	44.034	83.854	91.084	83.081	71.487	71.799	73.868	115.93	126.24	126.92	126.27	120.26	93.939	98.089	135.42	110.36	174.83	168.97	176.17	-0.346301	0.210865	None		hypothetical protein		d__Eukaryota;p__Bacillariophyta;c__unclassified Bacillariophyta;o__unclassified Bacillariophyta;f__unclassified Bacillariophyta;g__unclassified Bacillariophyta;s__unclassified Bacillariophyta	POMPUseq_16960
20200506_contig_1286_8_#_5437_#_7173_#_1_#_ID=2327_8	64	578	TRUE	11.813	14.502	15.489	94.681	97.322	69.88	89.444	77.142	75.856	81.441	96.362	87.022	124.93	139.27	121.11	111.03	139.39	111.68	153.11	190.37	208.79	64.781	69.626	60.178	-0.162993	0.561017	None		Carbohydrate ABC transporter substrate-binding protein		d__Bacteria;p__Pseudomonadota;c__Alphaproteobacteria;o__Rhodobacterales;f__Rhodobacteraceae;g__unclassified Rhodobacteraceae;s__unclassified Rhodobacteraceae	POMPUseq_16306
20200429_contig_14214_4_#_2542_#_3216_#_1_#_ID=3879_4	24	224	TRUE	174.24	158.49	138.21	43.24	47.603	58.393	107.81	103.17	97.529	105.87	102.03	63.749	136.92	135.26	133.71	38.097	57.395	61.582	83.735	109.91	86.499	57.757	55.192	55.817	-0.656495	0.0660975	None		hypothetical protein		d__Eukaryota;p__unclassified Eukaryota;c__unclassified Eukaryota;o__unclassified Eukaryota;f__unclassified Eukaryota;g__unclassified Eukaryota;s__unclassified Eukaryota	POMPUseq_2381
20200429_contig_10868_131_#_151496_#_154642_#_1_#_ID=805_131	117	1048	TRUE	12.797	14.502	16.68	114.81	162.91	150.29	134.96	144.99	146.29	94.11	69.91	94.105	125.93	137.27	140.49	84.903	69.694	89.764	119.62	74.579	86.499	46.049	36.511	47.096	-0.0956969	0.858415	None	07052020-pm_METABAT_188	Glycosyl hydrolases family 2, TIM barrel domain		d__Bacteria;p__Bacteroidota;c__Bacteroidia;o__Flavobacteriales;f__Flavobacteriaceae;g__Polaribacter;s__Polaribacter sp900106075	POMPUseq_612
20200429_contig_3674_702_#_754386_#_755450_#_-1_#_ID=9753_702	40	354	TRUE	92.535	91.158	97.7	158.05	157.62	145.5	123.78	134.77	139.07	114.92	117.15	122.44	81.953	93.18	63.946	52.248	69.694	82.458	26.317	60.841	38.775	25.756	26.322	20.931	0.705382	0.233378	None	29042020_METABAT_288	DUF5017 domain-containing protein		d__Bacteria;p__Bacteroidota;c__Bacteroidia;o__Flavobacteriales;f__Flavobacteriaceae;g__Polaribacter;s__unclassified Polaribacter	POMPUseq_7777
20200429_contig_6040_34_#_37935_#_38861_#_1_#_ID=11674_34	32	308	TRUE	41.345	39.364	41.701	106.61	88.859	90.94	110.21	88.295	104.75	83.251	103.92	92.082	97.944	102.2	89.137	91.434	107.96	101.25	112.44	125.61	129.75	87.416	77.268	76.749	0.0438634	0.862892	None	30042020_METABAT_57	malate dehydrogenase		d__Bacteria;p__Bacteroidota;c__Bacteroidia;o__Flavobacteriales;f__Flavobacteriaceae;g__Candidatus Prosiliicoccus;s__unclassified Candidatus Prosiliicoccus	POMPUseq_9359
20200429_contig_11983_5_#_6408_#_7751_#_-1_#_ID=1809_5	49	447	TRUE	69.893	58.009	60.765	102.14	95.206	89.983	115	116.18	107.46	76.012	72.744	87.022	87.95	110.21	107.55	94.699	84.726	92.895	81.342	102.06	105.89	90.538	89.156	96.808	-0.0435839	0.896131	None	13052020_METABAT_380	NADP-specific glutamate dehydrogenase		d__Bacteria;p__Bacteroidota;c__Bacteroidia;o__Flavobacteriales;f__Flavobacteriaceae;g__Candidatus Prosiliicoccus;s__unclassified Candidatus Prosiliicoccus	POMPUseq_1201
20200429_contig_1631_628_#_674232_#_674504_#_1_#_ID=5946_628	9	90	TRUE	51.189	44.543	40.51	79.77	25.388	44.034	106.21	93.872	112.88	84.156	113.37	96.129	113.93	99.192	131.77	83.814	87.459	56.364	102.87	62.804	89.481	114.73	137.55	126.46	-0.351768	0.417528	None	13052020_METABAT_169	HU family DNA-binding protein		d__Bacteria;p__Bacteroidota;c__Bacteroidia;o__Flavobacteriales;f__Flavobacteriaceae;g__SCGC-AAA160-P02;s__unclassified SCGC-AAA160-P02	POMPUseq_3851
20200511_contig_16985_36_#_23560_#_24015_#_1_#_ID=5305_36	16	151	TRUE	78.753	93.229	67.913	67.842	75.107	67.008	111.01	85.507	88.499	81.441	74.633	57.677	118.93	112.22	124.02	90.345	92.925	122.12	101.68	109.91	80.533	175.61	168.97	162.22	-0.186062	0.493429	None		hypothetical protein		d__Eukaryota;p__Bacillariophyta;c__unclassified Bacillariophyta;o__unclassified Bacillariophyta;f__unclassified Bacillariophyta;g__unclassified Bacillariophyta;s__unclassified Bacillariophyta	POMPUseq_23931
20200429_scaffold_5308_113_#_111655_#_114951_#_1_#_ID=15185_113	119	1098	TRUE	97.457	91.158	82.211	150.59	149.16	169.44	79.861	95.731	98.433	97.729	86.915	113.33	77.955	84.163	82.355	63.133	109.32	97.07	75.361	74.579	79.042	92.099	73.872	93.32	0.604432	0.0711091	None	17042020_METABAT_221_1	carbamoyl-phosphate synthase large subunit		d__Bacteria;p__Pseudomonadota;c__Alphaproteobacteria;o__Rhodobacterales;f__Rhodobacteraceae;g__Planktomarina;s__unclassified Planktomarina	POMPUseq_12390
20200429_scaffold_1096_612_#_615521_#_617338_#_-1_#_ID=15164_612	66	605	TRUE	101.39	95.301	91.743	120.03	125.88	111.04	102.22	81.789	91.208	85.965	94.473	84.998	79.954	78.151	86.231	87.08	103.86	86.633	57.418	76.542	95.447	88.977	100.19	95.064	0.452449	0.0805891	None	29042020_METABAT_52_1	translational GTPase TypA		d__Bacteria;p__Pseudomonadota;c__Alphaproteobacteria;o__Rhodobacterales;f__Rhodobacteraceae;g__Planktomarina;s__Planktomarina temperata	POMPUseq_11862
20200429_contig_16758_35_#_36167_#_36616_#_-1_#_ID=6398_35	16	149	TRUE	65.956	56.974	77.445	85.735	69.818	93.812	122.99	106.88	130.04	91.395	87.86	97.141	118.93	122.24	108.52	91.434	64.228	86.633	117.23	135.42	147.64	74.928	76.419	75.005	-0.350044	0.165243	None	22042020_METABAT_94_1	50S ribosomal protein L15		d__Bacteria;p__Bacteroidota;c__Bacteroidia;o__Flavobacteriales;f__Flavobacteriaceae;g__SCGC-AAA160-P02;s__unclassified SCGC-AAA160-P02	POMPUseq_4257
20200429_contig_3234_521_#_516722_#_519952_#_-1_#_ID=9383_521	118	1076	TRUE	150.61	155.38	114.38	67.097	87.802	94.769	61.493	56.695	54.183	112.21	111.48	124.46	57.967	56.109	57.164	105.58	114.79	79.326	23.924	33.364	26.844	142.83	122.27	125.59	1.31028	0.00230395	Both	03032020_METABAT_256	TonB-dependent receptor	TBDR	d__Bacteria;p__Pseudomonadota;c__Gammaproteobacteria;o__SAR86;f__D2472;g__SCGC-AAA076-P13;s__unclassified SCGC-AAA076-P13	POMPUseq_7325
20200429_contig_6047_42_#_61282_#_62211_#_1_#_ID=11677_42	34	309	TRUE	5.9065	5.1794	13.106	86.48	71.934	80.41	103.82	108.74	112.88	89.585	85.025	100.18	122.93	125.24	104.64	87.08	103.86	92.895	110.05	117.76	120.8	42.147	41.606	62.794	-0.18328	0.454432	None		DUF6268 domain-containing protein		d__Bacteria;p__Bacteroidota;c__Bacteroidia;o__Flavobacteriales;f__Flavobacteriaceae;g__unclassified Flavobacteriaceae;s__unclassified Flavobacteriaceae	POMPUseq_9365
20200506_contig_15500_788_#_882490_#_885777_#_-1_#_ID=4678_788	119	1095	TRUE	48.236	47.651	42.893	99.899	138.58	142.63	106.21	103.17	114.69	82.346	79.357	88.034	98.943	97.188	97.857	75.106	103.86	70.976	63.399	100.09	93.955	39.025	34.813	31.397	0.167854	0.632638	None	05052020-am_METABAT_88_1	SusC/RagA family TonB-linked outer membrane protein	SusC-like	d__Bacteria;p__Bacteroidota;c__Bacteroidia;o__Flavobacteriales;f__Flavobacteriaceae;g__Polaribacter;s__unclassified Polaribacter	POMPUseq_16911
20200429_contig_10541_35_#_25068_#_26492_#_-1_#_ID=503_35	50	474	TRUE	105.33	123.27	126.3	108.1	77.223	69.88	96.632	65.989	85.79	84.156	107.7	89.046	75.957	80.155	78.48	92.522	79.26	78.283	77.754	102.06	134.22	96.782	96.797	101.17	0.181425	0.500608	None	15042020_METABAT_235_1	F0F1 ATP synthase subunit beta		d__Bacteria;p__Pseudomonadota;c__Alphaproteobacteria;o__Rhodobacterales;f__Rhodobacteraceae;g__Planktomarina;s__unclassified Planktomarina	POMPUseq_260
20200429_contig_5491_1_#_22_#_1113_#_-1_#_ID=11209_1	39	363	TRUE	94.503	76.655	90.551	137.92	118.48	90.94	91.041	79.931	72.244	97.729	119.98	128.51	107.94	130.25	115.3	80.549	83.36	81.414	77.754	131.49	89.481	35.903	40.757	43.607	0.258493	0.441362	None		Polyamine ABC trasnporter, periplasmic polyamine-binding protein		d__Bacteria;p__Pseudomonadota;c__unclassified Pseudomonadota;o__unclassified Pseudomonadota;f__unclassified Pseudomonadota;g__unclassified Pseudomonadota;s__unclassified Pseudomonadota	POMPUseq_9181
20200429_contig_2469_866_#_892916_#_895183_#_1_#_ID=8805_866	83	755	TRUE	88.597	83.906	67.913	63.369	68.76	55.521	56.701	51.118	62.31	64.248	57.628	64.761	93.946	104.2	93.982	92.522	135.29	105.42	107.66	141.31	132.73	189.66	185.1	197.1	-0.0507127	0.870842	None	27042020_METABAT_166	TonB-dependent receptor	TBDR	d__Bacteria;p__Pseudomonadota;c__Gammaproteobacteria;o__Pseudomonadales;f__Porticoccaceae;g__SAR92;s__unclassified SAR92	POMPUseq_6509
20200506_pm_contig_26386_20_#_25302_#_28373_#_-1_#_ID=12865_20	111	1023	TRUE	192.94	221.68	197.78	153.58	132.23	136.89	111.01	92.013	86.693	132.12	153.05	141.66	63.963	73.142	59.102	83.814	105.22	88.72	64.595	49.065	46.232	65.562	56.041	63.667	1.01286	0.0149643	Both		TonB-dependent receptor plug domain-containing protein	SusC-like	d__Bacteria;p__Bacteroidota;c__Bacteroidia;o__unclassified Bacteroidia;f__unclassified Bacteroidia;g__unclassified Bacteroidia;s__unclassified Bacteroidia	POMPUseq_21499
20200429_contig_5055_66_#_49263_#_49733_#_-1_#_ID=10852_66	18	156	TRUE	98.441	100.48	84.594	108.1	80.397	102.43	81.458	92.013	98.433	83.251	86.915	73.868	95.945	89.173	89.137	70.752	95.659	93.939	84.931	51.028	79.042	91.318	95.099	108.15	0.258438	0.451832	None	06052020-pm_METABAT_208_1	30S ribosomal protein S7		d__Bacteria;p__Pseudomonadota;c__Alphaproteobacteria;o__Rhodobacterales;f__Rhodobacteraceae;g__Planktomarina;s__Planktomarina sp002683685	POMPUseq_8948
20200429_scaffold_8247_250_#_270885_#_271637_#_1_#_ID=15199_250	29	250	TRUE	25.595	34.184	28.595	75.297	57.124	71.795	83.055	80.86	86.693	88.68	89.749	74.88	120.93	125.24	118.2	94.699	139.39	112.73	157.9	178.6	208.79	101.46	95.948	90.703	-0.312268	0.214868	None	22042020_METABAT_94_1	hypothetical protein		d__Bacteria;p__Bacteroidota;c__Bacteroidia;o__Flavobacteriales;f__Flavobacteriaceae;g__SCGC-AAA160-P02;s__unclassified SCGC-AAA160-P02	POMPUseq_12794
20200506_scaffold_8485_520_#_504656_#_505651_#_-1_#_ID=15880_520	34	331	TRUE	17.719	19.682		90.208	84.628	75.624	154.13	116.18	109.27	109.49	121.87	125.47	95.945	103.2	92.044	44.628	50.562	57.407	80.146	113.83	107.38	37.464	36.511	38.374	-0.236317	0.615229	None	15052020_METABAT_41_1	BMP family ABC transporter substrate-binding protein		d__Bacteria;p__Pseudomonadota;c__Alphaproteobacteria;o__Rhodobacterales;f__Rhodobacteraceae;g__Ascidiaceihabitans;s__unclassified Ascidiaceihabitans	POMPUseq_22130
20200429_contig_1228_55_#_60461_#_61960_#_-1_#_ID=2086_55	54	499	TRUE	74.815	78.727	85.785	128.23	112.13	110.09	93.437	87.366	90.305	96.824	90.694	109.28	89.949	94.182	74.604	97.964	101.12	89.764	89.716	76.542	102.9	81.952	80.665	61.922	0.412468	0.0982771	None	17042020_METABAT_221_1	Acyl-CoA reductase or other NAD-dependent aldehyde dehydrogenase		d__Bacteria;p__Pseudomonadota;c__Alphaproteobacteria;o__Rhodobacterales;f__Rhodobacteraceae;g__Planktomarina;s__unclassified Planktomarina	POMPUseq_1291
20200429_contig_3534_66_#_56465_#_58162_#_1_#_ID=9629_66	62	565	TRUE	95.488	117.05	120.34	81.261	114.25	81.367	95.034	95.731	110.17	104.97	89.749	109.28	94.946	90.175	86.231	88.168	107.96	84.545	63.399	68.691	56.671	40.586	39.908	46.224	0.383618	0.197025	None		SusD/RagB family nutrient-binding outer membrane lipoprotein	SusD-like	d__Bacteria;p__Bacteroidota;c__Bacteroidia;o__Flavobacteriales;f__Flavobacteriaceae;g__unclassified Flavobacteriaceae;s__unclassified Flavobacteriaceae	POMPUseq_7520
20200507_pm_scaffold_3895_140_#_151597_#_153054_#_1_#_ID=14654_140	52	485	TRUE	21.657	19.682	27.404	105.12	66.645	83.282	118.99	114.32	119.2	65.153	100.14	98.153	113.93	108.21	108.52	80.549	83.36	68.889	95.697	166.82	129.75	64.781	62.833	48.84	-0.336089	0.155778	None		hypothetical protein		d__Bacteria;p__Bacteroidota;c__Bacteroidia;o__Flavobacteriales;f__Flavobacteriaceae;g__unclassified Flavobacteriaceae;s__unclassified Flavobacteriaceae	POMPUseq_22984
20200506_scaffold_5618_362_#_394411_#_397092_#_1_#_ID=15875_362	95	893	TRUE	70.878	67.332	63.148	72.315	68.76	64.136	87.847	85.507	70.438	77.821	79.357	80.951	108.94	117.23	91.075	117.56	158.52	108.55	137.56	129.53	125.27	148.29	163.03	170.07	-0.0461091	0.885698	None	05052020-pm_METABAT_10	Putative TonB-dependent outer membrane receptor	TBDR	d__Bacteria;p__Pseudomonadota;c__Gammaproteobacteria;o__Pseudomonadales;f__Halieaceae;g__Luminiphilus;s__Luminiphilus sp009886815	POMPUseq_22032
20200505_pm_contig_3926_35_#_29259_#_31928_#_-1_#_ID=4073_35	99	889	TRUE	32.486	27.969	30.978	93.19	84.628	90.94	105.42	105.03	109.27	84.156	87.86	106.25	84.951	86.167	77.511	99.053	109.32	102.29	130.39	135.42	125.27	60.098	74.721	72.388	0.0436518	0.887786	None		Soluble ligand binding domain-containing protein		d__Bacteria;p__unclassified Bacteria;c__unclassified Bacteria;o__unclassified Bacteria;f__unclassified Bacteria;g__unclassified Bacteria;s__unclassified Bacteria	POMPUseq_14859
20200429_contig_16758_34_#_34831_#_36156_#_-1_#_ID=6398_34	48	441	TRUE	45.283	55.938	34.552	79.77	112.13	108.17	104.62	88.295	99.336	97.729	99.196	88.034	84.951	83.161	80.417	93.61	90.192	115.86	117.23	105.98	80.533	81.172	90.854	82.854	0.256281	0.322667	None	22042020_METABAT_94_1	preprotein translocase subunit SecY		d__Bacteria;p__Bacteroidota;c__Bacteroidia;o__Flavobacteriales;f__Flavobacteriaceae;g__SCGC-AAA160-P02;s__unclassified SCGC-AAA160-P02	POMPUseq_4256
20200429_contig_17652_31_#_24704_#_25093_#_-1_#_ID=7283_31	14	129	TRUE	58.08	53.866	71.488	113.32	77.223	88.068	95.034	100.38	114.69	89.585	83.136	87.022	116.93	109.21	111.42	71.841	128.46	88.72	83.735	60.841	87.99	88.977	103.59	102.04	0.100526	0.777847	None	06052020-pm_METABAT_208_1	30S ribosomal protein S11		d__Bacteria;p__Pseudomonadota;c__Alphaproteobacteria;o__Rhodobacterales;f__Rhodobacteraceae;g__Planktomarina;s__Planktomarina sp002683685	POMPUseq_5177
20200429_contig_3148_425_#_428799_#_429632_#_1_#_ID=9308_425	31	277	TRUE	40.361	36.256	38.127	68.588	71.934	67.966	77.465	118.97	115.59	100.44	85.025	88.034	90.948	90.175	76.542	75.106	139.39	102.29	94.5	133.46	129.75	88.977	98.496	81.982	-0.0381692	0.90071	None	17032020_METABAT_344	Band 7 domain-containing protein		d__Bacteria;p__Bacteroidota;c__Bacteroidia;o__Flavobacteriales;f__Flavobacteriaceae;g__SCGC-AAA160-P02;s__unclassified SCGC-AAA160-P02	POMPUseq_6997
20200429_contig_17524_65_#_66264_#_68993_#_1_#_ID=7148_65	101	909	TRUE	13.782	12.431	5.9573	66.351	92.033	87.111	139.76	105.03	110.17	81.441	89.749	88.034	88.949	118.23	87.2	81.637	102.49	102.29	126.8	133.46	90.973	50.732	56.89	49.712	-0.142966	0.621275	None	13052020_METABAT_169	Ferric enterobactin receptor	TBDR	d__Bacteria;p__Bacteroidota;c__Bacteroidia;o__Flavobacteriales;f__Flavobacteriaceae;g__SCGC-AAA160-P02;s__unclassified SCGC-AAA160-P02	POMPUseq_5003
20200429_contig_16931_7_#_3796_#_4515_#_1_#_ID=6555_7	27	239	TRUE	79.737	100.48	78.637	96.917	87.802	121.57	80.659	73.425	98.433	92.3	84.081	87.022	97.944	105.2	89.137	77.283	95.659	111.68	45.456	72.617	47.723	106.15	102.74	77.621	0.494378	0.133708	None	15042020_METABAT_235_1	30S ribosomal protein S3		d__Bacteria;p__Pseudomonadota;c__Alphaproteobacteria;o__Rhodobacterales;f__Rhodobacteraceae;g__Planktomarina;s__unclassified Planktomarina	POMPUseq_4533
20200429_contig_1814_26_#_21067_#_23574_#_-1_#_ID=7793_26	95	835	TRUE	31.501	19.682	15.489	82.007	75.107	71.795	99.826	107.81	110.17	106.78	97.307	86.01	95.945	102.2	106.58	77.283	112.06	90.808	105.27	72.617	114.83	46.049	46.701	38.374	-0.0146318	0.970783	None	17032020_METABAT_344	Zinc-dependent metalloprotease		d__Bacteria;p__Bacteroidota;c__Bacteroidia;o__Flavobacteriales;f__Flavobacteriaceae;g__SCGC-AAA160-P02;s__unclassified SCGC-AAA160-P02	POMPUseq_5627
20200429_contig_8205_237_#_264113_#_265657_#_-1_#_ID=13561_237	55	514	TRUE	122.07	120.16	132.25	91.699	87.802	88.068	57.5	63.201	68.632	75.107	77.468	76.903	67.961	77.149	71.698	129.53	147.59	140.91	80.146	88.317	107.38	235.71	230.11	189.26	0.584416	0.00944216	p-value	05052020-pm_METABAT_10	F0F1 ATP synthase subunit alpha		d__Bacteria;p__Pseudomonadota;c__Gammaproteobacteria;o__Pseudomonadales;f__Halieaceae;g__Luminiphilus;s__Luminiphilus sp009886815	POMPUseq_10618
20200506_contig_17119_167_#_150070_#_151266_#_1_#_ID=6154_167	40	398	TRUE				119.28	86.744	88.068	117.4	98.519	93.014	79.631	97.307	98.153	84.951	91.177	79.449	66.398	105.22	66.801	70.576	133.46	90.973	28.098	26.322	34.886	0.0961132	0.759598	None	07052020-am_METABAT_273	Leucine-binding protein domain-containing protein		d__Bacteria;p__Pseudomonadota;c__Alphaproteobacteria;o__Rhodobacterales;f__Rhodobacteraceae;g__Ascidiaceihabitans;s__unclassified Ascidiaceihabitans	POMPUseq_17242
20200511_contig_7144_204_#_204572_#_205366_#_-1_#_ID=16150_204	28	264	TRUE	16.735	18.646	10.723	98.408	92.033	92.854	108.61	130.12	128.23	90.49	91.638	86.01	111.94	108.21	84.293	63.133	75.16	89.764	83.735	86.355	95.447	77.269	69.626	84.598	-0.0717738	0.865597	None	07052020-am_METABAT_273	30S ribosomal protein S2		d__Bacteria;p__Pseudomonadota;c__Alphaproteobacteria;o__Rhodobacterales;f__Rhodobacteraceae;g__Ascidiaceihabitans;s__unclassified Ascidiaceihabitans	POMPUseq_25946
20200506_contig_692_255_#_267973_#_270759_#_-1_#_ID=13474_255	102	928	TRUE	55.127	50.758	33.361	126.74	101.55	112	102.22	86.437	96.626	135.74	133.21	111.31	78.955	79.153	77.511	91.434	40.997	102.29	77.754	39.252	89.481	92.879	86.608	86.342	0.552855	0.238715	None		translation initiation factor IF-2		d__Bacteria;p__Bacteroidota;c__Bacteroidia;o__Flavobacteriales;f__Flavobacteriaceae;g__unclassified Flavobacteriaceae;s__unclassified Flavobacteriaceae	POMPUseq_20322
20200429_contig_16746_497_#_542399_#_542950_#_1_#_ID=6386_497	20	183	TRUE	33.47	29.005	29.787	117.79	80.397	86.154	108.61	98.519	106.56	78.726	94.473	81.963	113.93	82.159	100.76	78.372	76.527	99.158	100.48	68.691	89.481	103.03	101.04	81.982	0.0565096	0.891439	None	13052020_METABAT_380	50S ribosomal protein L5		d__Bacteria;p__Bacteroidota;c__Bacteroidia;o__Flavobacteriales;f__Flavobacteriaceae;g__Candidatus Prosiliicoccus;s__unclassified Candidatus Prosiliicoccus	POMPUseq_4221
20200429_contig_1675_323_#_321764_#_323044_#_1_#_ID=6390_323	46	426	TRUE	70.878	72.512	83.402	105.86	92.033	73.709	76.666	77.142	67.729	111.3	119.98	121.43	114.93	130.25	113.36	101.23	92.925	81.414	81.342	168.78	125.27	46.83	63.683	58.434	0.142787	0.608444	None	29042020_METABAT_52_1	Branched chain amino acid ABC transporter periplasmic binding protein		d__Bacteria;p__Pseudomonadota;c__Alphaproteobacteria;o__Rhodobacterales;f__Rhodobacteraceae;g__Planktomarina;s__Planktomarina temperata	POMPUseq_4321
20200511_contig_1694_17_#_17724_#_18833_#_-1_#_ID=5274_17	39	369	TRUE	9.8441	5.1794	10.723	79.77	57.124	51.692	83.854	63.201	67.729	91.395	127.54	146.72	139.92	153.3	135.64	120.82	109.32	103.33	155.51	194.3	192.38	48.391	59.437	64.539	-0.198804	0.623937	None		Tricarboxylate transporter		d__Bacteria;p__Pseudomonadota;c__Alphaproteobacteria;o__unclassified Alphaproteobacteria;f__unclassified Alphaproteobacteria;g__unclassified Alphaproteobacteria;s__unclassified Alphaproteobacteria	POMPUseq_23903
20200429_contig_3935_17_#_17165_#_19615_#_1_#_ID=9967_17	91	816	TRUE	43.314	36.256	28.595	130.47	105.78	125.4	100.62	110.6	125.52	87.775	72.744	93.093	71.959	74.144	62.009	87.08	99.758	132.56	50.241	37.29	73.076	82.733	96.797	93.32	0.655817	0.115233	None	13052020_METABAT_380	endopeptidase La		d__Bacteria;p__Bacteroidota;c__Bacteroidia;o__Flavobacteriales;f__Flavobacteriaceae;g__Candidatus Prosiliicoccus;s__unclassified Candidatus Prosiliicoccus	POMPUseq_8094
20200429_scaffold_16575_9_#_7433_#_8407_#_1_#_ID=15167_9	35	324	TRUE	66.94	59.045	73.871	90.208	65.587	57.436	84.652	78.072	74.05	98.634	102.03	77.915	105.94	116.23	108.52	113.2	120.26	89.764	95.697	127.57	77.55	82.733	73.023	99.425	0.0831674	0.779464	None		Phosphate/phosphite/phosphonate ABC transporter substrate-binding protein		d__Bacteria;p__Pseudomonadota;c__Alphaproteobacteria;o__unclassified Alphaproteobacteria;f__unclassified Alphaproteobacteria;g__unclassified Alphaproteobacteria;s__unclassified Alphaproteobacteria	POMPUseq_12014
20200506_contig_6982_214_#_210021_#_212687_#_-1_#_ID=13517_214	96	888	TRUE	36.423	42.471	32.169	113.32	89.917	76.581	79.062	83.648	76.759	75.107	81.246	73.868	112.94	106.21	103.67	105.58	146.22	98.114	125.6	129.53	116.33	86.635	87.457	83.726	0.056717	0.834267	None		Iron complex outermembrane recepter protein	TBDR	d__Bacteria;p__Bacteroidota;c__Bacteroidia;o__Flavobacteriales;f__Flavobacteriaceae;g__unclassified Flavobacteriaceae;s__unclassified Flavobacteriaceae	POMPUseq_20330
20200429_contig_16746_488_#_538512_#_539336_#_1_#_ID=6386_488	30	274	TRUE	67.924	53.866	61.956	94.681	79.339	81.367	74.271	99.449	99.336	94.11	103.92	81.963	94.946	102.2	78.48	88.168	98.392	91.852	65.791	41.215	79.042	88.196	88.306	85.47	0.375607	0.277534	None	13052020_METABAT_380	50S ribosomal protein L2		d__Bacteria;p__Bacteroidota;c__Bacteroidia;o__Flavobacteriales;f__Flavobacteriaceae;g__Candidatus Prosiliicoccus;s__unclassified Candidatus Prosiliicoccus	POMPUseq_4217
20200429_scaffold_8247_50_#_48430_#_49980_#_-1_#_ID=15199_50	57	516	TRUE	17.719	29.005	16.68	73.806	88.859	84.239	94.236	101.31	105.66	70.582	70.854	76.903	98.943	101.2	92.044	72.929	90.192	110.64	122.01	117.76	99.921	68.684	61.135	63.667	-0.159341	0.507307	None	22042020_METABAT_94_1	Gliding motility protein GldM		d__Bacteria;p__Bacteroidota;c__Bacteroidia;o__Flavobacteriales;f__Flavobacteriaceae;g__SCGC-AAA160-P02;s__unclassified SCGC-AAA160-P02	POMPUseq_12805
20200429_contig_5575_32_#_33538_#_34059_#_-1_#_ID=11281_32	19	173	TRUE	35.439	26.933	39.318	76.788	68.76	89.025	100.62	130.12	132.75	80.536	68.02	77.915	123.93	118.23	112.39	84.903	99.758	85.589	130.39	135.42	152.12	69.464	75.57	87.215	-0.449835	0.0270831	None	17032020_METABAT_100	Large ribosomal subunit protein bL21		d__Bacteria;p__Bacteroidota;c__Bacteroidia;o__Flavobacteriales;f__Flavobacteriaceae;g__SCGC-AAA160-P02;s__unclassified SCGC-AAA160-P02	POMPUseq_9205
20200429_contig_11011_2_#_1173_#_1826_#_1_#_ID=947_2	23	217	TRUE	24.61	41.435	34.552	86.48	47.603	67.966	111.01	89.225	85.79	84.156	86.915	48.571	95.945	79.153	86.231	104.5	102.49	94.983	98.089	109.91	110.36	59.318	62.833	66.283	-0.115035	0.706258	None	04052020_METABAT_78	fructose-6-phosphate aldolase		d__Bacteria;p__Pseudomonadota;c__Gammaproteobacteria;o__Pseudomonadales;f__Moraxellaceae;g__Acinetobacter;s__Acinetobacter johnsonii	POMPUseq_683
20200429_contig_6457_63_#_85658_#_90400_#_-1_#_ID=12045_63	174	1580	TRUE	94.503	85.978	76.254																								NA		Acetyl-CoA carboxylase		d__Eukaryota;p__unclassified Eukaryota;c__unclassified Eukaryota;o__unclassified Eukaryota;f__unclassified Eukaryota;g__unclassified Eukaryota;s__unclassified Eukaryota	POMPUseq_9613
20200429_contig_1631_726_#_785725_#_788580_#_-1_#_ID=5946_726	106	951	TRUE	49.221	48.686	35.744	65.606	100.5	86.154	91.041	93.872	85.79	88.68	79.357	89.046	89.949	84.163	91.075	71.841	109.32	99.158	84.931	90.28	99.921	82.733	66.23	69.772	0.132572	0.553723	None	13052020_METABAT_169	carbamoyl-phosphate synthase large subunit		d__Bacteria;p__Bacteroidota;c__Bacteroidia;o__Flavobacteriales;f__Flavobacteriaceae;g__SCGC-AAA160-P02;s__unclassified SCGC-AAA160-P02	POMPUseq_3860
20200429_contig_14642_56_#_54714_#_56138_#_-1_#_ID=4292_56	51	474	TRUE	345.53	287.98	288.33	89.462	79.339	65.094	82.257	69.707	73.147	111.3	95.417	95.117	106.94	90.175	110.45	115.38	124.36	82.458	71.772	64.766	80.533	56.976	51.795	49.712	0.377659	0.190408	None		ATP synthase subunit beta		d__Eukaryota;p__unclassified Eukaryota;c__unclassified Eukaryota;o__unclassified Eukaryota;f__unclassified Eukaryota;g__unclassified Eukaryota;s__unclassified Eukaryota	POMPUseq_2695
20200506_contig_11245_344_#_315644_#_317302_#_1_#_ID=952_344	61	552	TRUE		7.2512	7.1488	87.226	77.223	64.136	108.61	92.013	85.79	76.012	72.744	88.034	109.94	104.2	94.951	88.168	92.925	86.633	81.342	105.98	83.516	41.366	45.002	56.689	-0.0548603	0.859571	None	07052020-am_METABAT_273	Diguanylate cyclase		d__Bacteria;p__Pseudomonadota;c__Alphaproteobacteria;o__Rhodobacterales;f__Rhodobacteraceae;g__Ascidiaceihabitans;s__unclassified Ascidiaceihabitans	POMPUseq_15828
20200506_contig_75_40_#_41155_#_42162_#_1_#_ID=13887_40	36	335	TRUE	14.766	18.646	14.298	125.25	77.223	89.983	87.847	93.872	89.402	90.49	100.14	98.153	89.949	85.165	86.231	78.372	69.694	58.451	62.203	96.168	93.955	14.049	16.982	14.826	0.169808	0.627702	None		C4-dicarboxylate ABC transporter		d__Bacteria;p__Pseudomonadota;c__Alphaproteobacteria;o__unclassified Alphaproteobacteria;f__unclassified Alphaproteobacteria;g__unclassified Alphaproteobacteria;s__unclassified Alphaproteobacteria	POMPUseq_20490
20200429_contig_905_7_#_3739_#_6642_#_1_#_ID=14307_7	105	967	TRUE	101.39	114.98	94.126	65.606	78.281	82.324	55.903	59.483	57.795	98.634	99.196	123.45	64.963	73.142	67.822	89.257	88.826	97.07	61.007	76.542	55.18	111.61	93.401	98.552	0.699756	0.00182183	p-value	07052020-am_METABAT_115	TonB-dependent receptor		d__Bacteria;p__Bacteroidota;c__Bacteroidia;o__Flavobacteriales;f__Flavobacteriaceae;g__MAG-121220-bin8;s__MAG-121220-bin8 sp002700465	POMPUseq_11036
20200429_contig_278_395_#_407012_#_408028_#_-1_#_ID=9033_395	37	338	TRUE	57.096	53.866	40.51	113.32	92.033	106.26	75.069	88.295	74.953	77.821	100.14	88.034	78.955	81.157	89.137	97.964	120.26	86.633	63.399	76.542	95.447	84.294	86.608	70.644	0.470812	0.0413258	None	08052020_METABAT_67_1	DNA-directed RNA polymerase subunit alpha		d__Bacteria;p__Pseudomonadota;c__Alphaproteobacteria;o__Rhodobacterales;f__Rhodobacteraceae;g__Amylibacter;s__Amylibacter sp900197625	POMPUseq_6775
20200511_contig_25407_64_#_60152_#_61624_#_1_#_ID=13076_64	54	490	TRUE	66.94	70.44	61.956	49.204	69.818	61.265	31.944	44.612	37.928	94.11	60.463	77.915	98.943	99.192	103.67	114.29	92.925	110.64	77.754	113.83	102.9	225.56	208.03	256.41	0.311772	0.413057	None		Ribulose bisphosphate carboxylase large chain, chromosomal		d__Eukaryota;p__Bacillariophyta;c__unclassified Bacillariophyta;o__unclassified Bacillariophyta;f__unclassified Bacillariophyta;g__unclassified Bacillariophyta;s__unclassified Bacillariophyta	POMPUseq_25490
20200429_contig_1631_941_#_999065_#_999694_#_-1_#_ID=5946_941	23	209	TRUE	45.283	40.399	42.893	66.351	74.049	96.683	123.78	118.97	144.49	71.487	81.246	79.939	127.93	124.24	118.2	85.991	84.726	100.2	112.44	135.42	120.8	81.952	80.665	70.644	-0.426388	0.0678778	None	22042020_METABAT_94_1	50S ribosomal protein L4		d__Bacteria;p__Bacteroidota;c__Bacteroidia;o__Flavobacteriales;f__Flavobacteriaceae;g__SCGC-AAA160-P02;s__unclassified SCGC-AAA160-P02	POMPUseq_3895
20200429_scaffold_16823_313_#_320311_#_323205_#_-1_#_ID=15169_313	106	964	TRUE	116.16	123.27	117.95	80.516	79.339	73.709	75.868	52.977	57.795	109.49	118.09	145.71	56.967	53.103	55.226	90.345	125.72	89.764	29.905	41.215	25.353	92.879	90.005	106.4	1.24647	0.00207292	Both		TonB-dependent receptor		d__Bacteria;p__Pseudomonadota;c__Gammaproteobacteria;o__unclassified Gammaproteobacteria;f__unclassified Gammaproteobacteria;g__unclassified Gammaproteobacteria;s__unclassified Gammaproteobacteria	POMPUseq_12038
20200429_contig_10868_128_#_148146_#_149702_#_1_#_ID=805_128	58	518	TRUE	16.735	32.112	25.021	99.154	126.94	111.04	112.6	129.19	130.94	72.392	84.081	78.927	110.94	117.23	107.55	62.044	86.093	75.151	99.285	90.28	83.516	52.293	48.399	48.84	-0.134653	0.727575	None	07052020-pm_METABAT_188	Starch-binding associating with outer membrane	SusD-like	d__Bacteria;p__Bacteroidota;c__Bacteroidia;o__Flavobacteriales;f__Flavobacteriaceae;g__Polaribacter;s__Polaribacter sp900106075	POMPUseq_610
20200429_scaffold_8247_197_#_214784_#_216424_#_-1_#_ID=15199_197	59	546	TRUE	17.719	18.646	23.829	73.806	74.049	66.051	100.62	95.731	93.917	103.16	89.749	86.01	91.947	76.147	78.48	83.814	113.42	93.939	100.48	123.64	123.78	51.513	56.041	58.434	0.0112641	0.970783	None		Secreted subtilase family protein, peptidase S8		d__Bacteria;p__Bacteroidota;c__Bacteroidia;o__Flavobacteriales;f__Flavobacteriaceae;g__unclassified Flavobacteriaceae;s__unclassified Flavobacteriaceae	POMPUseq_12789
20200429_contig_3593_26_#_26040_#_27080_#_1_#_ID=9679_26	38	346	TRUE	40.361	38.328	59.573	65.606	47.603	46.906	80.659	74.354	79.468	48.865	59.518	55.654	202.88	188.36	180.21	166.54	185.85	123.16	337.33	524.02	404.16	97.562	98.496	88.959	-1.07395	0.0385572	Fold-change	08052020_METABAT_67_1	PstS family phosphate ABC transporter substrate-binding protein		d__Bacteria;p__Pseudomonadota;c__Alphaproteobacteria;o__Rhodobacterales;f__Rhodobacteraceae;g__Amylibacter;s__Amylibacter sp900197625	POMPUseq_7527
20200429_contig_3743_291_#_313083_#_315353_#_-1_#_ID=9814_291	82	756	TRUE	11.813	11.395	3.5744	96.917	97.322	89.983	84.652	81.789	84.887	74.202	91.638	87.022	83.952	76.147	85.262	92.522	83.36	96.027	100.48	92.243	89.481	78.05	75.57	54.945	0.240115	0.354698	None	30042020_METABAT_57	aconitate hydratase		d__Bacteria;p__Bacteroidota;c__Bacteroidia;o__Flavobacteriales;f__Flavobacteriaceae;g__Candidatus Prosiliicoccus;s__unclassified Candidatus Prosiliicoccus	POMPUseq_7906
20200429_scaffold_4231_78_#_91478_#_93325_#_1_#_ID=15181_78	68	615	TRUE	31.501	20.718	30.978	87.226	92.033	103.38	90.243	101.31	95.723	95.014	82.191	98.153	90.948	73.142	69.76	90.345	77.893	75.151	92.108	62.804	95.447	78.05	65.381	48.84	0.251207	0.384822	None	13052020_METABAT_380	Glutamine--fructose-6-phosphate aminotransferase [isomerizing]		d__Bacteria;p__Bacteroidota;c__Bacteroidia;o__Flavobacteriales;f__Flavobacteriaceae;g__Candidatus Prosiliicoccus;s__unclassified Candidatus Prosiliicoccus	POMPUseq_12348
20200429_contig_16736_38_#_33708_#_35111_#_1_#_ID=6376_38	52	467	TRUE	57.096	64.225	78.637	87.971	96.264	94.769	76.666	93.872	89.402	80.536	82.191	100.18	101.94	101.2	87.2	71.841	103.86	69.933	99.285	84.392	85.007	60.098	64.532	75.005	0.122839	0.67613	None	06052020-pm_METABAT_208_1	type I glutamate--ammonia ligase		d__Bacteria;p__Pseudomonadota;c__Alphaproteobacteria;o__Rhodobacterales;f__Rhodobacteraceae;g__Planktomarina;s__Planktomarina sp002683685	POMPUseq_4175
20200429_contig_4931_127_#_126056_#_128065_#_1_#_ID=10737_127	75	669	TRUE	10.829	7.2512	9.5317	89.462	83.57	80.41	91.041	85.507	90.305	101.35	92.583	103.21	93.946	88.171	78.48	70.752	72.427	87.677	95.697	100.09	77.55	50.732	65.381	46.224	0.144401	0.632271	None	13052020_METABAT_380	Dihydrofolate reductase		d__Bacteria;p__Bacteroidota;c__Bacteroidia;o__Flavobacteriales;f__Flavobacteriaceae;g__Candidatus Prosiliicoccus;s__unclassified Candidatus Prosiliicoccus	POMPUseq_8812
20200507_pm_contig_14338_1_#_3_#_2273_#_1_#_ID=3939_1	85	756	TRUE	38.392	41.435	34.552	89.462	93.091	78.495	123.78	105.03	123.72	62.438	55.739	69.82	70.959	86.167	70.729	82.726	94.292	88.72	78.95	82.43	102.9	88.196	98.496	102.91	-0.0452827	0.913462	None	22042020_METABAT_94_1	TonB-dependent receptor	TBDR	d__Bacteria;p__Bacteroidota;c__Bacteroidia;o__Flavobacteriales;f__Flavobacteriaceae;g__SCGC-AAA160-P02;s__unclassified SCGC-AAA160-P02	POMPUseq_22702
20200429_contig_4919_35_#_33185_#_34000_#_1_#_ID=10728_35	30	271	TRUE	45.283	50.758	53.616	77.534	76.165	84.239	84.652	93.872	86.693	101.35	98.252	73.868	108.94	95.184	96.889	101.23	80.627	101.25	65.791	100.09	116.33	79.611	84.061	79.365	0.096166	0.754283	None	22042020_METABAT_94_1	Enoyl-[acyl-carrier-protein] reductase [NADH]		d__Bacteria;p__Bacteroidota;c__Bacteroidia;o__Flavobacteriales;f__Flavobacteriaceae;g__SCGC-AAA160-P02;s__unclassified SCGC-AAA160-P02	POMPUseq_8801
20200429_contig_2931_549_#_613033_#_616284_#_-1_#_ID=9162_549	119	1083	TRUE	126	145.02	108.42	116.3	133.29	128.27	80.659	83.648	100.24	78.726	97.307	93.093	74.957	85.165	74.604	76.195	97.025	65.757	57.418	98.13	76.059	41.366	41.606	36.63	0.443977	0.157077	None	03042020_METABAT_366	TonB-dependent receptor plug	SusC-like	d__Bacteria;p__Bacteroidota;c__Bacteroidia;o__Flavobacteriales;f__Flavobacteriaceae;g__MAG-120531;s__MAG-120531 sp000173115	POMPUseq_6889
20200429_contig_3774_33_#_31486_#_32412_#_-1_#_ID=9842_33	36	308	TRUE	26.579	31.076	27.404	35.785	55.008	44.991	66.284	71.566	70.438	49.77	73.689	77.915	115.93	126.24	105.61	91.434	128.46	90.808	149.53	206.07	177.47	96.001	96.797	91.575	-0.55928	0.0778026	None		Nuclear transport factor 2 family protein		d__Bacteria;p__Bacteroidota;c__Bacteroidia;o__Flavobacteriales;f__Flavobacteriaceae;g__unclassified Flavobacteriaceae;s__unclassified Flavobacteriaceae	POMPUseq_7991
20200506_contig_3_151_#_187773_#_189182_#_1_#_ID=10692_151	52	469	TRUE	37.408	41.435	47.659	132.7	130.12	118.7	111.81	114.32	107.46	59.723	71.799	76.903	86.95	88.171	85.262	84.903	81.993	82.458	78.95	98.13	86.499	78.83	69.626	56.689	0.11584	0.767943	None	08052020_METABAT_157	glutamate--ammonia ligase		d__Bacteria;p__Pseudomonadota;c__Gammaproteobacteria;o__Enterobacterales;f__Alteromonadaceae;g__Glaciecola;s__Glaciecola sp002292215	POMPUseq_19701
20200429_contig_1712_17_#_12118_#_13698_#_1_#_ID=6747_17	56	526	TRUE	17.719	20.718	23.829	114.81	79.339	80.41	95.833	77.142	85.79	86.87	98.252	88.034	67.961	78.151	72.666	94.699	99.758	87.677	93.304	64.766	68.602	85.855	81.514	93.32	0.427004	0.127026	None	30042020_METABAT_57	F0F1 ATP synthase subunit alpha		d__Bacteria;p__Bacteroidota;c__Bacteroidia;o__Flavobacteriales;f__Flavobacteriaceae;g__Candidatus Prosiliicoccus;s__unclassified Candidatus Prosiliicoccus	POMPUseq_4739
20200429_contig_8935_30_#_33527_#_35095_#_1_#_ID=14203_30	57	522	TRUE	88.597	74.583	100.08	84.244	83.57	65.094	83.055	92.013	96.626	93.205	82.191	92.082	82.953	91.177	80.417	77.283	110.69	92.895	72.969	94.205	83.516	62.44	61.984	55.817	0.185586	0.44757	None	17032020_METABAT_344	RagB/SusD family nutrient uptake outer membrane protein	SusD-like	d__Bacteria;p__Bacteroidota;c__Bacteroidia;o__Flavobacteriales;f__Flavobacteriaceae;g__SCGC-AAA160-P02;s__unclassified SCGC-AAA160-P02	POMPUseq_10902
20200429_contig_35_93_#_97475_#_98458_#_1_#_ID=9595_93	34	327	TRUE	30.517	37.292	54.807	82.753	61.355	50.735	93.437	80.86	60.504	84.156	116.2	100.18	102.94	103.2	100.76	96.876	87.459	73.064	133.98	206.07	259.5	35.903	33.964	26.164	-0.312497	0.3439	None		Tripartite tricarboxylate transporter family receptor		d__Bacteria;p__Pseudomonadota;c__Alphaproteobacteria;o__Rhodobacterales;f__Rhodobacteraceae;g__unclassified Rhodobacteraceae;s__unclassified Rhodobacteraceae	POMPUseq_7554
20200429_contig_3148_270_#_251431_#_253011_#_1_#_ID=9308_270	59	526	TRUE	17.719	27.969	20.255	80.516	74.049	65.094	115.8	100.38	106.56	77.821	92.583	99.165	104.94	84.163	105.61	81.637	81.993	87.677	100.48	92.243	138.7	54.635	67.079	61.922	-0.168283	0.525488	None	17032020_METABAT_344	NADP-dependent glyceraldehyde-3-phosphate dehydrogenase		d__Bacteria;p__Bacteroidota;c__Bacteroidia;o__Flavobacteriales;f__Flavobacteriaceae;g__SCGC-AAA160-P02;s__unclassified SCGC-AAA160-P02	POMPUseq_6973
20200429_contig_3674_1779_#_1963142_#_1966258_#_-1_#_ID=9753_1779	116	1038	TRUE	59.065	64.225	45.276	131.21	141.75	132.1	115	103.17	113.78	85.965	86.915	100.18	84.951	81.157	67.822	62.044	92.925	88.72	53.829	52.99	56.671	24.195	11.038	8.7215	0.542248	0.182064	None	29042020_METABAT_288	Glycosidase	CAZyme	d__Bacteria;p__Bacteroidota;c__Bacteroidia;o__Flavobacteriales;f__Flavobacteriaceae;g__Polaribacter;s__unclassified Polaribacter	POMPUseq_7689
20200429_contig_1631_937_#_997244_#_997648_#_-1_#_ID=5946_937	15	134	TRUE	49.221	52.83	64.339	83.498	82.512	98.598	101.42	104.1	108.37	79.631	82.191	81.963	107.94	101.2	94.951	71.841	109.32	107.51	78.95	78.504	104.39	71.806	80.665	91.575	0.0395909	0.913783	None	13052020_METABAT_169	50S ribosomal protein L22		d__Bacteria;p__Bacteroidota;c__Bacteroidia;o__Flavobacteriales;f__Flavobacteriaceae;g__SCGC-AAA160-P02;s__unclassified SCGC-AAA160-P02	POMPUseq_3893
20200429_contig_13600_242_#_204482_#_205543_#_-1_#_ID=3321_242	39	353	TRUE	75.8	102.55	96.508	89.462	60.297	54.564	54.305	54.836	50.571	79.631	87.86	83.987	74.957	82.159	69.76	83.814	97.025	115.86	49.045	113.83	62.637	103.03	98.496	96.808	0.502682	0.0316563	None	20042020_METABAT_241	C4-dicarboxylate ABC transporter		d__Bacteria;p__Pseudomonadota;c__Alphaproteobacteria;o__Puniceispirillales;f__AAA536-G10;g__AAA536-G10;s__unclassified AAA536-G10	POMPUseq_1940
20200511_contig_20666_9_#_9051_#_10754_#_-1_#_ID=8525_9	61	567	TRUE	4.9221	9.3229	5.9573	73.061	64.529	60.307	85.451	69.707	80.371	66.963	64.241	64.761	92.947	87.169	71.698	107.76	116.16	112.73	87.323	127.57	111.85	149.08	150.29	152.63	0.00480455	0.98786	None	30042020_METABAT_88_1	Solute-binding protein family 5 domain-containing protein		d__Bacteria;p__Pseudomonadota;c__Alphaproteobacteria;o__Rhodobacterales;f__Rhodobacteraceae;g__Tateyamaria;s__unclassified Tateyamaria	POMPUseq_24394
20200429_contig_18542_14_#_14415_#_15914_#_-1_#_ID=8216_14	55	499	TRUE	83.675	82.871	89.36							5.4294					1.9378												NA		ATP synthase subunit alpha		d__Eukaryota;p__Chordata;c__Mammalia;o__unclassified Mammalia;f__unclassified Mammalia;g__unclassified Mammalia;s__unclassified Mammalia	POMPUseq_5930
20200429_contig_17804_68_#_69775_#_70956_#_1_#_ID=7443_68	39	393	TRUE	63.987	51.794	67.913	102.14	75.107	63.179	81.458	72.495	75.856	85.061	89.749	101.19	88.949	92.178	83.324	104.5	106.59	88.72	81.342	141.31	104.39	49.171	52.644	56.689	0.18739	0.386153	None		ABC branched amino acid transporter family, periplasmic substrate-binding protein		d__Bacteria;p__Pseudomonadota;c__unclassified Pseudomonadota;o__unclassified Pseudomonadota;f__unclassified Pseudomonadota;g__unclassified Pseudomonadota;s__unclassified Pseudomonadota	POMPUseq_5344
20200506_contig_3189_207_#_222178_#_225012_#_1_#_ID=10833_207	102	944	TRUE	29.532	34.184	29.787	65.606	81.454	88.068	51.909	59.483	52.377	64.248	56.684	61.725	85.951	81.157	83.324	103.41	112.06	96.027	133.98	151.12	138.7	127.22	125.67	121.23	0.056733	0.881972	None		TonB-dependent receptor		d__Bacteria;p__Pseudomonadota;c__Gammaproteobacteria;o__unclassified Gammaproteobacteria;f__unclassified Gammaproteobacteria;g__unclassified Gammaproteobacteria;s__unclassified Gammaproteobacteria	POMPUseq_19106
20200506_contig_11408_31_#_22026_#_23942_#_1_#_ID=1088_31	69	638	TRUE	8.8597	7.2512	5.9573	128.97	123.77	99.555	113.4	123.61	126.43	81.441	82.191	77.915	78.955	94.182	82.355	81.637	109.32	80.37	83.735	56.916	95.447	78.05	77.268	84.598	0.215956	0.593009	None	15052020_METABAT_41_1	molecular chaperone DnaK		d__Bacteria;p__Pseudomonadota;c__Alphaproteobacteria;o__Rhodobacterales;f__Rhodobacteraceae;g__Ascidiaceihabitans;s__unclassified Ascidiaceihabitans	POMPUseq_15893
20200429_contig_3743_329_#_351065_#_351607_#_-1_#_ID=9814_329	20	180	TRUE	35.439	37.292	50.041	86.48	66.645	76.581	73.472	86.437	112.88	76.916	85.025	88.034	81.953	85.165	89.137	91.434	81.993	86.633	82.538	96.168	92.464	72.586	78.966	66.283	0.0764083	0.790171	None	13052020_METABAT_380	50S ribosomal protein L6		d__Bacteria;p__Bacteroidota;c__Bacteroidia;o__Flavobacteriales;f__Flavobacteriaceae;g__Candidatus Prosiliicoccus;s__unclassified Candidatus Prosiliicoccus	POMPUseq_7915
20200507_pm_contig_2904_4_#_1791_#_4184_#_1_#_ID=8929_4	89	797	TRUE	135.85	121.2	89.36	102.88	67.702	91.897	100.62	29.742	102.04	83.251	118.09	68.808	36.979	81.157	49.413	62.044	38.263	75.151	34.69	37.29	14.914	111.61	93.401	90.703	0.904655	0.134744	None	13052020_METABAT_223	elongation factor G		d__Bacteria;p__Pseudomonadota;c__Alphaproteobacteria;o__Pelagibacterales;f__Pelagibacteraceae;g__Pelagibacter;s__unclassified Pelagibacter	POMPUseq_22849
20200429_contig_17753_41_#_46300_#_47835_#_1_#_ID=7389_41	56	511	TRUE	227.4	242.4	257.36	54.423	76.165	58.393	89.444	81.789	82.178	87.775	73.689	91.07	80.954	82.159	88.169	76.195	68.328	79.326	101.68	121.68	125.27	62.44	54.342	63.667	-0.170939	0.455123	None		ATP synthase subunit alpha		d__unclassified;p__unclassified;c__unclassified;o__unclassified;f__unclassified;g__unclassified;s__unclassified	POMPUseq_5312
20200506_contig_3_273_#_325513_#_327252_#_-1_#_ID=10692_273	62	579	TRUE				128.23	138.58	126.36	115.8	117.11	110.17	76.012	82.191	107.26	81.953	78.151	83.324	44.628	39.63	56.364	53.829	82.43	62.637	14.829	16.133	13.954	0.123618	0.847524	None	08052020_METABAT_157	Cation/acetate symporter		d__Bacteria;p__Pseudomonadota;c__Gammaproteobacteria;o__Enterobacterales;f__Alteromonadaceae;g__Glaciecola;s__Glaciecola sp002292215	POMPUseq_19720
20200429_contig_12185_20_#_18136_#_19218_#_1_#_ID=2002_20	41	360	TRUE	31.501	26.933	23.829	93.935	82.512	67.008	144.55	106.88	102.95	64.248	74.633	80.951	100.94	107.21	107.55	75.106	64.228	97.07	89.716	60.841	92.464	88.196	76.419	71.516	-0.181272	0.655287	None	17032020_METABAT_100	Bifunctional 3-deoxy-7-phosphoheptulonate synthase/chorismate mutase type II		d__Bacteria;p__Bacteroidota;c__Bacteroidia;o__Flavobacteriales;f__Flavobacteriaceae;g__SCGC-AAA160-P02;s__unclassified SCGC-AAA160-P02	POMPUseq_1260
20200506_pm_contig_12848_63_#_64204_#_65928_#_-1_#_ID=1926_63	65	574	TRUE	65.956	81.835	71.488	93.19	120.59	99.555	79.062	85.507	76.759	79.631	89.749	91.07	70.959	73.142	70.729	80.549	91.559	87.677	71.772	92.243	89.481	80.391	81.514	91.575	0.415164	0.0677303	None	06052020-pm_METABAT_208_1	Transcription antitermination factor NusA, contains S1 and KH domains		d__Bacteria;p__Pseudomonadota;c__Alphaproteobacteria;o__Rhodobacterales;f__Rhodobacteraceae;g__Planktomarina;s__Planktomarina sp002683685	POMPUseq_21075
20200429_contig_12611_1_#_10_#_1017_#_-1_#_ID=2403_1	36	335	TRUE	40.361	39.364	54.807	114.81	79.339	62.222	103.02	79.001	79.468	90.49	101.09	81.963	111.94	111.22	103.67	71.841	97.025	86.633	81.342	115.79	113.34	33.561	41.606	32.269	-0.0133821	0.971459	None	08052020_METABAT_67_1	C4-dicarboxylate ABC transporter substrate-binding protein		d__Bacteria;p__Pseudomonadota;c__Alphaproteobacteria;o__Rhodobacterales;f__Rhodobacteraceae;g__Amylibacter;s__Amylibacter sp900197625	POMPUseq_1430
20200429_contig_6373_147_#_153219_#_156026_#_-1_#_ID=11964_147	99	935	TRUE	137.82	128.45	114.38	69.333	76.165	77.538	64.687	52.048	65.923	108.59	99.196	123.45	62.964	63.122	57.164	104.5	106.59	93.939	37.082	45.14	40.267	85.074	97.647	97.68	1.00719	0.00198183	Both	17032020_METABAT_12	TonB-dependent receptor		d__Bacteria;p__Pseudomonadota;c__Gammaproteobacteria;o__SAR86;f__D2472;g__CACEJU01;s__unclassified CACEJU01	POMPUseq_9583
20200429_contig_6257_457_#_541848_#_544835_#_1_#_ID=11862_457	108	995	TRUE	73.831	65.261	75.062	49.204	90.975	85.196	63.889	74.354	70.438	81.441	70.854	92.082	87.95	80.155	94.951	99.053	91.559	70.976	75.361	107.94	80.533	84.294	85.759	88.959	0.167315	0.536605	None	20042020_METABAT_280	protein translocase subunit SecDF		d__Bacteria;p__Bacteroidota;c__Bacteroidia;o__Flavobacteriales;f__Schleiferiaceae;g__Candidatus Abditibacter;s__Candidatus Abditibacter sp002387615	POMPUseq_9512
20200429_contig_2859_57_#_60974_#_63412_#_1_#_ID=9097_57	89	812	TRUE	98.441	110.84	125.1	74.552	72.992	77.538	63.889	68.778	65.02	81.441	90.694	105.24	76.956	76.147	60.071	94.699	129.82	103.33	53.829	80.467	61.145	146.73	134.16	133.44	0.626993	0.00680797	p-value	29042020_METABAT_234_1	TonB-dependent receptor	TBDR	d__Bacteria;p__Pseudomonadota;c__Gammaproteobacteria;o__Pseudomonadales;f__OM182;g__UBA9926;s__UBA9926 sp003451575	POMPUseq_6848
20200511_contig_23178_2_#_1116_#_2117_#_1_#_ID=10867_2	34	333	TRUE	97.457	92.193	102.47	120.03	80.397	73.709	67.882	62.272	54.183	78.726	119.04	80.951	67.961	78.151	83.324	91.434	91.559	82.458	63.399	88.317	98.429	52.293	46.701	51.457	0.490318	0.0560998	None	29042020_METABAT_52_1	Taurine ABC transporter, periplasmic taurine-binding protein		d__Bacteria;p__Pseudomonadota;c__Alphaproteobacteria;o__Rhodobacterales;f__Rhodobacteraceae;g__Planktomarina;s__Planktomarina temperata	POMPUseq_24963
20200507_contig_8469_1_#_91_#_4017_#_-1_#_ID=10864_1	138	1308	TRUE	28.548	29.005	26.212	61.878	83.57	55.521	104.62	84.578	80.371	81.441	83.136	89.046	76.956	78.151	74.604	80.549	109.32	86.633	84.931	113.83	110.36	57.757	54.342	47.968	0.034361	0.910691	None		hypothetical protein		d__Bacteria;p__Bacteroidota;c__Bacteroidia;o__unclassified Bacteroidia;f__unclassified Bacteroidia;g__unclassified Bacteroidia;s__unclassified Bacteroidia	POMPUseq_22581
20200429_contig_17538_6_#_3449_#_3904_#_-1_#_ID=7163_6	17	151	TRUE	52.174	49.722	53.616	70.079	49.719	63.179	90.243	82.719	88.499	82.346	50.071	80.951	83.952	90.175	85.262	67.487	80.627	80.37	88.519	80.467	86.499	64.001	62.833	66.283	-0.150654	0.598769	None		50S ribosomal protein L13		d__Bacteria;p__Bacteroidota;c__Bacteroidia;o__Flavobacteriales;f__Flavobacteriaceae;g__unclassified Flavobacteriaceae;s__unclassified Flavobacteriaceae	POMPUseq_5031
20200506_contig_11408_43_#_35366_#_37852_#_-1_#_ID=1088_43	88	828	TRUE	28.548	33.148	14.298	131.96	89.917	99.555	98.229	112.46	112.88	78.726	104.86	81.963	96.945	103.2	96.889	65.31	73.794	74.108	71.772	47.103	83.516	63.22	65.381	61.922	0.157554	0.725141	None	15052020_METABAT_41_1	translation initiation factor IF-2		d__Bacteria;p__Pseudomonadota;c__Alphaproteobacteria;o__Rhodobacterales;f__Rhodobacteraceae;g__Ascidiaceihabitans;s__unclassified Ascidiaceihabitans	POMPUseq_15896
20200429_contig_13984_626_#_599705_#_601111_#_1_#_ID=3673_626	51	468	TRUE	74.815	83.906	88.168	76.043	68.76	61.265	67.882	61.342	60.504	47.055	61.407	58.689	95.945	83.161	77.511	84.903	47.829	88.72	122.01	158.97	126.77	118.64	108.68	107.27	-0.290595	0.32637	None	13052020_METABAT_236	glutamate--ammonia ligase		d__Bacteria;p__Pseudomonadota;c__Gammaproteobacteria;o__Pseudomonadales;f__Porticoccaceae;g__SAR92;s__unclassified SAR92	POMPUseq_2194
20200429_scaffold_16575_397_#_400318_#_401526_#_1_#_ID=15167_397	45	402	TRUE	70.878	67.332	65.53	79.025	61.355	57.436	91.041	65.989	92.111	72.392	91.638	72.856	85.951	96.186	92.044	64.221	101.12	91.852	81.342	56.916	93.955	85.855	84.061	66.283	0.0539592	0.887461	None	08052020_METABAT_67_1	NADP-dependent isocitrate dehydrogenase		d__Bacteria;p__Pseudomonadota;c__Alphaproteobacteria;o__Rhodobacterales;f__Rhodobacteraceae;g__Amylibacter;s__Amylibacter sp900197625	POMPUseq_11988
20200429_contig_3888_27_#_24071_#_26503_#_1_#_ID=9928_27	93	810	TRUE	27.564	43.507	29.787	74.552	113.19	100.51	99.826	79.931	100.24	63.343	66.131	84.998	85.951	82.159	84.293	66.398	92.925	104.38	80.146	54.953	107.38	64.001	53.493	50.584	0.162702	0.62447	None	17032020_METABAT_344	ribonucleoside-diphosphate reductase subunit alpha		d__Bacteria;p__Bacteroidota;c__Bacteroidia;o__Flavobacteriales;f__Flavobacteriaceae;g__SCGC-AAA160-P02;s__unclassified SCGC-AAA160-P02	POMPUseq_8053
20200429_scaffold_16575_4_#_2202_#_3455_#_-1_#_ID=15167_4	45	417	TRUE	78.753	75.619	79.828	76.043	74.049	73.709	70.277	70.636	58.698	76.012	85.97	94.105	79.954	92.178	85.262	106.67	116.16	105.42	71.772	107.94	79.042	103.03	97.647	97.68	0.360867	0.0279458	None		putative extracellular solute-binding protein		d__Bacteria;p__Pseudomonadota;c__Alphaproteobacteria;o__unclassified Alphaproteobacteria;f__unclassified Alphaproteobacteria;g__unclassified Alphaproteobacteria;s__unclassified Alphaproteobacteria	POMPUseq_12006
20200511_contig_16985_16_#_12915_#_13163_#_1_#_ID=5305_16	8	82	TRUE									6.3214													84.294	98.496	75.005			NA		hypothetical protein		d__unclassified;p__unclassified;c__unclassified;o__unclassified;f__unclassified;g__unclassified;s__unclassified	POMPUseq_23923
20200429_contig_3289_23_#_23101_#_25788_#_1_#_ID=9423_23	98	895	TRUE	121.08	118.09	104.85	64.86	83.57	68.923	55.903	55.766	57.795	86.87	75.578	86.01	64.963	63.122	62.978	117.56	159.89	135.69	43.063	62.804	62.637	149.08	155.39	148.26	0.863179	0.00131296	p-value	29042020_METABAT_234_1	TonB-dependent receptor		d__Bacteria;p__Pseudomonadota;c__Gammaproteobacteria;o__Pseudomonadales;f__OM182;g__UBA9926;s__UBA9926 sp003451575	POMPUseq_7363
20200429_contig_9307_141_#_170719_#_173688_#_1_#_ID=14529_141	108	989	TRUE	8.8597	8.2871	7.1488	61.878	105.78	101.47	105.42	104.1	104.75	98.634	69.91	86.01	83.952	91.177	88.169	75.106	53.296	63.67	72.969	94.205	90.973	63.22	57.739	51.457	-0.0663587	0.87494	None		protein translocase subunit SecDF		d__Bacteria;p__Bacteroidota;c__Bacteroidia;o__Flavobacteriales;f__Flavobacteriaceae;g__unclassified Flavobacteriaceae;s__unclassified Flavobacteriaceae	POMPUseq_11264
20200506_contig_3825_50_#_46404_#_48080_#_1_#_ID=11305_50	60	558	TRUE	58.08	42.471	75.062	113.32	124.83	131.14	99.826	113.39	95.723	80.536	74.633	92.082	79.954	74.144	85.262	74.018	76.527	69.933	100.48	98.13	79.042	54.635	48.399	60.178	0.178443	0.625192	None	07052020-am_METABAT_273	formate--tetrahydrofolate ligase		d__Bacteria;p__Pseudomonadota;c__Alphaproteobacteria;o__Rhodobacterales;f__Rhodobacteraceae;g__Ascidiaceihabitans;s__unclassified Ascidiaceihabitans	POMPUseq_19439
20200506_contig_17426_18_#_11062_#_13824_#_-1_#_ID=6435_18	99	920	TRUE	32.486	33.148	38.127	79.025	64.529	58.393	64.687	74.354	65.923	59.723	57.628	70.832	79.954	82.159	83.324	88.168	101.12	91.852	96.893	82.43	80.533	113.17	102.74	100.3	0.0851709	0.724483	None	05052020-am_METABAT_185_1	TonB-dependent receptor		d__Bacteria;p__Bacteroidota;c__Bacteroidia;o__Flavobacteriales;f__Flavobacteriaceae;g__Hel1-33-131;s__unclassified Hel1-33-131	POMPUseq_17355
20200511_contig_1170_119_#_114134_#_117142_#_-1_#_ID=1256_119	109	1002	TRUE	109.27	109.8	106.04	73.806	89.917	75.624	66.284	51.118	54.183	83.251	71.799	93.093	73.958	70.136	73.635	118.65	113.42	112.73	62.203	68.691	52.197	113.17	128.21	129.95	0.715029	0.00487099	p-value		TonB-dependent receptor		d__Bacteria;p__Pseudomonadota;c__Gammaproteobacteria;o__Pseudomonadales;f__unclassified Pseudomonadales;g__unclassified Pseudomonadales;s__unclassified Pseudomonadales	POMPUseq_23186
20200429_contig_2628_56_#_62534_#_63943_#_1_#_ID=8922_56	50	469	TRUE	56.111	55.938	75.062	65.606	77.223	56.478	72.673	72.495	65.923	78.726	73.689	99.165	82.953	88.171	83.324	83.814	81.993	96.027	80.146	86.355	83.516	75.708	87.457	86.342	0.167113	0.453059	None	26032020_METABAT_74	SusD/RagB family nutrient-binding outer membrane lipoprotein	SusD-like	d__Bacteria;p__Bacteroidota;c__Bacteroidia;o__Flavobacteriales;f__Schleiferiaceae;g__Candidatus Abditibacter;s__Candidatus Abditibacter sp003045825	POMPUseq_6648
20200429_contig_18057_146_#_142073_#_145084_#_-1_#_ID=7705_146	107	1003	TRUE	91.55	75.619	82.211	55.914	75.107	76.581	56.701	65.06	62.31	60.628	60.463	70.832	73.958	83.161	75.573	97.964	117.52	97.07	92.108	104.02	87.99	184.98	169.82	169.2	0.19186	0.322195	None	12052020_METABAT_219	Outer membrane cobalamin receptor protein		d__Bacteria;p__Pseudomonadota;c__Gammaproteobacteria;o__Pseudomonadales;f__Halieaceae;g__Luminiphilus;s__Luminiphilus sp002390485	POMPUseq_5572
20200506_contig_16090_72_#_77227_#_79827_#_-1_#_ID=5213_72	93	866	TRUE	24.61	23.825	17.872	82.007	65.587	69.88	63.09	62.272	56.892	61.533	68.965	74.88	88.949	88.171	76.542	107.76	150.32	114.81	143.54	184.49	186.42	213.86	208.88	215.42	0.0110264	0.981654	None	06052020-pm_METABAT_374	Iron complex outermembrane receptor protein	TBDR	d__Bacteria;p__Pseudomonadota;c__Gammaproteobacteria;o__Pseudomonadales;f__Porticoccaceae;g__SAR92;s__SAR92 sp002378645	POMPUseq_17075
20200506_contig_7426_233_#_218860_#_219651_#_-1_#_ID=13835_233	28	263	TRUE	94.503	94.265	84.594	100.64	105.78	113.91	72.673	79.931	78.565	59.723	76.523	65.773	74.957	75.146	76.542	68.575	84.726	66.801	83.735	72.617	111.85	87.416	88.306	77.621	0.195097	0.543573	None	15042020_METABAT_235_1	30S ribosomal protein S2		d__Bacteria;p__Pseudomonadota;c__Alphaproteobacteria;o__Rhodobacterales;f__Rhodobacteraceae;g__Planktomarina;s__unclassified Planktomarina	POMPUseq_20424
20200507_pm_contig_12652_95_#_93435_#_94901_#_-1_#_ID=2370_95	52	488	TRUE	158.49	150.2	176.34	83.498	61.355	47.863	80.659	53.907	75.856	88.68	89.749	75.891	68.961	65.126	64.915	103.41	106.59	90.808	78.95	72.617	120.8	64.781	60.286	79.365	0.31445	0.234581	None	20052020_METABAT_383_1	F0F1 ATP synthase subunit beta		d__Bacteria;p__Pseudomonadota;c__Alphaproteobacteria;o__Puniceispirillales;f__Puniceispirillaceae;g__UBA3439;s__UBA3439 sp002378605	POMPUseq_22668
20200506_contig_1529_86_#_82334_#_84199_#_-1_#_ID=4491_86	67	621	TRUE	10.829	17.61	5.9573	55.914	82.512	80.41	129.37	106.88	113.78	67.868	65.186	81.963	96.945	88.171	97.857	60.956	77.893	77.239	137.56	133.46	131.24	64.001	58.588	61.922	-0.481166	0.0326438	None	22042020_METABAT_94_1	STAS domain-containing protein		d__Bacteria;p__Bacteroidota;c__Bacteroidia;o__Flavobacteriales;f__Flavobacteriaceae;g__SCGC-AAA160-P02;s__unclassified SCGC-AAA160-P02	POMPUseq_16867
20200429_contig_12474_17_#_14212_#_17859_#_1_#_ID=2271_17	132	1215	TRUE	62.018	81.835	53.616	99.154	119.54	122.53	86.25	87.366	83.081	85.061	66.131	73.868	87.95	88.171	75.573	51.159	87.459	70.976	99.285	52.99	50.706	67.123	74.721	63.667	0.293892	0.493516	None	17042020_METABAT_221_1	Vitamin B12-dependent ribonucleotide reductase		d__Bacteria;p__Pseudomonadota;c__Alphaproteobacteria;o__Rhodobacterales;f__Rhodobacteraceae;g__Planktomarina;s__unclassified Planktomarina	POMPUseq_1384
20200506_contig_1097_84_#_87368_#_93262_#_-1_#_ID=752_84	216	1964	TRUE	9.8441	13.466	9.5317	67.097	77.223	57.436	88.645	80.86	103.85	75.107	91.638	95.117	86.95	80.155	87.2	70.752	103.86	67.845	104.07	86.355	85.007	46.83	67.079	48.84	-0.0172819	0.958778	None		hypothetical protein		d__Bacteria;p__Bacteroidota;c__Bacteroidia;o__Flavobacteriales;f__Flavobacteriaceae;g__unclassified Flavobacteriaceae;s__unclassified Flavobacteriaceae	POMPUseq_15731
20200429_contig_278_341_#_349165_#_351084_#_-1_#_ID=9033_341	70	639	TRUE	37.408	36.256	29.787	86.48	104.73	103.38	84.652	80.86	110.17	76.012	59.518	87.022	74.957	83.161	71.698	53.336	91.559	76.195	108.85	80.467	93.955	39.025	42.455	49.712	0.0733024	0.848548	None	08052020_METABAT_67_1	ATP-dependent zinc metalloprotease FtsH		d__Bacteria;p__Pseudomonadota;c__Alphaproteobacteria;o__Rhodobacterales;f__Rhodobacteraceae;g__Amylibacter;s__Amylibacter sp900197625	POMPUseq_6763
20200429_contig_6942_92_#_95729_#_96118_#_1_#_ID=12481_92	14	129	TRUE	206.73	179.21	194.21	64.86	51.835	69.88	55.104	78.072	73.147	110.4	78.412	82.975	89.949	78.151	81.386	63.133	35.53	96.027	63.399	78.504	67.111	75.708	60.286	81.11	0.105482	0.817231	None		hypothetical protein		d__Eukaryota;p__unclassified Eukaryota;c__unclassified Eukaryota;o__unclassified Eukaryota;f__unclassified Eukaryota;g__unclassified Eukaryota;s__unclassified Eukaryota	POMPUseq_9942
20200429_contig_13790_121_#_140853_#_144116_#_1_#_ID=3487_121	118	1087	TRUE	508.94	546.95	574.28	74.552	85.686	74.666	63.889	79.931	81.275	76.916	76.523	97.141	75.957	79.153	89.137	87.08	90.192	82.458	52.633	76.542	61.145	45.269	46.701	57.562	0.373797	0.152335	None	22042020_METABAT_6	SusC/RagA family TonB-linked outer membrane protein	SusC-like	d__Bacteria;p__Bacteroidota;c__Bacteroidia;o__Flavobacteriales;f__Flavobacteriaceae;g__UBA7428;s__UBA7428 sp002477625	POMPUseq_2084
20200506_scaffold_8485_427_#_400515_#_404759_#_1_#_ID=15880_427	156	1414	TRUE		4.1435	4.7659	146.87	161.85	137.85	94.236	98.519	113.78	109.49	100.14	86.01	73.958	76.147	76.542	56.602	77.893	78.283	76.557	25.514	43.249	67.123	79.815	73.26	0.718757	0.190471	None	07052020-am_METABAT_273	DNA-directed RNA polymerase subunit beta'		d__Bacteria;p__Pseudomonadota;c__Alphaproteobacteria;o__Rhodobacterales;f__Rhodobacteraceae;g__Ascidiaceihabitans;s__unclassified Ascidiaceihabitans	POMPUseq_22111
20200429_contig_1999_119_#_104169_#_106130_#_1_#_ID=8445_119	74	653	TRUE	49.221	46.615	50.041	74.552	93.091	89.983	75.069	84.578	85.79	84.156	79.357	90.058	64.963	71.138	83.324	81.637	80.627	88.72	71.772	35.327	70.094	83.513	76.419	69.772	0.470266	0.140646	None	22042020_METABAT_94_1	Threonine--tRNA ligase		d__Bacteria;p__Bacteroidota;c__Bacteroidia;o__Flavobacteriales;f__Flavobacteriaceae;g__SCGC-AAA160-P02;s__unclassified SCGC-AAA160-P02	POMPUseq_6233
20200429_contig_17860_25_#_27009_#_30086_#_-1_#_ID=7500_25	110	1025	TRUE	37.408	61.117	40.51	84.244	95.206	76.581	69.479	79.001	76.759	66.058	57.628	80.951	88.949	89.173	94.951	93.61	103.86	76.195	117.23	157.01	104.39	73.367	68.777	66.283	-0.0494256	0.841579	None		TonB-dependent receptor	TBDR	d__Bacteria;p__Pseudomonadota;c__Gammaproteobacteria;o__unclassified Gammaproteobacteria;f__unclassified Gammaproteobacteria;g__unclassified Gammaproteobacteria;s__unclassified Gammaproteobacteria	POMPUseq_5387
20200511_contig_13138_4_#_2009_#_3532_#_-1_#_ID=2292_4	52	507	TRUE	3.9376	4.1435	13.106	83.498	105.78	89.983	93.437	87.366	97.529	75.107	61.407	68.808	92.947	98.19	90.106	67.487	81.993	68.889	88.519	80.467	70.094	53.074	50.097	46.224	-0.00998712	0.982998	None		Lipolytic protein G-D-S-L family		d__Bacteria;p__Bacteroidota;c__Bacteroidia;o__Flavobacteriales;f__Flavobacteriaceae;g__unclassified Flavobacteriaceae;s__unclassified Flavobacteriaceae	POMPUseq_23369
20200506_contig_19055_29_#_23467_#_24732_#_-1_#_ID=7975_29	46	421	TRUE	63.002	64.225	58.382	93.19	94.149	100.51	83.854	90.154	106.56	74.202	68.02	86.01	77.955	86.167	72.666	78.372	73.794	80.37	75.361	76.542	77.55	82.733	73.023	72.388	0.188032	0.538293	None		ATP-dependent Clp protease ATP-binding subunit ClpX		d__Bacteria;p__Pseudomonadota;c__Alphaproteobacteria;o__Rhodobacterales;f__Rhodobacteraceae;g__unclassified Rhodobacteraceae;s__unclassified Rhodobacteraceae	POMPUseq_17750
20200511_contig_8185_22_#_18102_#_18971_#_1_#_ID=16922_22	29	289	TRUE	3.9376	11.395	13.106	66.351	44.43	38.29	78.264	96.66	76.759	67.868	55.739	82.975	88.949	87.169	88.169	71.841	127.09	84.545	117.23	131.49	129.75	67.903	74.721	90.703	-0.353763	0.120928	None		hypothetical protein		d__Bacteria;p__Pseudomonadota;c__Alphaproteobacteria;o__Rhodobacterales;f__Rhodobacteraceae;g__unclassified Rhodobacteraceae;s__unclassified Rhodobacteraceae	POMPUseq_26028
20200429_contig_17770_2_#_2917_#_5802_#_1_#_ID=7408_2	106	961	TRUE	70.878	82.871	85.785	59.641	88.859	78.495	79.062	72.495	74.05	58.818	50.071	76.903	78.955	83.161	73.635	66.398	46.463	73.064	131.58	123.64	113.34	75.708	78.117	78.493	-0.275505	0.312643	None	29042020_METABAT_232	TonB-dependent receptor		d__Bacteria;p__Pseudomonadota;c__Gammaproteobacteria;o__Pseudomonadales;f__Porticoccaceae;g__SAR92;s__unclassified SAR92	POMPUseq_5334
20200429_contig_13940_15_#_13153_#_13338_#_-1_#_ID=3629_15	7	61	TRUE	74.815	75.619	79.828	59.641	65.587	61.265	84.652	92.943	79.468	77.821	59.518	69.82	115.93	98.19	102.7	82.726	79.26	68.889	92.108	70.654	90.973	75.708	76.419	76.749	-0.216913	0.436786	None		hypothetical protein		d__Eukaryota;p__unclassified Eukaryota;c__Cryptophyceae;o__unclassified Cryptophyceae;f__unclassified Cryptophyceae;g__unclassified Cryptophyceae;s__unclassified Cryptophyceae	POMPUseq_2164
20200429_contig_4266_2_#_2688_#_4442_#_-1_#_ID=10197_2	64	584	TRUE	130.93	143.99	152.51	98.408	83.57	79.453	65.486	65.06	83.984	65.153	70.854	91.07	85.951	76.147	66.853	77.283	91.559	62.626	52.633	80.467	58.163	66.342	63.683	74.132	0.370433	0.165338	None	03042020_METABAT_33	RagB/SusD family nutrient uptake outer membrane protein	SusD-like	d__Bacteria;p__Bacteroidota;c__Bacteroidia;o__Flavobacteriales;f__Flavobacteriaceae;g__MS024-2A;s__MS024-2A sp000173095	POMPUseq_8393
20200429_scaffold_341_97_#_111674_#_112762_#_1_#_ID=15180_97	38	362	TRUE	88.597	110.84	109.61	55.914	57.124	44.034	61.493	69.707	52.377	83.251	75.578	83.987	77.955	78.151	75.573	70.752	76.527	84.545	101.68	113.83	95.447	37.464	28.869		-0.00792544	0.981654	None		hypothetical protein		d__Eukaryota;p__unclassified Eukaryota;c__unclassified Eukaryota;o__unclassified Eukaryota;f__unclassified Eukaryota;g__unclassified Eukaryota;s__unclassified Eukaryota	POMPUseq_12335
20200429_contig_1690_204_#_196941_#_197954_#_-1_#_ID=6531_204	37	337	TRUE	54.143	44.543	53.616	99.899	76.165	78.495	76.666	71.566	65.923	104.97	124.7	103.21	92.947	106.21	90.106	72.929	66.961	70.976	82.538	157.01	125.27	27.317	28.869	38.374	0.0860457	0.815936	None		TRAP-type C4-dicarboxylate transport system, periplasmic component		d__Bacteria;p__Pseudomonadota;c__Alphaproteobacteria;o__unclassified Alphaproteobacteria;f__unclassified Alphaproteobacteria;g__unclassified Alphaproteobacteria;s__unclassified Alphaproteobacteria	POMPUseq_4476
20200429_contig_9856_25_#_22421_#_25189_#_1_#_ID=15033_25	103	922	TRUE		3.1076		52.186	65.587	51.692	78.264	84.578	82.178	61.533	56.684	57.677	106.94	110.21	99.795	74.018	105.22	81.414	133.98	145.23	152.12	26.537	14.435	15.699	-0.523913	0.0113515	p-value	13052020_METABAT_169	TonB-dependent receptor	TBDR	d__Bacteria;p__Bacteroidota;c__Bacteroidia;o__Flavobacteriales;f__Flavobacteriaceae;g__SCGC-AAA160-P02;s__unclassified SCGC-AAA160-P02	POMPUseq_11611
20200429_contig_13434_41_#_40182_#_41618_#_-1_#_ID=3167_41	51	478	TRUE	345.53	340.81	395.57	91.699	68.76	49.778	52.708	52.048	54.183	110.4	107.7	94.105	72.958	75.146	84.293	85.991	72.427	68.889	65.791	52.99	74.568	76.489	76.419	76.749	0.528045	0.0820567	None		ATP synthase subunit beta		d__Eukaryota;p__unclassified Eukaryota;c__unclassified Eukaryota;o__unclassified Eukaryota;f__unclassified Eukaryota;g__unclassified Eukaryota;s__unclassified Eukaryota	POMPUseq_1859
20200429_contig_3743_334_#_353274_#_353642_#_-1_#_ID=9814_334	13	122	TRUE	61.033	49.722	66.722	62.624	44.43	55.521	84.652	100.38	107.46	80.536	53.849	80.951	103.94	99.192	93.013	65.31	77.893	61.582	105.27	68.691	68.602	81.952	78.966	73.26	-0.333401	0.234171	None	30042020_METABAT_57	50S ribosomal protein L14		d__Bacteria;p__Bacteroidota;c__Bacteroidia;o__Flavobacteriales;f__Flavobacteriaceae;g__Candidatus Prosiliicoccus;s__unclassified Candidatus Prosiliicoccus	POMPUseq_7917
20200429_contig_3576_1_#_163_#_1911_#_-1_#_ID=9666_1	61	582	TRUE	83.675	83.906	81.019	137.92	94.149	71.795	74.271	63.201	61.407	78.726	96.362	81.963	43.975	49.095	54.258	63.133	102.49	78.283	66.988	43.177	77.55	65.562	74.721	75.877	0.772492	0.0155522	p-value	15042020_METABAT_235_1	dihydroxy-acid dehydratase		d__Bacteria;p__Pseudomonadota;c__Alphaproteobacteria;o__Rhodobacterales;f__Rhodobacteraceae;g__Planktomarina;s__unclassified Planktomarina	POMPUseq_7525
20200506_contig_19660_92_#_136252_#_138543_#_1_#_ID=8537_92	80	763	TRUE	183.1	194.75	209.7	61.133	90.975	96.683	71.076	60.413	54.183	110.4	110.53	109.28	87.95	60.116	75.573	88.168	71.061	65.757	74.165	80.467	74.568	43.708	52.644	54.945	0.501297	0.0797797	None		hypothetical protein		d__Eukaryota;p__unclassified Eukaryota;c__unclassified Eukaryota;o__unclassified Eukaryota;f__unclassified Eukaryota;g__unclassified Eukaryota;s__unclassified Eukaryota	POMPUseq_17935
20200505_contig_15445_27_#_27531_#_28661_#_1_#_ID=4932_27	41	376	TRUE	70.878	73.548	81.019	107.35	78.281	67.008	54.305	62.272	52.377	68.772	95.417	77.915	77.955	93.18	79.449	90.345	76.527	77.239	65.791	90.28	53.689	62.44	56.041	57.562	0.434815	0.0884888	None	17042020_METABAT_221_1	ABC-type sugar transport system, periplasmic component, contains N-terminal xre family HTH domain		d__Bacteria;p__Pseudomonadota;c__Alphaproteobacteria;o__Rhodobacterales;f__Rhodobacteraceae;g__Planktomarina;s__unclassified Planktomarina	POMPUseq_13566
20200506_contig_9936_64_#_64898_#_66484_#_-1_#_ID=15789_64	58	528	TRUE				86.48	99.438	74.666	83.055	72.495	84.887	75.107	90.694	73.868	86.95	90.175	86.231	70.752	62.861	61.582	68.184	94.205	65.62	42.147	33.964	27.909	0.106286	0.766761	None		Periplasmic dipeptide transport protein		d__Bacteria;p__Pseudomonadota;c__Alphaproteobacteria;o__Rhodobacterales;f__Rhodobacteraceae;g__unclassified Rhodobacteraceae;s__unclassified Rhodobacteraceae	POMPUseq_20961
20200429_contig_15178_25_#_23220_#_24407_#_1_#_ID=4810_25	42	395	TRUE	33.47	23.825	28.595	106.61	71.934	66.051	74.271	65.989	74.953	76.916	80.302	82.975	92.947	107.21	90.106	83.814	72.427	77.239	57.418	88.317	108.87	53.854	55.192	60.178	0.121603	0.704681	None	15052020_METABAT_516	ABC-type branched-chain amino acid transport system, periplasmic component		d__Bacteria;p__Pseudomonadota;c__Alphaproteobacteria;o__Rhodobacterales;f__Rhodobacteraceae;g__Tateyamaria;s__Tateyamaria sp003445215	POMPUseq_3147
20200506_contig_384_637_#_769700_#_773461_#_-1_#_ID=11317_637	141	1253	TRUE	61.033	61.117	48.85	131.96	167.14	143.59	117.4	105.03	97.529	81.441	85.025	81.963	70.959	69.134	72.666	50.071	90.192	80.37	76.557	37.29	68.602	69.464	57.739	63.667	0.514843	0.292178	None	07052020-pm_METABAT_188	DNA-directed RNA polymerase subunit beta		d__Bacteria;p__Bacteroidota;c__Bacteroidia;o__Flavobacteriales;f__Flavobacteriaceae;g__Polaribacter;s__Polaribacter sp900106075	POMPUseq_19641
20200506_contig_19152_26_#_22749_#_24290_#_-1_#_ID=8075_26	55	513	TRUE	40.361	37.292	38.127	171.47	137.52	138.8	126.98	106.88	118.3	87.775	79.357	79.939	65.962	56.109	79.449	80.549	71.061	74.108	51.437	51.028	67.111	72.586	73.023	75.005	0.543582	0.244733	None	08052020_METABAT_157	F0F1 ATP synthase subunit alpha		d__Bacteria;p__Pseudomonadota;c__Gammaproteobacteria;o__Enterobacterales;f__Alteromonadaceae;g__Glaciecola;s__Glaciecola sp002292215	POMPUseq_17773
20200429_contig_7253_9_#_11451_#_12839_#_-1_#_ID=12727_9	50	462	TRUE	34.454	42.471	50.041	84.989	78.281	83.282	86.25	72.495	80.371	63.343	71.799	82.975	63.963	69.134	45.538	60.956	73.794	91.852	76.557	74.579	76.059	74.928	78.966	51.457	0.294527	0.261744	None	17032020_METABAT_344	dihydrolipoyl dehydrogenase		d__Bacteria;p__Bacteroidota;c__Bacteroidia;o__Flavobacteriales;f__Flavobacteriaceae;g__SCGC-AAA160-P02;s__unclassified SCGC-AAA160-P02	POMPUseq_10063
20200429_contig_1690_92_#_79586_#_81946_#_-1_#_ID=6531_92	83	786	TRUE	65.956	71.476	71.488	79.025	80.397	89.025	45.521	45.542	43.346	69.677	75.578	77.915	76.956	66.128	65.884	76.195	114.79	115.86	55.026	72.617	68.602	81.952	79.815	89.831	0.723024	0.00131296	p-value	29042020_METABAT_52_1	Aldehyde, CO or xanthine dehydrogenase, Mo-binding subunit		d__Bacteria;p__Pseudomonadota;c__Alphaproteobacteria;o__Rhodobacterales;f__Rhodobacteraceae;g__Planktomarina;s__Planktomarina temperata	POMPUseq_4486
20200429_contig_4214_60_#_56820_#_58433_#_1_#_ID=10150_60	58	537	TRUE	43.314	41.435	46.467	72.315	74.049	81.367	79.861	82.719	84.887	78.726	67.076	87.022	72.958	74.144	73.635	71.841	86.093	76.195	78.95	76.542	110.36	59.318	62.833	54.073	0.112984	0.585847	None	22042020_METABAT_94_1	Acyl-CoA reductase or other NAD-dependent aldehyde dehydrogenase		d__Bacteria;p__Bacteroidota;c__Bacteroidia;o__Flavobacteriales;f__Flavobacteriaceae;g__SCGC-AAA160-P02;s__unclassified SCGC-AAA160-P02	POMPUseq_8352
20200506_contig_19266_16_#_9666_#_11825_#_-1_#_ID=8165_16	81	719	TRUE	35.439	30.041	29.787	95.426	114.25	105.3	110.21	100.38	121.01	58.818	49.126	49.582	62.964	83.161	65.884	71.841	91.559	99.158	76.557	86.355	76.059	64.001	67.928	61.922	0.0623778	0.898047	None	20042020_METABAT_402_1	Outer membrane receptor for ferrienterochelin and colicins	TBDR	d__Bacteria;p__Bacteroidota;c__Bacteroidia;o__Flavobacteriales;f__Flavobacteriaceae;g__GCA-002733185;s__unclassified GCA-002733185	POMPUseq_17803
20200429_contig_18558_8_#_4021_#_6045_#_1_#_ID=8232_8	76	674	TRUE	144.71	162.63	142.98		3.1735	4.7863						3.0357															NA		hypothetical protein		d__Viruses;p__Phixviricota;c__Malgrandaviricetes;o__Petitvirales;f__Microviridae;g__unclassified Microviridae;s__unclassified Microviridae	POMPUseq_5967
20200429_contig_6257_61_#_67434_#_70541_#_1_#_ID=11862_61	113	1035	TRUE	42.33	45.579	53.616	62.624	86.744	71.795	57.5	61.342	56.892	52.484	48.181	72.856	86.95	90.175	77.511	70.752	81.993	75.151	84.931	115.79	74.568	83.513	84.91	88.959	0.0180165	0.952828	None	20042020_METABAT_280	SusC/RagA family TonB-linked outer membrane protein	SusC-like	d__Bacteria;p__Bacteroidota;c__Bacteroidia;o__Flavobacteriales;f__Schleiferiaceae;g__Candidatus Abditibacter;s__Candidatus Abditibacter sp002387615	POMPUseq_9535
20200429_contig_11491_711_#_948285_#_949574_#_-1_#_ID=1371_711	47	429	TRUE	137.82	117.05	159.66	56.659	80.397	61.265	43.923	41.824	50.571	98.634	103.92	92.082	66.962	49.095	62.978	127.35	28.698	116.9	43.063	58.878	58.163	118.64	87.457	104.66	0.776192	0.0630065	None	07052020-am_METABAT_9_1	hypothetical protein		d__Archaea;p__Thermoplasmatota;c__Poseidoniia_A;o__Poseidoniales;f__Poseidoniaceae;g__MGIIa-L1;s__MGIIa-L1 sp002506275	POMPUseq_956
20200429_contig_1675_272_#_272540_#_272911_#_-1_#_ID=6390_272	14	123	TRUE	46.267	45.579	46.467	87.971	46.545	83.282	124.58	122.68	116.49	50.674	61.407	60.713	113.93	113.22	104.64	59.867	80.627	65.757	93.304	78.504	96.938	62.44	68.777	66.283	-0.523016	0.0673062	None		50S ribosomal protein L19		d__Bacteria;p__Pseudomonadota;c__Alphaproteobacteria;o__Rhodobacterales;f__Rhodobacteraceae;g__unclassified Rhodobacteraceae;s__unclassified Rhodobacteraceae	POMPUseq_4309
20200429_contig_17558_108_#_74663_#_75751_#_-1_#_ID=7185_108	40	362	TRUE	74.815	90.122	90.551	62.624	59.24	50.735	48.715	47.401	39.734	83.251	79.357	83.987	46.973	56.109	45.538	92.522	94.292	82.458	41.867	80.467	56.671	79.611	72.174	88.087	0.759426	0.00207292	p-value	22042020_METABAT_285	TRAP transporter substrate-binding protein		d__Bacteria;p__Pseudomonadota;c__Alphaproteobacteria;o__Pelagibacterales;f__Pelagibacteraceae;g__Pelagibacter;s__unclassified Pelagibacter	POMPUseq_5072
20200506_contig_15723_79_#_55132_#_55380_#_1_#_ID=4876_79	9	82	TRUE	71.862	82.871	84.594	50.695	10.578	22.017	68.68	57.624	65.923	62.438	76.523	74.88	73.958	76.147	72.666	89.257	95.659	64.714	64.595	43.177	80.533	93.66	89.156	100.3	-0.187268	0.770496	None		photosystem I iron-sulfur center protein PsaC		d__unclassified;p__unclassified;c__unclassified;o__unclassified;f__unclassified;g__unclassified;s__unclassified	POMPUseq_16975
20200429_contig_1816_34_#_33047_#_34357_#_1_#_ID=7814_34	49	436	TRUE	33.47	43.507	46.467	61.878	96.264	73.709	72.673	101.31	96.626	68.772	58.573	77.915	84.951	84.163	79.449	55.513	69.694	81.414	98.089	74.579	76.059	62.44	50.097	52.329	-0.0774896	0.832625	None	13052020_METABAT_169	NADH:ubiquinone reductase (Na(+)-transporting) subunit F		d__Bacteria;p__Bacteroidota;c__Bacteroidia;o__Flavobacteriales;f__Flavobacteriaceae;g__SCGC-AAA160-P02;s__unclassified SCGC-AAA160-P02	POMPUseq_5642
20200429_contig_10467_38_#_28147_#_29955_#_1_#_ID=429_38	65	602	TRUE	72.846	68.368	73.871	58.896	101.55	73.709	61.493	79.001	67.729	79.631	66.131	96.129	67.961	66.128	57.164	90.345	86.093	73.064	58.614	98.13	73.076	80.391	73.023	93.32	0.390153	0.0987295	None		Na+/solute symporter (Ssf family)		d__Bacteria;p__Pseudomonadota;c__Alphaproteobacteria;o__Pelagibacterales;f__Pelagibacteraceae;g__Pelagibacter;s__unclassified Pelagibacter	POMPUseq_178
20200429_contig_9133_33_#_40938_#_41585_#_1_#_ID=14388_33	25	215	TRUE	293.35	287.98	306.21	100.64	72.992	74.666	47.118	53.907	47.862	129.4	111.48	84.998	63.963	59.114	74.604	74.018	98.392	64.714	57.418	39.252	67.111	67.903	73.023	62.794	0.845431	0.0062301	p-value		hypothetical protein		d__unclassified;p__unclassified;c__unclassified;o__unclassified;f__unclassified;g__unclassified;s__unclassified	POMPUseq_11071
20200506_contig_12974_70_#_74774_#_79075_#_-1_#_ID=2423_70	160	1433	TRUE	93.519	89.086	85.785	86.48	124.83	105.3	57.5	70.636	68.632	64.248	75.578	55.654	64.963	47.091	62.978	71.841	80.627	74.108	55.026	51.028	52.197	131.9	129.91	118.61	0.637995	0.0463405	None	30042020_METABAT_143	DNA-directed RNA polymerase subunit beta'		d__Bacteria;p__Bacteroidota;c__Bacteroidia;o__Flavobacteriales;f__Flavobacteriaceae;g__Hel1-33-131;s__unclassified Hel1-33-131	POMPUseq_16315
20200429_contig_3429_4_#_4681_#_6102_#_1_#_ID=9537_4	51	473	TRUE	119.11	104.62	94.126	67.097	75.107	48.82	59.896	56.695	59.601	43.435	45.347	51.606	70.959	65.126	63.946	87.08	103.86	68.889	87.323	84.392	74.568	203.71	185.95	207.57	0.0665262	0.786561	None		DUF4815 domain-containing protein		d__unclassified;p__unclassified;c__unclassified;o__unclassified;f__unclassified;g__unclassified;s__unclassified	POMPUseq_7481
20200429_contig_14544_18_#_18655_#_20127_#_1_#_ID=4189_18	53	490	TRUE	42.33	45.579	50.041	44.731	47.603	47.863	56.701	53.907	63.214	52.484	48.181	71.844	77.955	89.173	87.2	80.549	91.559	76.195	76.557	109.91	73.076	110.05	95.948	108.15	-0.123949	0.614766	None	08042020_METABAT_122	Phage tail protein		d__Bacteria;p__Bacteroidota;c__Bacteroidia;o__Cytophagales;f__Cyclobacteriaceae;g__UBA4465;s__unclassified UBA4465	POMPUseq_2591
20200505_contig_7613_1_#_2_#_445_#_1_#_ID=11797_1	16	147	TRUE	45.283	40.399	55.999	71.57	72.992	66.051	89.444	77.142	84.887	50.674	73.689	71.844	59.966	54.105	66.853	66.398	77.893	91.852	75.361	58.878	74.568	83.513	74.721	85.47	0.193414	0.500249	None	17032020_METABAT_100	50S ribosomal protein L11		d__Bacteria;p__Bacteroidota;c__Bacteroidia;o__Flavobacteriales;f__Flavobacteriaceae;g__SCGC-AAA160-P02;s__unclassified SCGC-AAA160-P02	POMPUseq_14378
20200429_contig_9987_50_#_55641_#_57887_#_-1_#_ID=15149_50	83	748	TRUE	3.9376	12.431	7.1488	58.896	86.744	87.111	68.68	84.578	89.402	92.3	58.573	64.761	103.94	97.188	95.92	66.398	76.527	80.37	105.27	60.841	76.059	49.952	45.851	46.224	-0.0300124	0.946283	None	30042020_METABAT_57	Phosphate transporter		d__Bacteria;p__Bacteroidota;c__Bacteroidia;o__Flavobacteriales;f__Flavobacteriaceae;g__Candidatus Prosiliicoccus;s__unclassified Candidatus Prosiliicoccus	POMPUseq_11639
20200429_contig_17557_119_#_112515_#_113948_#_1_#_ID=7184_119	52	477	TRUE	27.564	24.861	38.127	84.244	89.917	79.453	79.062	85.507	93.917	49.77	51.96	61.725	73.958	82.159	71.698	69.664	72.427	64.714	78.95	72.617	77.55	49.171	47.55	48.84	-0.0328252	0.926305	None	11052020_METABAT_122	SusD/RagB family nutrient-binding outer membrane lipoprotein	SusD-like	d__Bacteria;p__Bacteroidota;c__Bacteroidia;o__Flavobacteriales;f__Flavobacteriaceae;g__Polaribacter;s__unclassified Polaribacter	POMPUseq_5053
20200429_contig_3743_505_#_542639_#_543871_#_-1_#_ID=9814_505	47	410	TRUE	9.8441	24.861	15.489	70.824	80.397	80.41	73.472	79.931	82.178	73.297	75.578	84.998	69.96	63.122	64.915	75.106	73.794	94.983	80.146	51.028	61.145	53.854	53.493	47.968	0.376613	0.186991	None	13052020_METABAT_380	Transcription antitermination factor NusA, contains S1 and KH domains		d__Bacteria;p__Bacteroidota;c__Bacteroidia;o__Flavobacteriales;f__Flavobacteriaceae;g__Candidatus Prosiliicoccus;s__unclassified Candidatus Prosiliicoccus	POMPUseq_7944
20200429_contig_278_201_#_200008_#_200880_#_-1_#_ID=9033_201	31	290	TRUE	57.096	56.974	53.616	104.37	71.934	80.41	76.666	72.495	78.565	63.343	79.357	69.82	66.962	69.134	72.666	67.487	102.49	69.933	70.576	39.252	80.533	74.147	72.174	92.447	0.368951	0.22656	None	08052020_METABAT_67_1	F0F1 ATP synthase subunit gamma		d__Bacteria;p__Pseudomonadota;c__Alphaproteobacteria;o__Rhodobacterales;f__Rhodobacteraceae;g__Amylibacter;s__Amylibacter sp900197625	POMPUseq_6727
20200429_contig_16989_16_#_18454_#_19761_#_1_#_ID=6615_16	47	435	TRUE	40.361	42.471	36.935	96.917	85.686	70.837	75.868	61.342	63.214	65.153	80.302	76.903	67.961	76.147	70.729	96.876	98.392	81.414	72.969	109.91	132.73	49.952	41.606	36.63	0.261757	0.151041	None	08052020_METABAT_67_1	Sulfopropanediol 3-dehydrogenase		d__Bacteria;p__Pseudomonadota;c__Alphaproteobacteria;o__Rhodobacterales;f__Rhodobacteraceae;g__Amylibacter;s__Amylibacter sp900197625	POMPUseq_4615
20200429_contig_3941_285_#_436605_#_437366_#_-1_#_ID=9973_285	27	253	TRUE	172.27	183.35	187.06	74.552	48.661	49.778	67.882	76.213	65.923	78.726	69.91	68.808	71.959	65.126	67.822	71.841	79.26	66.801	76.557	56.916	68.602	77.269	76.419	79.365	0.150964	0.58017	None		hypothetical protein		d__Eukaryota;p__unclassified Eukaryota;c__unclassified Eukaryota;o__unclassified Eukaryota;f__unclassified Eukaryota;g__unclassified Eukaryota;s__unclassified Eukaryota	POMPUseq_8168
20200429_contig_8243_237_#_250699_#_253425_#_1_#_ID=13595_237	100	908	TRUE	94.503	87.014	81.019	74.552	87.802	74.666	71.875	70.636	74.05	76.916	74.633	71.844	57.967	67.13	55.226	53.336	113.42	83.501	56.222	62.804	49.215	48.391	49.248	51.457	0.503778	0.0744649	None	17032020_METABAT_344	Ferric enterobactin receptor		d__Bacteria;p__Bacteroidota;c__Bacteroidia;o__Flavobacteriales;f__Flavobacteriaceae;g__SCGC-AAA160-P02;s__unclassified SCGC-AAA160-P02	POMPUseq_10651
20200429_contig_1118_47_#_31923_#_36092_#_-1_#_ID=1090_47	155	1389	TRUE	147.66	167.81	113.19	131.96	163.97	143.59	48.715	51.118	37.928	141.16	132.26	142.68	43.975	34.066	24.222	38.097	58.762	50.101	16.747	41.215	38.775	88.196	84.91	88.087	1.66451	0.00396005	Both		DNA-directed RNA polymerase subunit beta'		d__Bacteria;p__Pseudomonadota;c__Alphaproteobacteria;o__Pelagibacterales;f__Pelagibacteraceae;g__Pelagibacter;s__unclassified Pelagibacter	POMPUseq_844
20200506_scaffold_8485_489_#_477988_#_478950_#_-1_#_ID=15880_489	34	320	TRUE	33.47	34.184	46.467	70.079	74.049	71.795	73.472	92.013	82.178	63.343	63.297	73.868	67.961	74.144	73.635	79.46	45.096	79.326	58.614	74.579	90.973	44.488	56.89	71.516	0.0321744	0.938233	None	15052020_METABAT_41_1	malate dehydrogenase		d__Bacteria;p__Pseudomonadota;c__Alphaproteobacteria;o__Rhodobacterales;f__Rhodobacteraceae;g__Ascidiaceihabitans;s__unclassified Ascidiaceihabitans	POMPUseq_22124
20200429_contig_1846_285_#_277100_#_278287_#_-1_#_ID=8133_285	43	395	TRUE	243.15	243.43	256.16	73.061	63.471	74.666	63.09	59.483	61.407	61.533	69.91	79.939	58.966	55.107	57.164	93.61	56.029	88.72	59.81	25.514	73.076	82.733	79.815	81.11	0.579168	0.0922308	None	22042020_METABAT_6	elongation factor Tu		d__Bacteria;p__Bacteroidota;c__Bacteroidia;o__Flavobacteriales;f__Flavobacteriaceae;g__UBA7428;s__UBA7428 sp002477625	POMPUseq_5846
20200429_contig_3316_29_#_18486_#_19613_#_1_#_ID=9448_29	42	375	TRUE	17.719	18.646	19.063	46.222	47.603	48.82	47.118	42.754	40.637	45.245	75.578	64.761	79.954	89.173	94.951	67.487	87.459	90.808	75.361	127.57	92.464	94.44	83.212	79.365	-0.0304925	0.94166	None	22042020_METABAT_94_1	DUF4440 domain-containing protein		d__Bacteria;p__Bacteroidota;c__Bacteroidia;o__Flavobacteriales;f__Flavobacteriaceae;g__SCGC-AAA160-P02;s__unclassified SCGC-AAA160-P02	POMPUseq_7441
20200506_contig_16284_2_#_853_#_2040_#_1_#_ID=5390_2	43	395	TRUE	52.174	58.009	51.233	78.279	84.628	78.495	67.083	65.989	65.923	58.818	76.523	64.761	67.961	58.113	68.791	74.018	105.22	86.633	76.557	66.729	102.9	95.221	91.703	78.493	0.330067	0.103512	None	13052020_METABAT_149_2	elongation factor Tu		d__Bacteria;p__Bacteroidota;c__Bacteroidia;o__Flavobacteriales;f__Flavobacteriaceae;g__Hel1-33-131;s__unclassified Hel1-33-131	POMPUseq_17094
20200506_contig_1266_150_#_153099_#_155597_#_-1_#_ID=2153_150	94	832	TRUE	43.314	36.256	35.744	79.77	61.355	71.795	72.673	75.283	83.081	79.631	69.91	75.891	70.959	53.103	78.48	53.336	92.925	84.545	77.754	33.364	85.007	54.635	54.342	49.712	0.305	0.397443	None	22042020_METABAT_94_1	DNA topoisomerase 1		d__Bacteria;p__Bacteroidota;c__Bacteroidia;o__Flavobacteriales;f__Flavobacteriaceae;g__SCGC-AAA160-P02;s__unclassified SCGC-AAA160-P02	POMPUseq_16245
20200429_contig_4640_49_#_54271_#_55842_#_1_#_ID=10504_49	55	523	TRUE	27.564	32.112	30.978	70.824	81.454	95.726	72.673	81.789	89.402	57.009	64.241	71.844	84.951	84.163	80.417	50.071	95.659	68.889	95.697	62.804	95.447	42.147	50.946	56.689	-0.0216165	0.956424	None	29042020_METABAT_52_1	NAD(P) transhydrogenase subunit alpha		d__Bacteria;p__Pseudomonadota;c__Alphaproteobacteria;o__Rhodobacterales;f__Rhodobacteraceae;g__Planktomarina;s__Planktomarina temperata	POMPUseq_8564
20200429_contig_16499_18_#_16758_#_17774_#_-1_#_ID=6144_18	36	338	TRUE	19.688	23.825	16.68	62.624	63.471	49.778	69.479	65.989	68.632	52.484	65.186	66.784	72.958	84.163	75.573	81.637	136.66	86.633	83.735	104.02	85.007	123.32	135.86	156.99	0.0409456	0.877557	None	15052020_METABAT_516	ABC-type amino acid transport/signal transduction system, periplasmic component/domain		d__Bacteria;p__Pseudomonadota;c__Alphaproteobacteria;o__Rhodobacterales;f__Rhodobacteraceae;g__Tateyamaria;s__Tateyamaria sp003445215	POMPUseq_3979
20200429_contig_14642_59_#_57667_#_59196_#_1_#_ID=4292_59	56	509	TRUE	163.41	162.63	194.21	52.186	79.339	67.008	91.041	91.084	94.82	59.723	49.126	54.642	100.94	106.21	97.857	74.018	68.328	55.32	80.146	62.804	50.706	36.683	29.719	35.758	-0.267215	0.44768	None		hypothetical protein		d__Eukaryota;p__unclassified Eukaryota;c__unclassified Eukaryota;o__unclassified Eukaryota;f__unclassified Eukaryota;g__unclassified Eukaryota;s__unclassified Eukaryota	POMPUseq_2696
20200506_contig_20366_36_#_34102_#_35574_#_-1_#_ID=9208_36	52	490	TRUE	45.283	42.471	45.276	46.968	55.008	50.735	70.277	70.636	59.601	68.772	52.905	57.677	74.957	84.163	71.698	88.168	84.726	120.03	106.46	137.38	116.33	356.69	317.56	341.01	-0.170107	0.487778	None		DUF4815 domain-containing protein		d__unclassified;p__unclassified;c__unclassified;o__unclassified;f__unclassified;g__unclassified;s__unclassified	POMPUseq_18343
20200511_contig_16985_116_#_95733_#_98381_#_1_#_ID=5305_116	99	882	TRUE	101.39	126.38	92.934	70.079	64.529	55.521	35.139	49.26	44.249	105.87	63.297	71.844	53.969	59.114	66.853	121.91	118.89	157.61	2.3924			383.23	350.68	377.64	1.48376	0.0746015	Fold-change		hypothetical protein		d__Eukaryota;p__Bacillariophyta;c__unclassified Bacillariophyta;o__unclassified Bacillariophyta;f__unclassified Bacillariophyta;g__unclassified Bacillariophyta;s__unclassified Bacillariophyta	POMPUseq_23918
20200429_contig_7167_3_#_2429_#_3064_#_1_#_ID=12656_3	23	211	TRUE	63.987	66.296	71.488	84.989	82.512	75.624	78.264	85.507	81.275	54.294	71.799	61.725	69.96	69.134	76.542	66.398	69.694	79.326	68.184	54.953	90.973	75.708	69.626	57.562	0.124939	0.715528	None	29042020_METABAT_52_1	50S ribosomal protein L25/general stress protein Ctc		d__Bacteria;p__Pseudomonadota;c__Alphaproteobacteria;o__Rhodobacterales;f__Rhodobacteraceae;g__Planktomarina;s__Planktomarina temperata	POMPUseq_10048
20200429_contig_3774_74_#_82174_#_82887_#_1_#_ID=9842_74	27	237	TRUE	26.579	23.825	27.404	51.441	57.124	51.692	46.319	55.766	59.601	64.248	69.91	75.891	100.94	103.2	95.92	84.903	71.061	111.68	100.48	107.94	174.49	83.513	73.872	68.027	-0.153913	0.667558	None	22042020_METABAT_94_1	NIPSNAP domain-containing protein		d__Bacteria;p__Bacteroidota;c__Bacteroidia;o__Flavobacteriales;f__Flavobacteriaceae;g__SCGC-AAA160-P02;s__unclassified SCGC-AAA160-P02	POMPUseq_7998
20200506_contig_248_155_#_165039_#_165533_#_1_#_ID=10324_155	17	164	TRUE	63.987	56.974	54.807	89.462	64.529	52.649	71.875	74.354	82.178	59.723	68.02	54.642	73.958	71.138	69.76	76.195	94.292	77.239	46.652	35.327	74.568	69.464	74.721	75.005	0.288222	0.425746	None		50S ribosomal protein L11		d__Bacteria;p__Pseudomonadota;c__Alphaproteobacteria;o__Rhodobacterales;f__Rhodobacteraceae;g__unclassified Rhodobacteraceae;s__unclassified Rhodobacteraceae	POMPUseq_18892
20200429_contig_9838_11_#_8168_#_11428_#_-1_#_ID=15016_11	118	1086	TRUE	56.111	70.44	58.382	55.168	67.702	56.478	52.708	54.836	46.056	61.533	50.071	84.998	80.954	89.173	77.511	113.2	92.925	94.983	71.772	64.766	70.094	128.78	106.14	126.46	0.317892	0.22381	None		SusC/RagA family TonB-linked outer membrane protein	SusC-like	d__Bacteria;p__Bacteroidota;c__Bacteroidia;o__unclassified Bacteroidia;f__unclassified Bacteroidia;g__unclassified Bacteroidia;s__unclassified Bacteroidia	POMPUseq_11545
20200429_contig_13133_861_#_995429_#_997234_#_-1_#_ID=2899_861	65	601	TRUE	100.41	87.014	88.168	59.641	52.892	52.649	49.514	65.989	61.407	76.916	57.628	59.701	72.958	66.128	66.853	71.841	92.925	77.239	55.026	68.691	82.024	92.879	92.552	81.982	0.2057	0.269125	None	05052020-pm_METABAT_198	SusD/RagB family nutrient-binding outer membrane lipoprotein	SusD-like	d__Bacteria;p__Bacteroidota;c__Bacteroidia;o__Flavobacteriales;f__Flavobacteriaceae;g__CAU-1491;s__unclassified CAU-1491	POMPUseq_1743
20200429_contig_1631_912_#_981888_#_983174_#_-1_#_ID=5946_912	46	428	TRUE	27.564	27.969	26.212	70.824	60.297	60.307	98.229	62.272	84.887	70.582	76.523	99.165	71.959	82.159	83.324	88.168	66.961	69.933	75.361	41.215	96.938	57.757	57.739	52.329	0.137796	0.728876	None	13052020_METABAT_169	Enolase		d__Bacteria;p__Bacteroidota;c__Bacteroidia;o__Flavobacteriales;f__Flavobacteriaceae;g__SCGC-AAA160-P02;s__unclassified SCGC-AAA160-P02	POMPUseq_3877
20200429_contig_6257_164_#_188995_#_191511_#_1_#_ID=11862_164	88	838	TRUE	78.753	87.014	104.85	56.659	74.049	75.624	55.104	68.778	55.989	57.009	63.297	76.903	65.962	60.116	56.195	100.14	71.061	84.545	71.772	94.205	90.973	64.001	61.135	67.155	0.282287	0.190269	None	20042020_METABAT_280	sodium-translocating pyrophosphatase		d__Bacteria;p__Bacteroidota;c__Bacteroidia;o__Flavobacteriales;f__Schleiferiaceae;g__Candidatus Abditibacter;s__Candidatus Abditibacter sp002387615	POMPUseq_9453
20200429_contig_17994_1_#_1_#_1215_#_1_#_ID=7639_1	44	404	TRUE	24.61	37.292	32.169	77.534	52.892	60.307	89.444	76.213	86.693	73.297	80.302	70.832	68.961	80.155	72.666	71.841	77.893	67.845	65.791	64.766	76.059	56.196	49.248	54.073	0.0778776	0.811233	None	13052020_METABAT_380	ADP-forming succinate--CoA ligase subunit beta		d__Bacteria;p__Bacteroidota;c__Bacteroidia;o__Flavobacteriales;f__Flavobacteriaceae;g__Candidatus Prosiliicoccus;s__unclassified Candidatus Prosiliicoccus	POMPUseq_5518
20200506_scaffold_1235_53_#_60396_#_60782_#_-1_#_ID=15847_53	15	128	TRUE	29.532	21.754	33.361	66.351	66.645	68.923	89.444	82.719	88.499	58.818	70.854	51.606	89.949	78.151	76.542	65.31	72.427	66.801	89.716	54.953	79.042	61.659	77.268	73.26	-0.117014	0.740917	None		30S ribosomal protein S9		d__Bacteria;p__Bacteroidota;c__Bacteroidia;o__Flavobacteriales;f__Flavobacteriaceae;g__unclassified Flavobacteriaceae;s__unclassified Flavobacteriaceae	POMPUseq_21903
20200429_contig_8542_5_#_2264_#_5803_#_1_#_ID=13857_5	127	1179	TRUE	5.9065	7.2512	5.9573	59.641	69.818	53.607	80.659	75.283	77.662	70.582	63.297	69.82	72.958	76.147	69.76	54.425	84.726	67.845	83.735	78.504	80.533	47.61	44.153	40.991	-0.0528315	0.857594	None		Ig-like domain-containing protein		d__Bacteria;p__Bacteroidota;c__Bacteroidia;o__Flavobacteriales;f__Flavobacteriaceae;g__unclassified Flavobacteriaceae;s__unclassified Flavobacteriaceae	POMPUseq_10752
20200506_scaffold_4644_161_#_192294_#_195032_#_1_#_ID=15871_161	104	912	TRUE	40.361	39.364	38.127	76.788	69.818	77.538	91.84	83.648	72.244	69.677	68.965	71.844	72.958	69.134	69.76	46.805	84.726	78.283	83.735	45.14	71.585	43.708	60.286	59.306	0.15883	0.672325	None	17032020_METABAT_344	2-oxoglutarate dehydrogenase E1 component		d__Bacteria;p__Bacteroidota;c__Bacteroidia;o__Flavobacteriales;f__Flavobacteriaceae;g__SCGC-AAA160-P02;s__unclassified SCGC-AAA160-P02	POMPUseq_21972
20200429_contig_10613_20_#_10779_#_11840_#_1_#_ID=572_20	39	353	TRUE	130.93	139.84	152.51	56.659	64.529	64.136	46.319	69.707	55.086	75.107	71.799	70.832	66.962	67.13	67.822	69.664	71.061	72.02	83.735	98.13	93.955	60.879	67.079	49.712	0.14278	0.497404	None		hypothetical protein		d__Eukaryota;p__unclassified Eukaryota;c__unclassified Eukaryota;o__unclassified Eukaryota;f__unclassified Eukaryota;g__unclassified Eukaryota;s__unclassified Eukaryota	POMPUseq_505
20200511_contig_23973_34_#_32675_#_35140_#_1_#_ID=11629_34	90	821	TRUE	72.846	78.727	76.254	77.534	75.107	64.136	44.722	53.907	46.959	66.058	59.518	83.987	60.965	55.107	53.289	112.11	154.42	117.95	35.886	51.028	38.775	170.93	174.91	184.89	1.01408	0.00131296	Both	17032020_METABAT_83_1	TonB-dependent receptor	TBDR	d__Bacteria;p__Pseudomonadota;c__Gammaproteobacteria;o__Pseudomonadales;f__Halieaceae;g__Luminiphilus;s__Luminiphilus sp002683395	POMPUseq_25115
20200506_pm_contig_5630_104_#_122353_#_123924_#_-1_#_ID=16152_104	58	523	TRUE	322.89	310.76	334.8	83.498	100.5	73.709	45.521	45.542	42.443	114.92	114.31	64.761	58.966	55.107	78.48	47.894	54.662	59.495	41.867	5.8878	29.827	93.66	77.268	82.854	1.18134	0.0849192	Fold-change		hypothetical protein		d__Eukaryota;p__unclassified Eukaryota;c__unclassified Eukaryota;o__unclassified Eukaryota;f__unclassified Eukaryota;g__unclassified Eukaryota;s__unclassified Eukaryota	POMPUseq_21679
20200429_contig_278_408_#_414826_#_415377_#_-1_#_ID=9033_408	21	183	TRUE	44.299	63.189	48.85	97.663	66.645	70.837	68.68	63.201	60.504	78.726	78.412	74.88	50.971	37.072	44.569	69.664	73.794	83.501	46.652	37.29	74.568	79.611	76.419	75.005	0.741157	0.0199892	None		50S ribosomal protein L5		d__Bacteria;p__Pseudomonadota;c__Alphaproteobacteria;o__Rhodobacterales;f__Rhodobacteraceae;g__unclassified Rhodobacteraceae;s__unclassified Rhodobacteraceae	POMPUseq_6786
20200429_contig_8112_18_#_18072_#_19358_#_-1_#_ID=13469_18	46	428	TRUE	47.252	43.507	48.85	99.899	69.818	67.966	75.868	59.483	69.535	67.868	82.191	69.82	69.96	75.146	68.791	83.814	79.26	70.976	68.184	56.916	96.938	64.781	64.532	64.539	0.300385	0.265783	None	07052020-pm_METABAT_188	phosphopyruvate hydratase		d__Bacteria;p__Bacteroidota;c__Bacteroidia;o__Flavobacteriales;f__Flavobacteriaceae;g__Polaribacter;s__Polaribacter sp900106075	POMPUseq_10544
20200429_contig_6151_4_#_4325_#_7561_#_-1_#_ID=11769_4	116	1078	TRUE	99.426	93.229	79.828	101.39	104.73	103.38	70.277	76.213	73.147	67.868	73.689	83.987	73.958	66.128	67.822	51.159	65.594	48.013	46.652	58.878	44.741	25.756	28.02	29.653	0.432597	0.271264	None		TonB-dependent receptor plug	SusC-like	d__Bacteria;p__Bacteroidota;c__Bacteroidia;o__Flavobacteriales;f__Flavobacteriaceae;g__unclassified Flavobacteriaceae;s__unclassified Flavobacteriaceae	POMPUseq_9402
20200429_contig_8991_115_#_116740_#_118518_#_-1_#_ID=14256_115	65	592	TRUE	228.38	232.04	254.97	64.86	50.777	45.949	31.146	40.895	42.443	118.54	90.694	78.927	54.969	56.109	74.604	58.779	75.16	73.064	59.81	23.551	44.741	92.879	84.91	81.11	0.822224	0.0409927	None		hypothetical protein		d__Eukaryota;p__Streptophyta;c__Magnoliopsida;o__unclassified Magnoliopsida;f__unclassified Magnoliopsida;g__unclassified Magnoliopsida;s__unclassified Magnoliopsida	POMPUseq_10929
20200429_contig_2135_20_#_16380_#_17474_#_1_#_ID=8542_20	40	364	TRUE	63.002	92.193	75.062	98.408	67.702	64.136	83.055	69.707	64.117	100.44	114.31	90.058	68.961	65.126	58.133	70.752	83.36	55.32	53.829	68.691	55.18	58.537	56.89	72.388	0.504614	0.0833404	None	13052020_METABAT_223	Bacterial extracellular solute-binding protein, family 7		d__Bacteria;p__Pseudomonadota;c__Alphaproteobacteria;o__Pelagibacterales;f__Pelagibacteraceae;g__Pelagibacter;s__unclassified Pelagibacter	POMPUseq_6265
20200429_contig_3148_286_#_268508_#_270949_#_1_#_ID=9308_286	90	813	TRUE	12.797	11.395		54.423	69.818	69.88	88.645	79.931	83.984	54.294	67.076	68.808	71.959	72.14	64.915	64.221	72.427	75.151	84.931	62.804	80.533	51.513	46.701	52.329	-0.0237046	0.947234	None	22042020_METABAT_94_1	Bifunctional aspartate kinase/homoserine dehydrogenase I		d__Bacteria;p__Bacteroidota;c__Bacteroidia;o__Flavobacteriales;f__Flavobacteriaceae;g__SCGC-AAA160-P02;s__unclassified SCGC-AAA160-P02	POMPUseq_6977
20200429_contig_6047_61_#_83225_#_85771_#_1_#_ID=11677_61	95	848	TRUE	22.641	27.969	16.68	71.57	98.38	79.453	73.472	71.566	76.759	102.25	92.583	100.18	69.96	67.13	79.449	47.894	42.363	60.539	56.222	56.916	76.059	56.196	55.192	53.201	0.278425	0.498125	None	30042020_METABAT_57	DNA gyrase subunit A		d__Bacteria;p__Bacteroidota;c__Bacteroidia;o__Flavobacteriales;f__Flavobacteriaceae;g__Candidatus Prosiliicoccus;s__unclassified Candidatus Prosiliicoccus	POMPUseq_9366
20200429_contig_10868_142_#_169018_#_170328_#_1_#_ID=805_142	47	436	TRUE	22.641	24.861	15.489	101.39	110.02	128.27	130.17	122.68	110.17	108.59	108.64	74.88	65.962	79.153	60.071	55.513	71.061	77.239	53.829	64.766	47.723	29.659	27.171	34.886	0.416031	0.366521	None	07052020-pm_METABAT_188	T9SS type A sorting domain-containing protein	CAZyme	d__Bacteria;p__Bacteroidota;c__Bacteroidia;o__Flavobacteriales;f__Flavobacteriaceae;g__Polaribacter;s__Polaribacter sp900106075	POMPUseq_614
20200429_contig_1676_96_#_87132_#_88412_#_1_#_ID=6400_96	46	426	TRUE	52.174	47.651	51.233	76.788	64.529	70.837	67.083	52.048	47.862	65.153	67.076	88.034	74.957	79.153	69.76	77.283	72.427	86.633	76.557	149.16	95.447	41.366	40.757	47.968	0.163601	0.50347	None		Branched-chain amino acid ABC transporter, periplasmic branched-chain amino acid binding protein, putative		d__Bacteria;p__Pseudomonadota;c__Alphaproteobacteria;o__Rhodobacterales;f__Rhodobacteraceae;g__unclassified Rhodobacteraceae;s__unclassified Rhodobacteraceae	POMPUseq_4358
20200429_contig_1994_98_#_105134_#_107590_#_-1_#_ID=8441_98	92	818	TRUE	40.361	31.076	28.595	83.498	67.702	84.239	109.41	116.18	122.81	59.723	68.02	59.701	67.961	57.111	68.791	66.398	88.826	72.02	52.633	70.654	74.568	58.537	71.324	69.772	0.0488039	0.915055	None	17032020_METABAT_344	Lon protease		d__Bacteria;p__Bacteroidota;c__Bacteroidia;o__Flavobacteriales;f__Flavobacteriaceae;g__SCGC-AAA160-P02;s__unclassified SCGC-AAA160-P02	POMPUseq_6229
20200429_contig_4616_23_#_18927_#_20456_#_1_#_ID=10477_23	58	509	TRUE	35.439	38.328	53.616	66.351	90.975	76.581	52.708	79.931	81.275	71.487	66.131	81.963	72.958	70.136	71.698	59.867	35.53	88.72	55.026	35.327	65.62	70.245	73.872	66.283	0.305827	0.493516	None	17032020_METABAT_344	Ribonuclease E/G		d__Bacteria;p__Bacteroidota;c__Bacteroidia;o__Flavobacteriales;f__Flavobacteriaceae;g__SCGC-AAA160-P02;s__unclassified SCGC-AAA160-P02	POMPUseq_8544
20200429_contig_3249_251_#_229930_#_230745_#_-1_#_ID=9390_251	30	271	TRUE	22.641	19.682	15.489	82.753	48.661	59.35	67.083	85.507	70.438	83.251	64.241	67.796	84.951	71.138	62.978	68.575	107.96	87.677	81.342	76.542	74.568	59.318	66.23	61.922	0.14796	0.563346	None	13052020_METABAT_380	Peptidase		d__Bacteria;p__Bacteroidota;c__Bacteroidia;o__Flavobacteriales;f__Flavobacteriaceae;g__Candidatus Prosiliicoccus;s__unclassified Candidatus Prosiliicoccus	POMPUseq_7335
20200506_pm_contig_2816_14_#_12718_#_13905_#_-1_#_ID=14371_14	39	395	TRUE	10.829	16.574	26.212	52.932	98.38	101.47	87.847	74.354	93.917	58.818	54.794	67.796	81.953	94.182	61.04	68.575	79.26	78.283	63.399	82.43	83.516	15.61	11.887	10.466	0.0350065	0.931484	None		hypothetical protein		d__Bacteria;p__Pseudomonadota;c__Alphaproteobacteria;o__Rhodobacterales;f__Rhodobacteraceae;g__unclassified Rhodobacteraceae;s__unclassified Rhodobacteraceae	POMPUseq_21577
20200506_contig_20559_70_#_62500_#_63375_#_1_#_ID=9405_70	29	291	TRUE				50.695	70.876	67.966	109.41	90.154	91.208	54.294	68.965	51.606	67.961	73.142	55.226	38.097		46.97	53.829						-0.312994	0.434955	None		hypothetical protein		d__Bacteria;p__Pseudomonadota;c__Alphaproteobacteria;o__Rhodobacterales;f__Rhodobacteraceae;g__unclassified Rhodobacteraceae;s__unclassified Rhodobacteraceae	POMPUseq_18433
20200505_contig_96_8_#_8597_#_9616_#_1_#_ID=13439_8	36	339	TRUE	18.704	17.61	21.446	55.168	41.256	46.906	59.896	51.118	49.668	76.012	83.136	77.915	97.944	96.186	102.7	84.903	88.826	86.633	89.716	115.79	164.05	43.708	50.946	46.224	-0.1325	0.679275	None		Transporter		d__Bacteria;p__Pseudomonadota;c__unclassified Pseudomonadota;o__unclassified Pseudomonadota;f__unclassified Pseudomonadota;g__unclassified Pseudomonadota;s__unclassified Pseudomonadota	POMPUseq_14501
20200429_contig_3196_2095_#_2385524_#_2388427_#_1_#_ID=9353_2095	104	967	TRUE	117.14	142.95	122.72	66.351	61.355	55.521	75.868	64.13	63.214	72.392	68.02	74.88	51.97	67.13	62.978	75.106	79.26	67.845	62.203	39.252	47.723	79.611	84.91	75.877	0.419045	0.138144	None	05052020-am_METABAT_290	TonB-dependent receptor	TBDR	d__Bacteria;p__Pseudomonadota;c__Gammaproteobacteria;o__Arenicellales;f__Arenicellaceae;g__Arenicella;s__Arenicella sp002470515	POMPUseq_7240
20200429_contig_17492_13_#_11269_#_12549_#_-1_#_ID=7112_13	46	426	TRUE	56.111	46.615	69.105	64.86	67.702	64.136	43.923	42.754	48.765	60.628	73.689	75.891	67.961	81.157	62.978	84.903	98.392	75.151	52.633	113.83	73.076	71.806	65.381	72.388	0.42016	0.0639241	None	17042020_METABAT_221_1	Branched-chain amino acid ABC transporter, periplasmic branched-chain amino acid binding protein, putative		d__Bacteria;p__Pseudomonadota;c__Alphaproteobacteria;o__Rhodobacterales;f__Rhodobacteraceae;g__Planktomarina;s__unclassified Planktomarina	POMPUseq_4971
20200429_scaffold_3118_95_#_85104_#_86690_#_-1_#_ID=15178_95	59	528	TRUE	53.158	64.225	64.339	155.81	118.48	113.91	95.034	85.507	86.693	70.582	75.578	72.856	47.973	58.113	52.32	74.018	47.829	82.458	57.418	64.766	73.076	64.781	53.493	59.306	0.530051	0.209107	None	08052020_METABAT_67_1	isocitrate lyase		d__Bacteria;p__Pseudomonadota;c__Alphaproteobacteria;o__Rhodobacterales;f__Rhodobacteraceae;g__Amylibacter;s__Amylibacter sp900197625	POMPUseq_12282
20200506_contig_19055_17_#_13247_#_14593_#_1_#_ID=7975_17	47	448	TRUE	2.9532	3.1076	5.9573	93.19	79.339	61.265	89.444	68.778	77.662	68.772	66.131	75.891	84.951	100.19	90.106	54.425	46.463	54.276	59.81	76.542	77.55	17.951	27.171	33.142	-0.102691	0.803796	None	15052020_METABAT_41_1	ABC-type branched-chain amino acid transport system, periplasmic component		d__Bacteria;p__Pseudomonadota;c__Alphaproteobacteria;o__Rhodobacterales;f__Rhodobacteraceae;g__Ascidiaceihabitans;s__unclassified Ascidiaceihabitans	POMPUseq_17747
20200429_contig_6483_55_#_45889_#_47778_#_1_#_ID=12069_55	68	629	TRUE	117.14	160.56	166.8	124.5	82.512	97.641	54.305	43.683	46.056	80.536	98.252	77.915	42.975	39.076	41.662	87.08	38.263	79.326	14.354	33.364	20.879	56.196	56.89	79.365	1.41533	0.00636747	Both	15042020_METABAT_51	Methanol dehydrogenase subunit 1		d__Bacteria;p__Pseudomonadota;c__Gammaproteobacteria;o__Burkholderiales;f__Methylophilaceae;g__BACL14;s__BACL14 sp000168995	POMPUseq_9673
20200511_contig_22861_38_#_24402_#_25709_#_1_#_ID=10610_38	48	435	TRUE																						67.123	69.626	61.05			NA		ABC transmembrane type-1 domain-containing protein		d__Bacteria;p__Pseudomonadota;c__unclassified Pseudomonadota;o__unclassified Pseudomonadota;f__unclassified Pseudomonadota;g__unclassified Pseudomonadota;s__unclassified Pseudomonadota	POMPUseq_24923
20200429_contig_17118_5_#_4536_#_7451_#_1_#_ID=6745_5	105	971	TRUE	93.519	87.014	81.019	44.731	71.934	64.136	35.937	44.612	29.801	65.153	68.965	87.022	44.974	41.08	38.755	84.903	87.459	73.064	26.317	43.177	25.353	119.42	106.99	115.12	1.16342	0.000285549	Both	29042020_METABAT_234_1	TonB-dependent receptor	TBDR	d__Bacteria;p__Pseudomonadota;c__Gammaproteobacteria;o__Pseudomonadales;f__OM182;g__UBA9926;s__UBA9926 sp003451575	POMPUseq_4733
20200507_pm_contig_11883_1_#_10_#_2094_#_1_#_ID=1661_1	68	695	TRUE	56.111	43.507	51.233	55.168	77.223	66.051	54.305	59.483	46.959	29.862	44.402	47.559	71.959	62.12	70.729	77.283	109.32	67.845	110.05	107.94	93.955	160.78	146.05	151.75	-0.0800158	0.835244	None		hypothetical protein		d__unclassified;p__unclassified;c__unclassified;o__unclassified;f__unclassified;g__unclassified;s__unclassified	POMPUseq_22654
20200429_contig_8895_46_#_39950_#_41527_#_-1_#_ID=14168_46	56	525	TRUE	85.644	98.409	108.42	69.333	64.529	56.478	61.493	64.13	58.698	61.533	67.076	66.784	66.962	57.111	62.009	72.929	60.128	76.195	61.007	78.504	76.059	71.806	76.419	66.283	0.210498	0.330236	None	22042020_METABAT_6	ATP synthase subunit alpha		d__Bacteria;p__Bacteroidota;c__Bacteroidia;o__Flavobacteriales;f__Flavobacteriaceae;g__UBA7428;s__UBA7428 sp002477625	POMPUseq_10882
20200505_pm_contig_7923_19_#_13989_#_14699_#_-1_#_ID=6964_19	26	236	TRUE	12.797	12.431	13.106	70.079	44.43	51.692	86.25	81.789	83.081	65.153	90.694	72.856	76.956	74.144	80.417	62.044	65.594	62.626	69.38	72.617	65.62	48.391	67.928	64.539	-0.0729133	0.828616	None		hypothetical protein		d__Bacteria;p__Bacteroidota;c__Bacteroidia;o__Flavobacteriales;f__Flavobacteriaceae;g__unclassified Flavobacteriaceae;s__unclassified Flavobacteriaceae	POMPUseq_15071
20200429_contig_6570_255_#_262177_#_264660_#_1_#_ID=12148_255	92	827	TRUE	92.535	87.014	65.53	70.824	83.57	67.966	46.319	43.683	44.249	82.346	92.583	107.26	70.959	47.091	56.195	70.752	79.26	82.458	51.437	56.916	62.637	48.391	55.192	47.096	0.811143	0.00185351	p-value	20052020_METABAT_314_1	TonB-dependent receptor		d__Bacteria;p__Bacteroidota;c__Bacteroidia;o__Flavobacteriales;f__Flavobacteriaceae;g__SGZJ01;s__SGZJ01 sp004213995	POMPUseq_9729
20200506_contig_37_632_#_674193_#_675551_#_1_#_ID=11215_632	49	452	TRUE	5.9065	5.1794	8.3402	131.96	115.31	124.44	110.21	115.25	126.43	61.533	71.799	74.88	79.954	98.19	76.542	53.336	38.263	52.188	52.633	78.504	49.215	18.732	21.228	19.187	0.0132396	0.986772	None	08052020_METABAT_157	Flagellar motor protein MotA		d__Bacteria;p__Pseudomonadota;c__Gammaproteobacteria;o__Enterobacterales;f__Alteromonadaceae;g__Glaciecola;s__Glaciecola sp002292215	POMPUseq_19342
20200506_contig_6636_6_#_7473_#_10487_#_1_#_ID=13269_6	108	1004	TRUE	32.486	36.256	30.978	57.405	67.702	72.752	66.284	65.06	66.826	52.484	57.628	63.749	86.95	81.157	76.542	82.726	88.826	69.933	96.893	86.355	89.481	57.757	50.946	62.794	-0.042327	0.841091	None	30042020_METABAT_143	TonB-dependent receptor	SusC-like	d__Bacteria;p__Bacteroidota;c__Bacteroidia;o__Flavobacteriales;f__Flavobacteriaceae;g__Hel1-33-131;s__unclassified Hel1-33-131	POMPUseq_20235
20200429_contig_5055_62_#_44704_#_45435_#_-1_#_ID=10852_62	25	243	TRUE	61.033	58.009	51.233	72.315	58.182	74.666	69.479	71.566	77.662	66.963	56.684	65.773	72.958	66.128	66.853	54.425	92.925	61.582	69.38	76.542	82.024	58.537	61.135	55.817	0.0582627	0.842001	None		Large ribosomal subunit protein uL3		d__Bacteria;p__Pseudomonadota;c__Alphaproteobacteria;o__Rhodobacterales;f__Rhodobacteraceae;g__unclassified Rhodobacteraceae;s__unclassified Rhodobacteraceae	POMPUseq_8947
20200506_contig_20866_4_#_3780_#_4151_#_1_#_ID=9725_4	14	123	TRUE	103.36	66.296	85.785	55.168	35.967	41.162	45.521	53.907	57.795	66.058	51.015	38.452	78.955	74.144	85.262	81.637	80.627	69.933	29.905		28.336	160	151.99	154.37	0.193938	0.667558	None		hypothetical protein		d__Eukaryota;p__unclassified Eukaryota;c__unclassified Eukaryota;o__unclassified Eukaryota;f__unclassified Eukaryota;g__unclassified Eukaryota;s__unclassified Eukaryota	POMPUseq_18520
20200429_contig_14212_90_#_82659_#_83198_#_1_#_ID=3877_90	20	179	TRUE	67.924	72.512	61.956	46.222	35.967	37.333	70.277	80.86	74.05	77.821	77.468	75.891	86.95	79.153	81.386	58.779	53.296	37.576	64.595	70.654	56.671	35.122	22.926	28.781	-0.279252	0.446662	None		hypothetical protein		d__Eukaryota;p__unclassified Eukaryota;c__unclassified Eukaryota;o__unclassified Eukaryota;f__unclassified Eukaryota;g__unclassified Eukaryota;s__unclassified Eukaryota	POMPUseq_2372
20200429_contig_7975_189_#_272132_#_272833_#_1_#_ID=13342_189	26	233	TRUE	135.85	126.38	125.1	45.477	68.76	59.35	35.937	56.695	66.826	73.297	55.739	69.82	69.96	72.14	73.635	64.221	54.662	66.801	50.241	64.766	65.62	63.22	64.532	70.644	0.208447	0.408439	None		hypothetical protein		d__Eukaryota;p__Streptophyta;c__unclassified Streptophyta;o__unclassified Streptophyta;f__unclassified Streptophyta;g__unclassified Streptophyta;s__unclassified Streptophyta	POMPUseq_10433
20200511_contig_22323_228_#_132760_#_135909_#_1_#_ID=10081_228	115	1049	TRUE	82.691	96.337	65.53	48.459	71.934	61.265	41.528	31.6	41.54	67.868	69.91	66.784	41.976	36.07	42.631	87.08	90.192	80.37	28.709	27.477	16.405	105.37	98.496	95.064	1.28324	0.00121334	Both		SusC/RagA family TonB-linked outer membrane protein	SusC-like	d__Bacteria;p__Bacteroidota;c__Bacteroidia;o__Flavobacteriales;f__Flavobacteriaceae;g__unclassified Flavobacteriaceae;s__unclassified Flavobacteriaceae	POMPUseq_24809
20200429_contig_3674_418_#_454279_#_455634_#_-1_#_ID=9753_418	48	451	TRUE	43.314	42.471	48.85	101.39	101.55	124.44	96.632	123.61	121.91	87.775	66.131	70.832	83.952	101.2	84.293	47.894	47.829	38.619	47.848	54.953	49.215	3.122	2.5473		0.0157419	0.984707	None	29042020_METABAT_288	OmpA family protein		d__Bacteria;p__Bacteroidota;c__Bacteroidia;o__Flavobacteriales;f__Flavobacteriaceae;g__Polaribacter;s__unclassified Polaribacter	POMPUseq_7751
20200506_contig_4275_225_#_233128_#_239283_#_1_#_ID=11628_225	221	2051	TRUE	9.8441	7.2512	10.723	55.914	78.281	67.966	87.847	71.566	87.596	59.723	68.965	69.82	73.958	68.132	79.449	48.982	64.228	39.663	82.538	51.028	73.076	39.025	43.304	40.991	-0.110292	0.776371	None		hypothetical protein		d__Bacteria;p__Bacteroidota;c__Bacteroidia;o__Flavobacteriales;f__Flavobacteriaceae;g__unclassified Flavobacteriaceae;s__unclassified Flavobacteriaceae	POMPUseq_19829
20200429_contig_6971_8_#_8498_#_9754_#_1_#_ID=12508_8	48	418	TRUE	33.47	43.507	47.659	62.624	66.645	66.051	75.868	76.213	82.178	66.058	66.131	78.927	70.959	76.147	73.635	70.752	65.594	82.458	56.222	49.065	55.18	53.854	49.248	36.63	0.223727	0.503358	None	22042020_METABAT_94_1	Transcription antitermination factor NusA, contains S1 and KH domains		d__Bacteria;p__Bacteroidota;c__Bacteroidia;o__Flavobacteriales;f__Flavobacteriaceae;g__SCGC-AAA160-P02;s__unclassified SCGC-AAA160-P02	POMPUseq_9952
20200429_contig_15382_3_#_5380_#_7272_#_-1_#_ID=5000_3	72	630	TRUE	35.439	39.364	23.829	90.208	97.322	89.025	74.271	77.142	65.923	69.677	66.131	58.689	46.973	53.103	45.538	72.929	79.26	86.633	47.848	52.99	52.197	84.294	74.721	59.306	0.65511	0.0380537	None	30042020_METABAT_57	Chaperone/heat shock protein		d__Bacteria;p__Bacteroidota;c__Bacteroidia;o__Flavobacteriales;f__Flavobacteriaceae;g__Candidatus Prosiliicoccus;s__unclassified Candidatus Prosiliicoccus	POMPUseq_3269
20200429_contig_5256_3_#_2786_#_4420_#_1_#_ID=11006_3	59	544	TRUE	7.8753	7.2512	7.1488	55.914	72.992	58.393	67.083	65.989	72.244	63.343	73.689	66.784	70.959	63.122	66.853	62.044	91.559	65.757	76.557	105.98	98.429	55.415	50.946	45.352	0.0236783	0.932259	None		Laminarinase	CAZyme	d__Bacteria;p__Bacteroidota;c__Bacteroidia;o__unclassified Bacteroidia;f__unclassified Bacteroidia;g__unclassified Bacteroidia;s__unclassified Bacteroidia	POMPUseq_8996
20200429_contig_10991_82_#_82215_#_85022_#_1_#_ID=924_82	104	935	TRUE	7.8753	10.359	9.5317	53.677	60.297	55.521	68.68	72.495	73.147	77.821	65.186	74.88	83.952	79.153	73.635	66.398	77.893	64.714	80.146	78.504	56.671	43.708	47.55	45.352	0.0222062	0.94162	None	13052020_METABAT_169	TonB-dependent receptor plug domain-containing protein		d__Bacteria;p__Bacteroidota;c__Bacteroidia;o__Flavobacteriales;f__Flavobacteriaceae;g__SCGC-AAA160-P02;s__unclassified SCGC-AAA160-P02	POMPUseq_667
20200429_contig_5136_32_#_37887_#_38873_#_1_#_ID=10914_32	37	328	TRUE	51.189	62.153	53.616	97.663	61.355	82.324	59.097	73.425	70.438	56.104	68.965	62.737	64.963	69.134	61.04	66.398	76.527	62.626	52.633	56.916	80.533	84.294	94.25	67.155	0.2878	0.306906	None	29042020_METABAT_52_1	cobaltochelatase subunit CobS		d__Bacteria;p__Pseudomonadota;c__Alphaproteobacteria;o__Rhodobacterales;f__Rhodobacteraceae;g__Planktomarina;s__Planktomarina temperata	POMPUseq_8967
20200429_contig_4161_2_#_526_#_1413_#_1_#_ID=10108_2	33	295	TRUE	43.314	72.512	25.021	78.279	77.223	69.88	52.708	71.566	64.117	52.484	65.186	30.357	65.962	52.101	52.32	53.336	103.86	66.801	90.912	90.28	67.111	50.732	66.23	58.434	0.123823	0.725019	None	17042020_METABAT_221_1	Protein HflC		d__Bacteria;p__Pseudomonadota;c__Alphaproteobacteria;o__Rhodobacterales;f__Rhodobacteraceae;g__Planktomarina;s__unclassified Planktomarina	POMPUseq_8284
20200429_contig_16758_28_#_31337_#_31822_#_-1_#_ID=6398_28	18	161	TRUE	57.096	50.758	45.276	61.878	58.182	61.265	70.277	79.001	74.05	94.11	73.689	63.749	77.955	54.105	76.542	56.602	58.762	90.808	70.576	43.177	55.18	79.611	72.174	67.155	0.230639	0.520062	None	22042020_METABAT_94_1	50S ribosomal protein L17		d__Bacteria;p__Bacteroidota;c__Bacteroidia;o__Flavobacteriales;f__Flavobacteriaceae;g__SCGC-AAA160-P02;s__unclassified SCGC-AAA160-P02	POMPUseq_4253
20200429_contig_3640_8_#_12684_#_15221_#_-1_#_ID=9721_8	92	845	TRUE	74.815	78.727	66.722	59.641	64.529	58.393	43.923	51.118	42.443	44.34	56.684	65.773	62.964	69.134	76.542	75.106	61.495	77.239	57.418	66.729	61.145	81.952	90.854	96.808	0.278762	0.232447	None	20042020_METABAT_280	TonB-dependent receptor	TBDR	d__Bacteria;p__Bacteroidota;c__Bacteroidia;o__Flavobacteriales;f__Schleiferiaceae;g__Candidatus Abditibacter;s__Candidatus Abditibacter sp002387615	POMPUseq_7596
20200429_contig_1118_54_#_43079_#_44269_#_-1_#_ID=1090_54	43	396	TRUE	118.13	132.59	101.27	98.408	104.73	88.068	47.916	40.895	34.316	87.775	106.75	92.082	25.985	27.052	31.973	55.513	64.228	65.757	31.101	39.252	46.232	62.44	73.872	67.155	1.41638	0.000378434	Both	22042020_METABAT_285	elongation factor Tu		d__Bacteria;p__Pseudomonadota;c__Alphaproteobacteria;o__Pelagibacterales;f__Pelagibacteraceae;g__Pelagibacter;s__unclassified Pelagibacter	POMPUseq_850
20200505_contig_4963_2_#_698_#_1669_#_1_#_ID=9814_2	32	323	TRUE		4.1435	3.5744	34.294	45.488	40.205	51.909	86.437	68.632	31.671	31.176	27.321	75.957	92.178	84.293	88.168	75.16	63.67	78.95	78.504	107.38	64.781	76.419	54.945	-0.63656	0.039748	None		Porin domain-containing protein		d__Bacteria;p__Pseudomonadota;c__Alphaproteobacteria;o__Rhodobacterales;f__Rhodobacteraceae;g__unclassified Rhodobacteraceae;s__unclassified Rhodobacteraceae	POMPUseq_14229
20200429_contig_4173_67_#_73128_#_76178_#_-1_#_ID=10115_67	112	1016	TRUE	35.439	40.399	29.787	56.659	50.777	50.735	49.514	53.907	50.571	41.625	43.457	50.594	76.956	83.161	72.666	95.787	120.26	89.764	111.25	98.13	90.973	135.81	131.61	143.03	-0.0553991	0.878569	None	05052020-pm_METABAT_10	Oar-like outer membrane protein protein, OmpA family	TBDR	d__Bacteria;p__Pseudomonadota;c__Gammaproteobacteria;o__Pseudomonadales;f__Halieaceae;g__Luminiphilus;s__Luminiphilus sp009886815	POMPUseq_8315
20200429_contig_3183_886_#_943269_#_943991_#_1_#_ID=9342_886	26	240	TRUE	29.532	31.076	32.169	86.48	66.645	85.196	75.868	80.86	72.244	59.723	63.297	38.452	71.959	50.097	62.978	70.752	94.292	68.889	65.791	66.729	56.671	40.586	45.002	45.352	0.229506	0.479945	None	24042020_METABAT_356	MotA/TolQ/ExbB proton channel family protein		d__Bacteria;p__Bacteroidota;c__Bacteroidia;o__Flavobacteriales;f__Flavobacteriaceae;g__Polaribacter;s__unclassified Polaribacter	POMPUseq_7200
20200505_pm_contig_1434_4_#_2955_#_3299_#_1_#_ID=2376_4	13	114	TRUE	33.47	29.005	44.084	57.405	52.892	46.906	72.673	84.578	86.693	61.533	49.126	67.796	85.951	80.155	78.48	71.841	97.025	68.889	57.418	58.878	76.059	44.488	64.532	64.539	-0.0807245	0.804283	None	13052020_METABAT_169	50S ribosomal protein L20		d__Bacteria;p__Bacteroidota;c__Bacteroidia;o__Flavobacteriales;f__Flavobacteriaceae;g__SCGC-AAA160-P02;s__unclassified SCGC-AAA160-P02	POMPUseq_14701
20200511_contig_4854_2_#_673_#_1404_#_-1_#_ID=14616_2	27	243	TRUE	13.782	11.395	17.872	80.516	50.777	74.666	93.437	68.778	74.953	61.533	67.076	55.654	64.963	64.124	68.791	62.044	61.495	46.97	58.614	64.766	73.076	69.464	67.928	61.05	0.00757017	0.986375	None	13052020_METABAT_380	Large ribosomal subunit protein bL25		d__Bacteria;p__Bacteroidota;c__Bacteroidia;o__Flavobacteriales;f__Flavobacteriaceae;g__Candidatus Prosiliicoccus;s__unclassified Candidatus Prosiliicoccus	POMPUseq_25749
20200429_contig_15382_37_#_42178_#_42615_#_1_#_ID=5000_37	15	145	TRUE	30.517	29.005	39.318	67.097	62.413	52.649	70.277	68.778	69.535	69.677	59.518	64.761	63.963	60.116	64.915	56.602	40.997	70.976	59.81	41.215	71.585	80.391	83.212	88.959	0.119271	0.77169	None	30042020_METABAT_57	50S ribosomal protein L11		d__Bacteria;p__Bacteroidota;c__Bacteroidia;o__Flavobacteriales;f__Flavobacteriaceae;g__Candidatus Prosiliicoccus;s__unclassified Candidatus Prosiliicoccus	POMPUseq_3268
20200429_scaffold_341_440_#_580779_#_582236_#_-1_#_ID=15180_440	52	485	TRUE	291.39	331.48	337.18	55.168	80.397	94.769	55.104	39.036	35.219	90.49	68.02	84.998	72.958	62.12	63.946	52.248	58.762	59.495	95.697	64.766	70.094	52.293	47.55	60.178	0.416651	0.216182	None		hypothetical protein		d__Bacteria;p__unclassified Bacteria;c__unclassified Bacteria;o__unclassified Bacteria;f__unclassified Bacteria;g__unclassified Bacteria;s__unclassified Bacteria	POMPUseq_12313
20200429_contig_8632_30_#_24838_#_27621_#_1_#_ID=13932_30	102	927	TRUE	36.423	41.435	21.446	82.007	87.802	94.769	48.715	78.072	70.438	76.916	80.302	93.093	76.956	73.142	65.884	40.274	92.925	61.582	44.26	29.439	50.706	56.196	45.851	62.794	0.606639	0.146952	None		Ribonuclease E		d__Bacteria;p__Pseudomonadota;c__Alphaproteobacteria;o__Rhodobacterales;f__Rhodobacteraceae;g__unclassified Rhodobacteraceae;s__unclassified Rhodobacteraceae	POMPUseq_10771
20200429_scaffold_2852_320_#_514569_#_515822_#_-1_#_ID=15177_320	47	417	TRUE	206.73	184.39	194.21	52.186	64.529	52.649	39.132	51.118	49.668	70.582	68.02	58.689	62.964	64.124	72.666	69.664	49.196	72.02	43.063	52.99	58.163	76.489	79.815	85.47	0.371986	0.188149	None		hypothetical protein		d__Eukaryota;p__unclassified Eukaryota;c__unclassified Eukaryota;o__unclassified Eukaryota;f__unclassified Eukaryota;g__unclassified Eukaryota;s__unclassified Eukaryota	POMPUseq_12194
20200429_scaffold_4231_99_#_110333_#_110845_#_1_#_ID=15181_99	18	170	TRUE	16.735	19.682	29.787	64.86	39.14	50.735	98.229	82.719	98.433	57.914	49.126	71.844	114.93	101.2	94.951	55.513	87.459	63.67	96.893	111.87	83.516	39.805	51.795	55.817	-0.549205	0.0142562	p-value	13052020_METABAT_380	Large ribosomal subunit protein bL21		d__Bacteria;p__Bacteroidota;c__Bacteroidia;o__Flavobacteriales;f__Flavobacteriaceae;g__Candidatus Prosiliicoccus;s__unclassified Candidatus Prosiliicoccus	POMPUseq_12350
20200429_contig_2490_18_#_18029_#_19216_#_-1_#_ID=8822_18	43	395	TRUE	53.158	54.902	67.913	94.681	83.57	68.923	71.875	65.989	65.02	66.058	63.297	52.618	44.974	46.089	50.382	70.752	68.328	65.757	39.475	23.551	46.232	57.757	48.399	65.411	0.717758	0.0749919	None	11052020_METABAT_122	elongation factor Tu		d__Bacteria;p__Bacteroidota;c__Bacteroidia;o__Flavobacteriales;f__Flavobacteriaceae;g__Polaribacter;s__unclassified Polaribacter	POMPUseq_6560
20200506_contig_19687_16_#_14960_#_16732_#_-1_#_ID=8561_16	63	590	TRUE	3.9376	3.1076	3.5744	51.441	44.43	63.179	47.916	64.13	65.02	45.245	40.623	30.357	74.957	64.124	66.853	81.637	73.794	89.764	70.576	62.804	74.568	103.81	95.948	110.76	-0.0676066	0.850196	None	30042020_METABAT_88_1	sulfoacetaldehyde acetyltransferase		d__Bacteria;p__Pseudomonadota;c__Alphaproteobacteria;o__Rhodobacterales;f__Rhodobacteraceae;g__Tateyamaria;s__unclassified Tateyamaria	POMPUseq_17948
20200429_contig_15704_5_#_9569_#_11035_#_1_#_ID=5315_5	54	488	TRUE	345.53	378.1	376.5	45.477	50.777	36.376	11.979	20.447	18.964	99.539	74.633	64.761	44.974	55.107	63.946	85.991	86.093	103.33	15.551		11.931	57.757	70.475	70.644	1.58747	0.0062301	Both		Ribulose bisphosphate carboxylase large chain, chromosomal		d__Eukaryota;p__unclassified Eukaryota;c__unclassified Eukaryota;o__unclassified Eukaryota;f__unclassified Eukaryota;g__unclassified Eukaryota;s__unclassified Eukaryota	POMPUseq_3441
20200429_contig_2280_155_#_200499_#_201869_#_-1_#_ID=8659_155	50	456	TRUE	54.143	58.009	51.233	58.896	63.471	65.094	58.298	69.707	71.341	56.104	61.407	53.63	89.949	79.153	50.382	50.071	64.228	59.495	125.6	166.82	104.39	96.001	88.306	96.808	-0.338795	0.175891	None	07052020-pm_METABAT_111	Colicin uptake protein TolQ		d__Bacteria;p__Pseudomonadota;c__Gammaproteobacteria;o__Pseudomonadales;f__Porticoccaceae;g__SAR92;s__unclassified SAR92	POMPUseq_6318
20200429_contig_16746_499_#_543314_#_543715_#_1_#_ID=6386_499	15	133	TRUE	14.766	13.466	26.212	73.061	34.909	55.521	76.666	81.789	91.208	57.914	46.292	75.891	85.951	90.175	74.604	42.451	69.694	49.057	76.557	76.542	73.076	42.147	39.908	49.712	-0.378456	0.165243	None	13052020_METABAT_380	30S ribosomal protein S8		d__Bacteria;p__Bacteroidota;c__Bacteroidia;o__Flavobacteriales;f__Flavobacteriaceae;g__Candidatus Prosiliicoccus;s__unclassified Candidatus Prosiliicoccus	POMPUseq_4222
20200429_contig_7650_10_#_8531_#_10555_#_1_#_ID=13065_10	75	674	TRUE	36.423	35.22	27.404	73.806	66.645	73.709	66.284	63.201	72.244	64.248	67.076	72.856	69.96	77.149	61.04	60.956	65.594	61.582	80.146	56.916	58.163	59.318	61.135	49.712	0.195447	0.437361	None	13052020_METABAT_380	ATP-dependent zinc metalloprotease FtsH		d__Bacteria;p__Bacteroidota;c__Bacteroidia;o__Flavobacteriales;f__Flavobacteriaceae;g__Candidatus Prosiliicoccus;s__unclassified Candidatus Prosiliicoccus	POMPUseq_10327
20200429_contig_17755_5_#_1557_#_3377_#_1_#_ID=7391_5	66	606	TRUE	38.392	41.435	36.935	81.261	92.033	87.111	86.25	70.636	87.596	47.055	57.628	52.618	60.965	57.111	67.822	43.54	68.328	52.188	75.361	68.691	83.516	66.342	56.89	54.073	-0.026768	0.953439	None	08052020_METABAT_67_1	succinate dehydrogenase flavoprotein subunit		d__Bacteria;p__Pseudomonadota;c__Alphaproteobacteria;o__Rhodobacterales;f__Rhodobacteraceae;g__Amylibacter;s__Amylibacter sp900197625	POMPUseq_5319
20200429_contig_1999_4_#_3925_#_5115_#_1_#_ID=8445_4	43	396	TRUE	13.782	10.359	11.915	58.15	47.603	48.82	93.437	77.142	85.79	62.438	57.628	64.761	82.953	65.126	76.542	55.513	73.794	88.72	111.25	76.542	128.26	39.805	35.662	30.525	-0.32592	0.213626	None	30042020_METABAT_142	Acetyl-CoA acetyltransferase		d__Bacteria;p__Bacteroidota;c__Bacteroidia;o__Flavobacteriales;f__Flavobacteriaceae;g__Polaribacter;s__unclassified Polaribacter	POMPUseq_6241
20200429_scaffold_8247_68_#_66490_#_68016_#_1_#_ID=15199_68	56	508	TRUE	34.454	31.076	35.744	54.423	69.818	58.393	92.638	73.425	82.178	54.294	63.297	63.749	67.961	81.157	72.666	59.867	60.128	68.889	90.912	52.99	82.024	58.537	57.739	68.027	-0.13344	0.688064	None	22042020_METABAT_94_1	Bifunctional purine biosynthesis protein PurH		d__Bacteria;p__Bacteroidota;c__Bacteroidia;o__Flavobacteriales;f__Flavobacteriaceae;g__SCGC-AAA160-P02;s__unclassified SCGC-AAA160-P02	POMPUseq_12811
20200429_contig_6039_111_#_113483_#_117757_#_1_#_ID=11673_111	158	1424	TRUE	13.782	18.646	15.489	92.444	106.84	88.068	83.854	81.789	80.371	63.343	66.131	70.832	59.966	60.116	52.32	67.487	72.427	53.232	50.241	41.215	49.215	71.025	63.683	61.922	0.482185	0.198861	None		DNA-directed RNA polymerase subunit beta'		d__Bacteria;p__Bacteroidota;c__Bacteroidia;o__Flavobacteriales;f__Flavobacteriaceae;g__unclassified Flavobacteriaceae;s__unclassified Flavobacteriaceae	POMPUseq_9353
20200429_contig_6323_73_#_86578_#_88443_#_-1_#_ID=11922_73	69	621	TRUE	97.457	93.229	112	42.495	48.661	52.649	50.312	39.965	41.54	66.963	60.463	61.725	56.967	65.126	76.542	75.106	65.594	65.757	72.969	78.504	87.99	50.732	51.795	54.073	0.137314	0.604252	None		hypothetical protein		d__Eukaryota;p__Streptophyta;c__Magnoliopsida;o__unclassified Magnoliopsida;f__unclassified Magnoliopsida;g__unclassified Magnoliopsida;s__unclassified Magnoliopsida	POMPUseq_9564
20200429_contig_14212_108_#_95994_#_96560_#_1_#_ID=3877_108	21	188	TRUE	81.706	76.655	86.977	43.986	25.388	25.846	85.451	77.142	83.984	80.536	64.241	64.761	97.944	84.163	106.58	48.982	38.263	26.094	62.203	52.99	56.671	30.439	29.719	23.548	-0.656683	0.14454	None		hypothetical protein		d__Eukaryota;p__unclassified Eukaryota;c__unclassified Eukaryota;o__unclassified Eukaryota;f__unclassified Eukaryota;g__unclassified Eukaryota;s__unclassified Eukaryota	POMPUseq_2314
20200429_contig_5759_14_#_14957_#_17554_#_-1_#_ID=11437_14	94	865	TRUE	126	124.31	107.23	52.932	64.529	72.752	45.521	45.542	41.54	62.438	57.628	63.749	45.974	51.099	53.289	93.61	87.459	77.239	35.886	29.439	32.81	143.61	123.12	118.61	0.9186	0.00396005	p-value	10032020_METABAT_221	TonB-dependent receptor	TBDR	d__Bacteria;p__Pseudomonadota;c__Gammaproteobacteria;o__Pseudomonadales;f__Porticoccaceae;g__SAR92;s__SAR92 sp002685195	POMPUseq_9266
20200429_contig_15146_65_#_60422_#_61477_#_-1_#_ID=4777_65	38	351	TRUE		2.0718		80.516	87.802	107.21	81.458	94.801	94.82	54.294	61.407	66.784	77.955	77.149	68.791	33.743	34.164	36.532	32.298	64.766	53.689	4.683	5.0946	7.8493	-0.0648388	0.9241	None	08052020_METABAT_157	Porin		d__Bacteria;p__Pseudomonadota;c__Gammaproteobacteria;o__Enterobacterales;f__Alteromonadaceae;g__Glaciecola;s__Glaciecola sp002292215	POMPUseq_3138
20200511_contig_20266_1_#_392_#_2923_#_1_#_ID=8174_1	92	843	TRUE	63.002	53.866	27.404	65.606	45.488	61.265	58.298	54.836	64.117	67.868	59.518	54.642	58.966	66.128	63.946	84.903	143.49	102.29	51.437	62.804	47.723	171.71	163.03	177.92	0.483301	0.0674602	None	05052020-pm_METABAT_10	TonB-dependent receptor	TBDR	d__Bacteria;p__Pseudomonadota;c__Gammaproteobacteria;o__Pseudomonadales;f__Halieaceae;g__Luminiphilus;s__Luminiphilus sp009886815	POMPUseq_24356
20200429_contig_7240_102_#_97817_#_99907_#_1_#_ID=12714_102	77	696	TRUE	129.94	131.56	106.04	79.025	72.992	68.923	43.923	47.401	48.765	62.438	63.297	39.464	52.97	46.089	53.289	62.044	101.12	97.07	57.418	45.14	55.18	113.95	131.61	103.79	0.666312	0.00827172	p-value	29042020_METABAT_234_1	elongation factor G		d__Bacteria;p__Pseudomonadota;c__Gammaproteobacteria;o__Pseudomonadales;f__OM182;g__UBA9926;s__UBA9926 sp003451575	POMPUseq_10053
20200429_contig_3894_6_#_3835_#_6294_#_-1_#_ID=9934_6	88	819	TRUE	61.033	39.364	32.169	130.47	69.818	72.752	57.5	63.201	63.214	81.441	84.081	82.975	43.975	44.085	37.787	56.602	79.26	61.582	27.513	17.663	64.128	62.44	79.815	88.087	1.03418	0.0234017	Fold-change	08052020_METABAT_67_1	translation initiation factor IF-2		d__Bacteria;p__Pseudomonadota;c__Alphaproteobacteria;o__Rhodobacterales;f__Rhodobacteraceae;g__Amylibacter;s__Amylibacter sp900197625	POMPUseq_8074
20200506_contig_3135_215_#_225893_#_228883_#_-1_#_ID=10797_215	107	996	TRUE	74.815	65.261	55.999	42.495	53.95	65.094	39.93	43.683	37.025	39.816	44.402	45.535	61.965	71.138	62.978	74.018	131.19	88.72	52.633	66.729	62.637	152.98	144.35	170.94	0.340827	0.216679	None	05052020-pm_METABAT_10	TonB-dependent receptor	TBDR	d__Bacteria;p__Pseudomonadota;c__Gammaproteobacteria;o__Pseudomonadales;f__Halieaceae;g__Luminiphilus;s__Luminiphilus sp009886815	POMPUseq_19076
20200429_contig_16444_12_#_10075_#_10572_#_-1_#_ID=6084_12	19	165	TRUE	85.644	87.014	82.211	41.004	38.083	47.863	47.118	43.683	45.153	64.248	71.799	44.523	70.959	62.12	51.351	59.867	69.694	73.064	63.399	58.878	76.059	60.098	88.306	70.644	0.147069	0.607878	None		hypothetical protein		d__Eukaryota;p__unclassified Eukaryota;c__unclassified Eukaryota;o__unclassified Eukaryota;f__unclassified Eukaryota;g__unclassified Eukaryota;s__unclassified Eukaryota	POMPUseq_3945
20200429_contig_16974_91_#_102543_#_104228_#_-1_#_ID=6599_91	61	561	TRUE	29.532	38.328	29.787	74.552	93.091	80.41	81.458	66.919	79.468	52.484	51.96	46.547	71.959	66.128	68.791	43.54	64.228	62.626	63.399	62.804	49.215	28.098	43.304	34.886	0.0569128	0.902518	None	11052020_METABAT_122	RagB/SusD family nutrient uptake outer membrane protein	SusD-like	d__Bacteria;p__Bacteroidota;c__Bacteroidia;o__Flavobacteriales;f__Flavobacteriaceae;g__Polaribacter;s__unclassified Polaribacter	POMPUseq_4596
20200429_contig_5572_30_#_33275_#_33535_#_-1_#_ID=11280_30	9	86	TRUE	40.361	30.041	50.041	49.95	37.025	67.008	103.82	100.38	128.23	53.389	49.126	52.618	83.952	85.165	80.417	45.717	61.495	63.67	94.5	70.654	76.059	60.879	52.644	94.192	-0.590921	0.0367334	None	13052020_METABAT_169	50S ribosomal protein L27		d__Bacteria;p__Bacteroidota;c__Bacteroidia;o__Flavobacteriales;f__Flavobacteriaceae;g__SCGC-AAA160-P02;s__unclassified SCGC-AAA160-P02	POMPUseq_9199
20200429_scaffold_3118_220_#_226491_#_228620_#_1_#_ID=15178_220	79	709	TRUE	39.376	31.076	26.212	84.244	121.65	94.769	63.09	73.425	86.693	58.818	62.352	70.832	70.959	57.111	66.853	57.69	60.128	59.495	75.361	62.804	76.059	14.829	29.719	24.42	0.231815	0.525465	None	08052020_METABAT_67_1	malate synthase G		d__Bacteria;p__Pseudomonadota;c__Alphaproteobacteria;o__Rhodobacterales;f__Rhodobacteraceae;g__Amylibacter;s__Amylibacter sp900197625	POMPUseq_12242
20200429_contig_7485_121_#_116037_#_119045_#_-1_#_ID=12923_121	109	1002	TRUE	87.613	100.48	92.934	57.405	67.702	61.265	51.909	55.766	46.959	44.34	51.96	52.618	63.963	69.134	61.04	80.549	87.459	63.67	56.222	54.953	50.706	86.635	72.174	80.237	0.316338	0.199651	None	29042020_METABAT_234_1	TonB-dependent receptor	TBDR	d__Bacteria;p__Pseudomonadota;c__Gammaproteobacteria;o__Pseudomonadales;f__OM182;g__UBA9926;s__UBA9926 sp003451575	POMPUseq_10119
20200429_contig_8073_26_#_18146_#_18526_#_-1_#_ID=13434_26	14	126	TRUE	47.252	48.686	45.276	61.878	69.818	64.136	68.68	64.13	88.499	44.34	43.457	44.523	62.964	76.147	74.604	34.832	46.463	54.276	52.633	33.364	65.62	68.684	70.475	73.26	-0.140911	0.770883	None	15042020_METABAT_235_1	50S ribosomal protein L22		d__Bacteria;p__Pseudomonadota;c__Alphaproteobacteria;o__Rhodobacterales;f__Rhodobacteraceae;g__Planktomarina;s__unclassified Planktomarina	POMPUseq_10527
20200429_scaffold_9575_688_#_899743_#_900672_#_-1_#_ID=15203_688	33	309	TRUE	420.34	420.57	450.37	61.878	53.95	52.649	34.34	32.53	36.122	98.634	104.86	80.951	62.964	59.114	72.666	69.664	47.829	78.283	47.848	74.579	80.533	42.147	48.399	46.224	0.587658	0.0879037	None		hypothetical protein		d__Eukaryota;p__unclassified Eukaryota;c__unclassified Eukaryota;o__unclassified Eukaryota;f__unclassified Eukaryota;g__unclassified Eukaryota;s__unclassified Eukaryota	POMPUseq_12943
20200429_scaffold_4231_180_#_196910_#_197533_#_-1_#_ID=15181_180	23	207	TRUE			2.3829	52.186	29.62	39.248	62.291	61.342	64.117	59.723	48.181	38.452	85.951	69.134	75.573	56.602	66.961	60.539	78.95	88.317	83.516	62.44	62.833	66.283	-0.411419	0.04029	None		hypothetical protein		d__Bacteria;p__Bacteroidota;c__Bacteroidia;o__unclassified Bacteroidia;f__unclassified Bacteroidia;g__unclassified Bacteroidia;s__unclassified Bacteroidia	POMPUseq_12340
20200429_contig_4173_136_#_135198_#_139430_#_-1_#_ID=10115_136	156	1410	TRUE	88.597	79.763	53.616	64.86	98.38	81.367	50.312	52.977	49.668	68.772	72.744	44.523	51.97	55.107	50.382	59.867	86.093	110.64	40.671	35.327	44.741	170.93	178.31	180.53	0.824735	0.00715557	p-value		DNA-directed RNA polymerase subunit beta'		d__Bacteria;p__Pseudomonadota;c__Gammaproteobacteria;o__Pseudomonadales;f__unclassified Pseudomonadales;g__unclassified Pseudomonadales;s__unclassified Pseudomonadales	POMPUseq_8308
20200429_contig_2327_11_#_9136_#_10164_#_-1_#_ID=8696_11	36	342	TRUE	62.018	68.368	59.573	81.261	69.818	62.222	48.715	47.401	43.346	66.058	73.689	54.642	64.963	53.103	54.258	71.841	81.993	67.845	62.203	78.504	83.516	40.586	54.342	46.224	0.441299	0.0249096	None	17042020_METABAT_221_1	Lipoprotein Med, regulator of KinD/Spo0A, PBP1-ABC superfamily, includes NupN		d__Bacteria;p__Pseudomonadota;c__Alphaproteobacteria;o__Rhodobacterales;f__Rhodobacteraceae;g__Planktomarina;s__unclassified Planktomarina	POMPUseq_6367
20200429_contig_7685_3_#_1783_#_3726_#_-1_#_ID=13095_3	67	647	TRUE	10.829	12.431	15.489	44.731	45.488	41.162	76.666	72.495	83.984	46.15	43.457	59.701	131.92	131.25	123.05	77.283	73.794	64.714	204.55	204.11	167.03	44.488	52.644	53.201	-1.0218	0.000652511	Both		Right handed beta helix domain-containing protein		d__Bacteria;p__Bacteroidota;c__Bacteroidia;o__unclassified Bacteroidia;f__unclassified Bacteroidia;g__unclassified Bacteroidia;s__unclassified Bacteroidia	POMPUseq_10341
20200429_contig_3888_46_#_44723_#_47632_#_1_#_ID=9928_46	105	969	TRUE	66.94	73.548	64.339	76.043	60.297	64.136	87.048	62.272	75.856	62.438	62.352	68.808	55.968	58.113	46.507	62.044	81.993	58.451	51.437	47.103	44.741	39.805	46.701	38.374	0.385811	0.221074	None	17032020_METABAT_344	TonB-dependent receptor	TBDR	d__Bacteria;p__Bacteroidota;c__Bacteroidia;o__Flavobacteriales;f__Flavobacteriaceae;g__SCGC-AAA160-P02;s__unclassified SCGC-AAA160-P02	POMPUseq_8057
20200429_contig_5280_77_#_100823_#_102937_#_-1_#_ID=11028_77	77	704	TRUE	71.862	62.153	65.53							7.2392		4.0475															NA		hypothetical protein		d__Eukaryota;p__unclassified Eukaryota;c__unclassified Eukaryota;o__unclassified Eukaryota;f__unclassified Eukaryota;g__unclassified Eukaryota;s__unclassified Eukaryota	POMPUseq_9044
20200506_contig_11444_22_#_18566_#_20365_#_1_#_ID=1119_22	64	599	TRUE				48.459	38.083	42.119	36.736	47.401	47.862	63.343	47.236	42.499	73.958	62.12	62.009	84.903	118.89	74.108	62.203	76.542	47.723	66.342	78.117	88.959	0.236703	0.383779	None		Methyl-accepting chemotaxis protein		d__Bacteria;p__Pseudomonadota;c__Alphaproteobacteria;o__unclassified Alphaproteobacteria;f__unclassified Alphaproteobacteria;g__unclassified Alphaproteobacteria;s__unclassified Alphaproteobacteria	POMPUseq_15923
20200429_scaffold_6680_60_#_62391_#_65297_#_1_#_ID=15193_60	109	968	TRUE	63.002	68.368	52.424	82.007	93.091	114.87	65.486	55.766	54.183	67.868	63.297	57.677	57.967	58.113	62.009	58.779	45.096	60.539	52.633	54.953	71.585	78.05	61.984	67.155	0.411349	0.211789	None	15042020_METABAT_235_1	isoleucine--tRNA ligase		d__Bacteria;p__Pseudomonadota;c__Alphaproteobacteria;o__Rhodobacterales;f__Rhodobacteraceae;g__Planktomarina;s__unclassified Planktomarina	POMPUseq_12672
20200506_contig_17319_2_#_669_#_2072_#_-1_#_ID=6333_2	52	467	TRUE	1.9688	4.1435		52.932	76.165	77.538	91.041	75.283	83.081	61.533	49.126	65.773	61.965	81.157	63.946	43.54	49.196	53.232	71.772	92.243	74.568	28.878	24.624	27.037	-0.221946	0.440846	None	15052020_METABAT_41_1	type I glutamate--ammonia ligase		d__Bacteria;p__Pseudomonadota;c__Alphaproteobacteria;o__Rhodobacterales;f__Rhodobacteraceae;g__Ascidiaceihabitans;s__unclassified Ascidiaceihabitans	POMPUseq_17323
20200429_contig_16970_4_#_4868_#_5338_#_1_#_ID=6595_4	18	156	TRUE	48.236	54.902	51.233	83.498	57.124	82.324	64.687	82.719	79.468	53.389	48.181	62.737	72.958	63.122	78.48	57.69	91.559	82.458	47.848	41.215	49.215	57.757	61.135	65.411	0.284825	0.451245	None	08052020_METABAT_67_1	30S ribosomal protein S7		d__Bacteria;p__Pseudomonadota;c__Alphaproteobacteria;o__Rhodobacterales;f__Rhodobacteraceae;g__Amylibacter;s__Amylibacter sp900197625	POMPUseq_4586
20200429_contig_7485_58_#_43560_#_44750_#_-1_#_ID=12923_58	43	396	TRUE	123.05	127.41	102.47	60.387	79.339	63.179	39.132	38.106	41.54	48.865	65.186	38.452	38.978	38.074	36.818	67.487	98.392	93.939	25.12	33.364	49.215	107.71	103.59	97.68	1.00529	0.00184054	Both	29042020_METABAT_234_1	elongation factor Tu		d__Bacteria;p__Pseudomonadota;c__Gammaproteobacteria;o__Pseudomonadales;f__OM182;g__UBA9926;s__UBA9926 sp003451575	POMPUseq_10146
20200429_contig_4607_3_#_2141_#_3637_#_-1_#_ID=10467_3	56	498	TRUE	16.735	15.538	19.063	41.004	58.182	45.949	59.896	59.483	81.275	69.677	51.015	69.82	70.959	71.138	78.48	50.071	95.659	64.714	71.772	90.28	86.499	51.513	50.097	63.667	-0.139447	0.569697	None	17032020_METABAT_344	Carbohydrate-binding protein SusD	SusD-like	d__Bacteria;p__Bacteroidota;c__Bacteroidia;o__Flavobacteriales;f__Flavobacteriaceae;g__SCGC-AAA160-P02;s__unclassified SCGC-AAA160-P02	POMPUseq_8531
20200429_contig_6257_421_#_497340_#_499475_#_-1_#_ID=11862_421	78	711	TRUE	125.02	100.48	90.551	70.079	63.471	38.29	45.521	52.048	42.443	57.914	60.463	53.63	62.964	51.099	54.258	67.487	62.861	76.195	55.026	27.477	53.689	138.93	111.23	122.1	0.503844	0.123342	None	20042020_METABAT_280	polyribonucleotide nucleotidyltransferase		d__Bacteria;p__Bacteroidota;c__Bacteroidia;o__Flavobacteriales;f__Schleiferiaceae;g__Candidatus Abditibacter;s__Candidatus Abditibacter sp002387615	POMPUseq_9501
20200429_contig_9305_21_#_23147_#_26371_#_-1_#_ID=14527_21	118	1074	TRUE	56.111	51.794	53.616	54.423	72.992	73.709	73.472	84.578	78.565	50.674	52.905	53.63	77.955	83.161	86.231	57.69	65.594	44.882	84.931	98.13	76.059	40.586	44.153	31.397	-0.324569	0.123004	None	30042020_METABAT_142	TonB-dependent receptor plug	SusC-like	d__Bacteria;p__Bacteroidota;c__Bacteroidia;o__Flavobacteriales;f__Flavobacteriaceae;g__Polaribacter;s__unclassified Polaribacter	POMPUseq_11252
20200429_contig_16746_509_#_548507_#_549112_#_1_#_ID=6386_509	23	201	TRUE	12.797	9.3229	34.552	67.842	45.488	57.436	76.666	74.354	86.693	56.104	57.628	66.784	92.947	86.167	78.48	57.69	40.997	61.582	76.557	58.878	87.99	61.659	61.984	54.073	-0.310049	0.287616	None	13052020_METABAT_380	30S ribosomal protein S4		d__Bacteria;p__Bacteroidota;c__Bacteroidia;o__Flavobacteriales;f__Flavobacteriaceae;g__Candidatus Prosiliicoccus;s__unclassified Candidatus Prosiliicoccus	POMPUseq_4226
20200429_contig_5359_1_#_1_#_762_#_-1_#_ID=11092_1	26	254	TRUE	39.376	22.789	23.829	57.405	72.992	123.49	83.055	67.848	95.723	40.72	44.402	58.689	98.943	115.22	77.511	76.195	61.495	66.801	101.68	52.99	61.145	42.147	39.908	34.014	-0.168462	0.708414	None		hypothetical protein		d__Bacteria;p__Pseudomonadota;c__Alphaproteobacteria;o__unclassified Alphaproteobacteria;f__unclassified Alphaproteobacteria;g__unclassified Alphaproteobacteria;s__unclassified Alphaproteobacteria	POMPUseq_9074
20200429_contig_4723_61_#_57044_#_59836_#_-1_#_ID=10577_61	101	930	TRUE	103.36	105.66	90.551	47.713	58.182	55.521	42.326	36.248	45.153	76.012	68.965	78.927	56.967	46.089	51.351	70.752	64.228	75.151	37.082	47.103	31.318	74.928	70.475	67.155	0.787691	0.00504893	p-value	03032020_METABAT_256	TonB-dependent receptor	TBDR	d__Bacteria;p__Pseudomonadota;c__Gammaproteobacteria;o__SAR86;f__D2472;g__SCGC-AAA076-P13;s__unclassified SCGC-AAA076-P13	POMPUseq_8657
20200429_contig_6686_101_#_98244_#_100046_#_1_#_ID=12256_101	66	600	TRUE	10.829	7.2512	4.7659	66.351	57.124	54.564	76.666	69.707	66.826	56.104	61.407	68.808	60.965	59.114	57.164	64.221	72.427	74.108	74.165	64.766	86.499	45.269	43.304	54.945	0.0911666	0.709764	None	13052020_METABAT_380	Acyl-CoA dehydrogenase		d__Bacteria;p__Bacteroidota;c__Bacteroidia;o__Flavobacteriales;f__Flavobacteriaceae;g__Candidatus Prosiliicoccus;s__unclassified Candidatus Prosiliicoccus	POMPUseq_9783
20200429_contig_4932_23_#_20168_#_22474_#_-1_#_ID=10738_23	88	768	TRUE	6.8909	5.1794		67.842	90.975	73.709	87.847	73.425	83.984	68.772	46.292	66.784	62.964	76.147	83.324	50.071	54.662	53.232	58.614	45.14	61.145	42.927	39.059	43.607	0.0402965	0.938274	None	13052020_METABAT_380	Aminopeptidase		d__Bacteria;p__Bacteroidota;c__Bacteroidia;o__Flavobacteriales;f__Flavobacteriaceae;g__Candidatus Prosiliicoccus;s__unclassified Candidatus Prosiliicoccus	POMPUseq_8826
20200506_contig_44_61_#_56276_#_57589_#_-1_#_ID=11708_61	46	437	TRUE				28.33	34.909	24.889	46.319	48.33	49.668	32.576	44.402	35.416	59.966	70.136	63.946	65.31	84.726	67.845	82.538	68.691	61.145	98.343	108.68	108.15	-0.308576	0.310074	None		hypothetical protein		d__Bacteria;p__unclassified Bacteria;c__unclassified Bacteria;o__unclassified Bacteria;f__unclassified Bacteria;g__unclassified Bacteria;s__unclassified Bacteria	POMPUseq_19886
20200429_contig_4161_25_#_27849_#_28547_#_1_#_ID=10108_25	24	232	TRUE	61.033	61.117	67.913	84.989	65.587	70.837	40.729	55.766	62.31	64.248	40.623	54.642	30.982	37.072	39.724	64.221	84.726	66.801	21.532	27.477	25.353	59.318	61.984	65.411	1.04432	0.0075705	Both	29042020_METABAT_52_1	50S ribosomal protein L1		d__Bacteria;p__Pseudomonadota;c__Alphaproteobacteria;o__Rhodobacterales;f__Rhodobacteraceae;g__Planktomarina;s__Planktomarina temperata	POMPUseq_8279
20200506_contig_15723_23_#_12794_#_13753_#_-1_#_ID=4876_23	36	319	TRUE	61.033	61.117	41.701	39.512	32.793	40.205	49.514	39.965	51.474	75.107	66.131	49.582	78.955	79.153	69.76	91.434	75.16	91.852	52.633	54.953	47.723	136.59	130.76	120.36	0.230823	0.522178	None		hypothetical protein		d__Eukaryota;p__Bacillariophyta;c__unclassified Bacillariophyta;o__unclassified Bacillariophyta;f__unclassified Bacillariophyta;g__unclassified Bacillariophyta;s__unclassified Bacillariophyta	POMPUseq_16957
20200429_contig_2487_101_#_105114_#_105830_#_1_#_ID=8819_101	26	238	TRUE	26.579	33.148	28.595	52.932	63.471	67.966	48.715	53.907	55.086	66.058	55.739	54.642	60.965	62.12	54.258	78.372	101.12	96.027	84.931	117.76	82.024	60.879	61.984	61.05	0.243926	0.220607	None	17032020_METABAT_344	Rhodopsin		d__Bacteria;p__Bacteroidota;c__Bacteroidia;o__Flavobacteriales;f__Flavobacteriaceae;g__SCGC-AAA160-P02;s__unclassified SCGC-AAA160-P02	POMPUseq_6537
20200429_contig_278_406_#_414098_#_414490_#_-1_#_ID=9033_406	14	130	TRUE	34.454	32.112	46.467	58.896	52.892	60.307	69.479	69.707	69.535	59.723	49.126	61.725	79.954	80.155	72.666	59.867	83.36	61.582	66.988	78.504	67.111	57.757	57.739	55.817	-0.0809652	0.766425	None	08052020_METABAT_67_1	30S ribosomal protein S8		d__Bacteria;p__Pseudomonadota;c__Alphaproteobacteria;o__Rhodobacterales;f__Rhodobacteraceae;g__Amylibacter;s__Amylibacter sp900197625	POMPUseq_6784
20200507_contig_12152_1_#_139_#_912_#_-1_#_ID=1743_1	28	257	TRUE	13.782	20.718	20.255	64.115	41.256	51.692	78.264	72.495	73.147	65.153	69.91	51.606	79.954	82.159	69.76	57.69	53.296	50.101	90.912	107.94	123.78	43.708	39.059	36.63	-0.429832	0.0837771	None	08052020_METABAT_67_1	Putative cyclohexadienyl dehydratase signal peptide protein		d__Bacteria;p__Pseudomonadota;c__Alphaproteobacteria;o__Rhodobacterales;f__Rhodobacteraceae;g__Amylibacter;s__Amylibacter sp900197625	POMPUseq_22222
20200506_contig_13989_28_#_25274_#_26173_#_1_#_ID=3329_28	30	299	TRUE				27.584	13.752	14.359	44.722	43.683	50.571	28.957	23.618	28.333	76.956	72.14	71.698	77.283	60.128	63.67	78.95	60.841	68.602	92.879	108.68	86.342	-0.78014	0.0639241	None	07052020-am_METABAT_279_1	Porin		d__Bacteria;p__Pseudomonadota;c__Alphaproteobacteria;o__Rhodobacterales;f__Rhodobacteraceae;g__Ascidiaceihabitans;s__unclassified Ascidiaceihabitans	POMPUseq_16538
20200429_contig_2478_3_#_411_#_1334_#_-1_#_ID=8812_3	34	307	TRUE	23.626	25.897	28.595	50.695	46.545	47.863	69.479	73.425	81.275	60.628	54.794	51.606	75.957	71.138	72.666	60.956	97.025	69.933	86.127	94.205	90.973	46.049	42.455	56.689	-0.247982	0.103536	None	22042020_METABAT_94_1	Regulator of protease activity HflC, stomatin/prohibitin superfamily		d__Bacteria;p__Bacteroidota;c__Bacteroidia;o__Flavobacteriales;f__Flavobacteriaceae;g__SCGC-AAA160-P02;s__unclassified SCGC-AAA160-P02	POMPUseq_6516
20200429_contig_14852_119_#_105146_#_106654_#_-1_#_ID=4498_119	54	502	TRUE	154.55	120.16	160.85	42.495	28.562	24.889	63.889	57.624	68.632	67.868	60.463	49.582	82.953	61.118	72.666	77.283	77.893	67.845	32.298	11.776	43.249	13.268	8.491	20.059	0.265414	0.698424	None		hypothetical protein		d__Eukaryota;p__unclassified Eukaryota;c__unclassified Eukaryota;o__unclassified Eukaryota;f__unclassified Eukaryota;g__unclassified Eukaryota;s__unclassified Eukaryota	POMPUseq_2911
20200506_contig_384_1706_#_2005810_#_2006196_#_-1_#_ID=11317_1706	15	128	TRUE	40.361	32.112	45.276	58.896	58.182	53.607	91.84	96.66	98.433	54.294	60.463	59.701	81.953	81.157	83.324	52.248	57.395	67.845	77.754	64.766	79.042	60.879	55.192	61.922	-0.338033	0.163427	None		30S ribosomal protein S9		d__Bacteria;p__Bacteroidota;c__Bacteroidia;o__Flavobacteriales;f__Flavobacteriaceae;g__unclassified Flavobacteriaceae;s__unclassified Flavobacteriaceae	POMPUseq_19559
20200506_contig_13499_6_#_3606_#_6623_#_1_#_ID=2894_6	111	1005	TRUE	12.797	12.431	11.915	58.896	62.413	69.88	66.284	60.413	73.147	59.723	64.241	75.891	64.963	63.122	74.604	54.425	57.395	74.108	59.81	31.402	73.076	60.879	50.097	47.968	0.241006	0.527888	None	22042020_METABAT_94_1	Sortilin N-terminal domain-containing protein	CAZyme	d__Bacteria;p__Bacteroidota;c__Bacteroidia;o__Flavobacteriales;f__Flavobacteriaceae;g__SCGC-AAA160-P02;s__unclassified SCGC-AAA160-P02	POMPUseq_16438
20200429_contig_6888_854_#_982029_#_985160_#_-1_#_ID=12425_854	112	1043	TRUE	65.956	80.799	72.679	45.477	52.892	55.521	47.118	42.754	44.249	46.15	53.849	55.654	53.969	65.126	66.853	90.345	80.627	66.801	52.633	68.691	41.758	70.245	71.324	81.982	0.353628	0.106589	None	17042020_METABAT_54	TonB-dependent receptor	SusC-like	d__Bacteria;p__Bacteroidota;c__Bacteroidia;o__Cytophagales;f__Cyclobacteriaceae;g__UBA4465;s__UBA4465 sp002292365	POMPUseq_9888
20200511_contig_1497_1_#_3_#_986_#_-1_#_ID=3741_1	37	328	TRUE	10.829	9.3229	9.5317	58.15	59.24	53.607	54.305	65.989	68.632	61.533	53.849	70.832	72.958	68.132	65.884	50.071	65.594	56.364	69.38	94.205	86.499	49.171	61.984	49.712	-0.0921292	0.647766	None	13052020_METABAT_380	OmpA-like domain-containing protein		d__Bacteria;p__Bacteroidota;c__Bacteroidia;o__Flavobacteriales;f__Flavobacteriaceae;g__Candidatus Prosiliicoccus;s__unclassified Candidatus Prosiliicoccus	POMPUseq_23652
20200506_contig_10160_36_#_32479_#_34998_#_-1_#_ID=131_36	89	839	TRUE	20.673	15.538	5.9573	55.168	61.355	64.136	30.347	39.965	29.801	35.291	40.623	50.594	59.966	60.116	60.071	85.991	95.659	74.108	95.697	137.38	117.82	171.71	152.84	160.47	0.148747	0.730904	None	06052020-pm_METABAT_374	TonB-dependent receptor	TBDR	d__Bacteria;p__Pseudomonadota;c__Gammaproteobacteria;o__Pseudomonadales;f__Porticoccaceae;g__SAR92;s__SAR92 sp002378645	POMPUseq_15348
20200429_contig_7218_2_#_727_#_2874_#_1_#_ID=12693_2	76	715	TRUE	60.049	51.794	64.339																								NA		hypothetical protein		d__Eukaryota;p__Streptophyta;c__unclassified Streptophyta;o__unclassified Streptophyta;f__unclassified Streptophyta;g__unclassified Streptophyta;s__unclassified Streptophyta	POMPUseq_10052
20200429_contig_9795_131_#_122220_#_123215_#_1_#_ID=14972_131	37	331	TRUE	114.19	123.27	95.317	61.878	48.661	49.778	47.916	33.459	32.51	59.723	59.518	44.523	46.973	35.068	37.787	76.195	54.662	94.983	59.81	60.841	83.516	150.64	150.29	127.33	0.547358	0.0430556	None	10032020_METABAT_221	DNA-directed RNA polymerase subunit alpha		d__Bacteria;p__Pseudomonadota;c__Gammaproteobacteria;o__Pseudomonadales;f__Porticoccaceae;g__SAR92;s__SAR92 sp002685195	POMPUseq_11485
20200429_contig_13133_564_#_654555_#_657290_#_1_#_ID=2899_564	100	911	TRUE	74.815	69.404	53.616	39.512	49.719	45.949	48.715	60.413	54.183	54.294	39.679	45.535	69.96	60.116	62.978	59.867	86.093	59.495	62.203	45.14	49.215	96.782	77.268	69.772	0.0635118	0.832173	None	05052020-pm_METABAT_198	TonB-dependent receptor		d__Bacteria;p__Bacteroidota;c__Bacteroidia;o__Flavobacteriales;f__Flavobacteriaceae;g__CAU-1491;s__unclassified CAU-1491	POMPUseq_1718
20200511_contig_24041_2_#_715_#_2187_#_-1_#_ID=11696_2	52	490	TRUE	6.8909	12.431	9.5317	49.95	50.777	42.119	61.493	67.848	68.632	62.438	56.684	67.796	61.965	76.147	72.666	57.69	65.594	45.926	76.557	92.243	73.076	37.464	40.757	36.63	-0.203557	0.386692	None		hypothetical protein		d__Bacteria;p__unclassified Bacteria;c__unclassified Bacteria;o__unclassified Bacteria;f__unclassified Bacteria;g__unclassified Bacteria;s__unclassified Bacteria	POMPUseq_25129
20200429_contig_9838_39_#_44979_#_46388_#_1_#_ID=15016_39	50	469	TRUE	66.94	72.512	63.148	46.968	78.281	61.265	35.937	36.248	35.219	45.245	40.623	59.701	52.97	59.114	45.538	78.372	61.495	79.326	41.867	54.953	40.267	117.07	108.68	109.02	0.626481	0.0177871	None	20042020_METABAT_280	SusD/RagB family nutrient-binding outer membrane lipoprotein	SusD-like	d__Bacteria;p__Bacteroidota;c__Bacteroidia;o__Flavobacteriales;f__Schleiferiaceae;g__Candidatus Abditibacter;s__Candidatus Abditibacter sp002387615	POMPUseq_11595
20200429_contig_9820_5_#_4151_#_6073_#_-1_#_ID=14999_5	69	640	TRUE	71.862	66.296	50.041	64.86	85.686	79.453	55.104	56.695	69.535	54.294	58.573	52.618	77.955	75.146	69.76	52.248	68.328	57.407	62.203	51.028	46.232	55.415	50.097	60.178	0.210303	0.498125	None	17042020_METABAT_221_1	ATP-dependent zinc metalloprotease FtsH		d__Bacteria;p__Pseudomonadota;c__Alphaproteobacteria;o__Rhodobacterales;f__Rhodobacteraceae;g__Planktomarina;s__unclassified Planktomarina	POMPUseq_11525
20200429_contig_6884_26_#_25715_#_27421_#_1_#_ID=12421_26	62	568	TRUE	20.673	17.61	25.021	33.548	55.008	47.863	45.521	45.542	50.571	39.816	36.844	50.594	66.962	77.149	71.698	77.283	76.527	69.933	89.716	115.79	83.516	71.025	63.683	75.005	-0.217734	0.432733	None	08042020_METABAT_122	SusD/RagB family nutrient-binding outer membrane lipoprotein	SusD-like	d__Bacteria;p__Bacteroidota;c__Bacteroidia;o__Cytophagales;f__Cyclobacteriaceae;g__UBA4465;s__unclassified UBA4465	POMPUseq_9863
20200506_contig_12665_5_#_4380_#_7904_#_-1_#_ID=2158_5	128	1174	TRUE	92.535	78.727	59.573	58.896	53.95	44.034	42.326	55.766	49.668	63.343	69.91	82.975	46.973	52.101	46.507	82.726	92.925	75.151	23.924	33.364	22.37	131.12	152.84	155.24	0.959713	0.0101679	p-value		hypothetical protein	TBDR	d__Bacteria;p__Pseudomonadota;c__unclassified Pseudomonadota;o__unclassified Pseudomonadota;f__unclassified Pseudomonadota;g__unclassified Pseudomonadota;s__unclassified Pseudomonadota	POMPUseq_16237
20200429_contig_10768_14_#_15094_#_17502_#_-1_#_ID=709_14	88	802	TRUE	10.829	10.359	7.1488	64.86	87.802	77.538	74.271	59.483	84.887	56.104	51.015	75.891	58.966	57.111	50.382	71.841	49.196	83.501	58.614	60.841	68.602	61.659	53.493	57.562	0.282029	0.393201	None	13052020_METABAT_380	3-hydroxyacyl-CoA dehydrogenase		d__Bacteria;p__Bacteroidota;c__Bacteroidia;o__Flavobacteriales;f__Flavobacteriaceae;g__Candidatus Prosiliicoccus;s__unclassified Candidatus Prosiliicoccus	POMPUseq_536
20200429_contig_1939_121_#_117359_#_119908_#_-1_#_ID=8393_121	93	849	TRUE	27.564	15.538	25.021	56.659	87.802	70.837	64.687	52.048	49.668	34.386	55.739	61.725	77.955	63.122	63.946	66.398	72.427	51.145	81.342	86.355	80.533	42.147	39.059	41.863	0.0153498	0.966674	None	30042020_METABAT_143	TonB-dependent receptor plug	TBDR	d__Bacteria;p__Bacteroidota;c__Bacteroidia;o__Flavobacteriales;f__Flavobacteriaceae;g__Hel1-33-131;s__unclassified Hel1-33-131	POMPUseq_6081
20200429_contig_278_394_#_406428_#_406847_#_-1_#_ID=9033_394	16	139	TRUE	59.065	59.045	51.233	55.914	46.545	59.35	73.472	74.354	72.244	57.914	66.131	49.582	79.954	58.113	75.573	50.071	46.463	55.32	76.557	88.317	74.568	49.952	60.286	46.224	-0.281619	0.266605	None	08052020_METABAT_67_1	50S ribosomal protein L17		d__Bacteria;p__Pseudomonadota;c__Alphaproteobacteria;o__Rhodobacterales;f__Rhodobacteraceae;g__Amylibacter;s__Amylibacter sp900197625	POMPUseq_6774
20200506_contig_12130_110_#_152189_#_165973_#_1_#_ID=1683_110	488	4594	TRUE	58.08	51.794	40.51	50.695	94.149	83.282	55.104	44.612	38.831	114.02	114.31	129.52	58.966	54.105	59.102	151.3	127.09	90.808	17.943	17.663	16.405	117.86	101.89	107.27	1.69862	0.00232947	Both		hypothetical protein		d__Archaea;p__Thermoplasmatota;c__Poseidoniia;o__Poseidoniales;f__unclassified Poseidoniales;g__unclassified Poseidoniales;s__unclassified Poseidoniales	POMPUseq_16141
20200429_contig_16596_216_#_201534_#_201824_#_1_#_ID=6247_216	10	96	TRUE	58.08	56.974	46.467	91.699	68.76	56.478	59.896	52.048	54.183	54.294	99.196	83.987	47.973	51.099	51.351	97.964	86.093	92.895	43.063	37.29	62.637	98.343	102.74	88.959	0.839827	0.00489327	p-value	08052020_METABAT_67_1	DNA-binding protein HU, form N		d__Bacteria;p__Pseudomonadota;c__Alphaproteobacteria;o__Rhodobacterales;f__Rhodobacteraceae;g__Amylibacter;s__Amylibacter sp900197625	POMPUseq_4085
20200429_contig_1752_5_#_4050_#_6239_#_1_#_ID=7143_5	79	729	TRUE	64.971	60.081	48.85	120.03	112.13	107.21	76.666	63.201	60.504	66.963	57.628	61.725	41.976	50.097	42.631	43.54	54.662	69.933	53.829	29.439	49.215	60.098	57.739	54.073	0.719807	0.100081	None		Catalase-peroxidase	CAZyme	d__Bacteria;p__Pseudomonadota;c__unclassified Pseudomonadota;o__unclassified Pseudomonadota;f__unclassified Pseudomonadota;g__unclassified Pseudomonadota;s__unclassified Pseudomonadota	POMPUseq_5008
20200429_contig_1963_398_#_395699_#_398188_#_-1_#_ID=8417_398	88	829	TRUE	43.314	38.328	30.978	64.86	69.818	54.564	72.673	87.366	67.729	51.579	50.071	51.606	81.953	83.161	83.324	50.071	62.861	49.057	99.285	92.243	76.059	48.391	50.097	33.142	-0.376496	0.117919	None	07052020-pm_METABAT_111	TonB-dependent receptor		d__Bacteria;p__Pseudomonadota;c__Gammaproteobacteria;o__Pseudomonadales;f__Porticoccaceae;g__SAR92;s__unclassified SAR92	POMPUseq_6165
20200429_contig_6040_30_#_32365_#_33837_#_1_#_ID=11674_30	53	490	TRUE	17.719	23.825	21.446	65.606	72.992	54.564	57.5	73.425	67.729	59.723	49.126	72.856	53.969	64.124	61.04	57.69	54.662	67.845	59.81	60.841	73.076	44.488	45.002	47.096	0.138761	0.616266	None	13052020_METABAT_380	IMP dehydrogenase		d__Bacteria;p__Bacteroidota;c__Bacteroidia;o__Flavobacteriales;f__Flavobacteriaceae;g__Candidatus Prosiliicoccus;s__unclassified Candidatus Prosiliicoccus	POMPUseq_9358
20200429_contig_3891_11_#_7856_#_8626_#_-1_#_ID=9931_11	28	256	TRUE	3.9376	5.1794	5.9573	41.749	33.851	52.649	126.18	79.001	104.75	56.104	56.684	60.713	116.93	120.23	105.61	62.044	62.861	45.926	65.791	74.579	87.99	33.561	40.757	35.758	-0.705264	0.0259627	None	17032020_METABAT_100	SbsA Ig-like domain-containing protein		d__Bacteria;p__Bacteroidota;c__Bacteroidia;o__Flavobacteriales;f__Flavobacteriaceae;g__SCGC-AAA160-P02;s__unclassified SCGC-AAA160-P02	POMPUseq_8059
20200506_scaffold_5405_718_#_776570_#_778762_#_-1_#_ID=15874_718	80	730	TRUE	46.267	43.507	35.744	67.097	116.36	103.38	66.284	79.931	85.79	71.487	58.573	56.666	67.961	72.14	70.729	38.097	39.63	33.401	37.082	74.579	50.706	8.5855	6.7928		0.0534596	0.935228	None		Phosphate transporter		d__Bacteria;p__Bacteroidota;c__Bacteroidia;o__Flavobacteriales;f__Flavobacteriaceae;g__unclassified Flavobacteriaceae;s__unclassified Flavobacteriaceae	POMPUseq_22019
20200506_contig_16501_39_#_40251_#_42221_#_1_#_ID=5592_39	72	656	TRUE	3.9376	6.2153	4.7659	82.007	94.149	89.025	71.076	75.283	88.499	56.104	69.91	63.749	60.965	66.128	53.289	43.54	86.093	64.714	46.652	35.327	44.741	14.049	21.228	19.187	0.46112	0.238461	None	15052020_METABAT_41_1	Acyl-CoA synthetase		d__Bacteria;p__Pseudomonadota;c__Alphaproteobacteria;o__Rhodobacterales;f__Rhodobacteraceae;g__Ascidiaceihabitans;s__unclassified Ascidiaceihabitans	POMPUseq_17125
20200429_contig_16746_490_#_539625_#_540032_#_1_#_ID=6386_490	15	135	TRUE	15.751	20.718	35.744	52.186	44.43	58.393	55.903	71.566	83.081	68.772	54.794	70.832	74.957	77.149	74.604	63.133	83.36	45.926	58.614	74.579	70.094	42.927	45.851	47.096	-0.0727887	0.810452	None	13052020_METABAT_380	50S ribosomal protein L22		d__Bacteria;p__Bacteroidota;c__Bacteroidia;o__Flavobacteriales;f__Flavobacteriaceae;g__Candidatus Prosiliicoccus;s__unclassified Candidatus Prosiliicoccus	POMPUseq_4218
20200506_contig_11245_116_#_110262_#_110882_#_-1_#_ID=952_116	23	206	TRUE	15.751	21.754	25.021	52.186	59.24	78.495	63.889	63.201	74.05	61.533	59.518	56.666	50.971	64.124	78.48	46.805	49.196	79.326	57.418	37.29	67.111	44.488	59.437	51.457	0.157209	0.702727	None	07052020-am_METABAT_273	30S ribosomal protein S4		d__Bacteria;p__Pseudomonadota;c__Alphaproteobacteria;o__Rhodobacterales;f__Rhodobacteraceae;g__Ascidiaceihabitans;s__unclassified Ascidiaceihabitans	POMPUseq_15785
20200429_contig_278_400_#_411296_#_411772_#_-1_#_ID=9033_400	17	158	TRUE	51.189	41.435	48.85	80.516	44.43	62.222	71.875	65.989	81.275	52.484	53.849	65.773	93.946	77.149	91.075	54.425	72.427	43.838	69.38	41.215	74.568	46.83	53.493	54.073	-0.138689	0.725141	None	08052020_METABAT_67_1	50S ribosomal protein L15		d__Bacteria;p__Pseudomonadota;c__Alphaproteobacteria;o__Rhodobacterales;f__Rhodobacteraceae;g__Amylibacter;s__Amylibacter sp900197625	POMPUseq_6780
20200506_contig_2097_241_#_251931_#_254777_#_1_#_ID=9833_241	104	948	TRUE	32.486	23.825	25.021	82.753	71.934	56.478	68.68	71.566	62.31	91.395	88.804	86.01	55.968	48.093	53.289	64.221	60.128	63.67	41.867	43.177	70.094	55.415	55.192	54.073	0.56105	0.0772289	None	13052020_METABAT_169	Translation initiation factor IF-2		d__Bacteria;p__Bacteroidota;c__Bacteroidia;o__Flavobacteriales;f__Flavobacteriaceae;g__SCGC-AAA160-P02;s__unclassified SCGC-AAA160-P02	POMPUseq_18560
20200506_contig_19152_24_#_20410_#_21792_#_-1_#_ID=8075_24	50	460	TRUE	53.158	58.009	42.893	98.408	64.529	61.265	71.875	57.624	69.535	49.77	58.573	40.475	45.974	41.08	60.071	55.513	58.762	53.232	55.026	43.177	76.059	64.781	60.286	68.027	0.23429	0.531934	None	08052020_METABAT_157	F0F1 ATP synthase subunit beta		d__Bacteria;p__Pseudomonadota;c__Gammaproteobacteria;o__Enterobacterales;f__Alteromonadaceae;g__Glaciecola;s__Glaciecola sp002292215	POMPUseq_17771
20200429_contig_10103_12_#_17759_#_19123_#_1_#_ID=96_12	52	454	TRUE	23.626	23.825	30.978	50.695	33.851	40.205	67.083	58.554	62.31	57.914	73.689	59.701	50.971	62.12	60.071	67.487	64.228	63.67	56.222	72.617	79.042	39.025	44.153	51.457	0.00499021	0.988066	None	22042020_METABAT_94_1	Tetratricopeptide repeat-containing protein		d__Bacteria;p__Bacteroidota;c__Bacteroidia;o__Flavobacteriales;f__Flavobacteriaceae;g__SCGC-AAA160-P02;s__unclassified SCGC-AAA160-P02	POMPUseq_58
20200429_scaffold_1933_314_#_343702_#_345075_#_1_#_ID=15172_314	50	457	TRUE	74.815	85.978	94.126	47.713	33.851	50.735	31.146	32.53	46.056	62.438	62.352	70.832	53.969	54.105	38.755	84.903	66.961	79.326	38.279	41.215	26.844	141.27	131.61	149.14	0.798394	0.0107822	p-value	29042020_METABAT_234_1	Energy transducer TonB		d__Bacteria;p__Pseudomonadota;c__Gammaproteobacteria;o__Pseudomonadales;f__OM182;g__UBA9926;s__UBA9926 sp003451575	POMPUseq_12128
20200429_contig_14120_22_#_19663_#_21189_#_1_#_ID=3792_22	56	508	TRUE	58.08	56.974	79.828	44.731	38.083	38.29	58.298	69.707	63.214	38.911	58.573	54.642	68.961	70.136	85.262	46.805	72.427	39.663	64.595	68.691	74.568	24.195	32.266	39.247	-0.369838	0.0920614	None		hypothetical protein		d__Eukaryota;p__Streptophyta;c__Magnoliopsida;o__unclassified Magnoliopsida;f__unclassified Magnoliopsida;g__unclassified Magnoliopsida;s__unclassified Magnoliopsida	POMPUseq_2264
20200429_contig_2481_51_#_51530_#_52957_#_1_#_ID=8816_51	53	475	TRUE	20.673	22.789	25.021	63.369	46.545	40.205	59.896	65.989	64.117	62.438	71.799	80.951	60.965	56.109	60.071	63.133	57.395	50.101	57.418	58.878	62.637	37.464	49.248	39.247	0.130939	0.629527	None	22042020_METABAT_94_1	pyruvate kinase		d__Bacteria;p__Bacteroidota;c__Bacteroidia;o__Flavobacteriales;f__Flavobacteriaceae;g__SCGC-AAA160-P02;s__unclassified SCGC-AAA160-P02	POMPUseq_6527
20200506_scaffold_8485_488_#_476486_#_477679_#_-1_#_ID=15880_488	42	397	TRUE	22.641	20.718	25.021	81.261	61.355	67.008	62.291	72.495	78.565	60.628	52.905	47.559	57.967	66.128	58.133	53.336	71.061	55.32	62.203	58.878	53.689	57.757	56.041	47.096	0.126085	0.699901	None		ADP-forming succinate--CoA ligase subunit beta		d__Bacteria;p__Pseudomonadota;c__Alphaproteobacteria;o__Rhodobacterales;f__Rhodobacteraceae;g__unclassified Rhodobacteraceae;s__unclassified Rhodobacteraceae	POMPUseq_22123
20200429_contig_16970_3_#_4484_#_4855_#_1_#_ID=6595_3	14	123	TRUE	55.127	38.328	64.339	70.824	38.083	44.034	51.909	54.836	58.698	61.533	43.457	56.666	63.963	72.14	55.226	70.752	57.395	69.933	66.988	51.028	55.18	79.611	72.174	70.644	0.113729	0.705491	None	05052020-am_METABAT_211_1	30S ribosomal protein S12		d__Bacteria;p__Pseudomonadota;c__Alphaproteobacteria;o__Rhodobacterales;f__Rhodobacteraceae;g__Planktotalea;s__Planktotalea sp000156115	POMPUseq_4585
20200429_contig_13722_3_#_2463_#_3815_#_1_#_ID=3430_3	50	450	TRUE	5.9065	7.2512	4.7659	64.115	68.76	71.795	67.083	60.413	64.117	51.579	59.518	43.511	64.963	67.13	53.289	51.159	57.395	55.32	58.614	68.691	76.059	33.561	30.568	31.397	0.0273892	0.93687	None	13052020_METABAT_380	Na(+)-translocating NADH-quinone reductase subunit A		d__Bacteria;p__Bacteroidota;c__Bacteroidia;o__Flavobacteriales;f__Flavobacteriaceae;g__Candidatus Prosiliicoccus;s__unclassified Candidatus Prosiliicoccus	POMPUseq_2033
20200429_contig_18553_18_#_19255_#_20178_#_-1_#_ID=8227_18	33	307	TRUE	247.09	232.04	251.4	47.713	38.083	35.419	39.93	43.683	40.637	64.248	58.573	71.844	81.953	61.118	63.946	50.071	66.961	36.532	57.418	72.617	73.076	49.171	53.493	48.84	-0.00254822	0.99563	None		hypothetical protein		d__Eukaryota;p__unclassified Eukaryota;c__unclassified Eukaryota;o__unclassified Eukaryota;f__unclassified Eukaryota;g__unclassified Eukaryota;s__unclassified Eukaryota	POMPUseq_5951
20200506_contig_9057_9_#_5929_#_7026_#_-1_#_ID=15123_9	40	365	TRUE	10.829	13.466	14.298	69.333	39.14	43.077	93.437	38.106	46.056	68.772	108.64	84.998	80.954	91.177	99.795	63.133	57.395	58.451	49.045	92.243	76.059	11.707	13.586	10.466	0.0303528	0.954811	None	08052020_METABAT_67_1	ABC transporter substrate-binding protein		d__Bacteria;p__Pseudomonadota;c__Alphaproteobacteria;o__Rhodobacterales;f__Rhodobacteraceae;g__Amylibacter;s__Amylibacter sp900197625	POMPUseq_20784
20200429_contig_5584_150_#_169739_#_171346_#_-1_#_ID=11289_150	58	535	TRUE	80.722	94.265	82.211	57.405	78.281	83.282	48.715	62.272	60.504	66.963	54.794	65.773	55.968	57.111	58.133	42.451	61.495	38.619	58.614	56.916	47.723	16.39	12.737	18.315	0.269047	0.423578	None	03042020_METABAT_366	Carbohydrate-binding protein SusD	SusD-like	d__Bacteria;p__Bacteroidota;c__Bacteroidia;o__Flavobacteriales;f__Flavobacteriaceae;g__MAG-120531;s__MAG-120531 sp000173115	POMPUseq_9210
20200429_scaffold_16575_374_#_378030_#_379904_#_1_#_ID=15167_374	69	624	TRUE	40.361	42.471	22.638	66.351	70.876	79.453	45.521	53.907	55.086	56.104	60.463	65.773	53.969	61.118	52.32	62.044	71.061	61.582	62.203	58.878	67.111	35.903	35.662	29.653	0.406287	0.0578859	None	08052020_METABAT_67_1	Parvulin-like PPIase		d__Bacteria;p__Pseudomonadota;c__Alphaproteobacteria;o__Rhodobacterales;f__Rhodobacteraceae;g__Amylibacter;s__Amylibacter sp900197625	POMPUseq_11982
20200506_contig_20174_23_#_20085_#_24221_#_-1_#_ID=9014_23	153	1378	TRUE	6.8909	2.0718		57.405	76.165	50.735	55.104	65.06	73.147	46.15	34.01	36.428	70.959	71.138	74.604	56.602	79.26	57.407	81.342	49.065	41.758	118.64	103.59	125.59	-0.073049	0.867433	None	30042020_METABAT_88_1	DNA-directed RNA polymerase subunit beta		d__Bacteria;p__Pseudomonadota;c__Alphaproteobacteria;o__Rhodobacterales;f__Rhodobacteraceae;g__Tateyamaria;s__unclassified Tateyamaria	POMPUseq_18203
20200429_contig_18603_13_#_16625_#_17392_#_-1_#_ID=8280_13	29	255	TRUE	51.189	63.189	55.999	41.749	41.256	48.82	63.889	63.201	60.504	55.199	48.181	44.523	82.953	73.142	71.698	63.133	25.964	64.714	58.614	70.654	71.585	51.513	42.455	40.119	-0.358121	0.260956	None		hypothetical protein		d__Eukaryota;p__Bacillariophyta;c__unclassified Bacillariophyta;o__unclassified Bacillariophyta;f__unclassified Bacillariophyta;g__unclassified Bacillariophyta;s__unclassified Bacillariophyta	POMPUseq_5996
20200511_contig_13256_15_#_16947_#_17291_#_1_#_ID=2393_15	13	114	TRUE	54.143	53.866	72.679	73.806	46.545	67.966	71.875	71.566	71.341	62.438	48.181	48.571	57.967	55.107	69.76	56.602	39.63	69.933	61.007	33.364	52.197	81.952	56.041	54.945	0.108509	0.816477	None	13052020_METABAT_169	30S ribosomal protein S10		d__Bacteria;p__Bacteroidota;c__Bacteroidia;o__Flavobacteriales;f__Flavobacteriaceae;g__SCGC-AAA160-P02;s__unclassified SCGC-AAA160-P02	POMPUseq_23377
20200429_contig_1631_938_#_997655_#_997933_#_-1_#_ID=5946_938	10	92	TRUE	33.47	26.933	33.361	80.516	39.14	46.906	71.076	67.848	74.953	47.96	60.463	53.63	74.957	65.126	60.071	54.425	56.029	58.451	68.184	41.215	71.585	66.342	54.342	47.968	-0.0782219	0.850268	None	13052020_METABAT_169	30S ribosomal protein S19		d__Bacteria;p__Bacteroidota;c__Bacteroidia;o__Flavobacteriales;f__Flavobacteriaceae;g__SCGC-AAA160-P02;s__unclassified SCGC-AAA160-P02	POMPUseq_3894
20200429_contig_1816_4_#_744_#_3326_#_-1_#_ID=7814_4	99	860	TRUE	20.673	20.718	9.5317	61.878	80.397	63.179	64.687	60.413	57.795	58.818	58.573	76.903	47.973	49.095	54.258	56.602	36.897	59.495	39.475	41.215	73.076	60.098	50.097	39.247	0.363094	0.296153	None	17032020_METABAT_100	Phosphoenolpyruvate carboxylase		d__Bacteria;p__Bacteroidota;c__Bacteroidia;o__Flavobacteriales;f__Flavobacteriaceae;g__SCGC-AAA160-P02;s__unclassified SCGC-AAA160-P02	POMPUseq_5645
20200429_contig_12097_112_#_117176_#_119755_#_-1_#_ID=1919_112	95	859	TRUE	96.472	88.05	57.19	3.7276											2.9067												NA		hypothetical protein	CAZyme	d__Eukaryota;p__Streptophyta;c__Magnoliopsida;o__unclassified Magnoliopsida;f__unclassified Magnoliopsida;g__unclassified Magnoliopsida;s__unclassified Magnoliopsida	POMPUseq_1235
20200506_contig_16824_13_#_7703_#_8410_#_-1_#_ID=5893_13	27	235	TRUE	12.797	15.538	19.063	42.495	56.066	55.521	58.298	63.201	54.183	66.963	60.463	71.844	74.957	75.146	67.822	38.097	24.598	58.451	70.576	92.243	107.38	34.342	38.21	32.269	-0.331693	0.340144	None		NIPSNAP domain-containing protein		d__Bacteria;p__Bacteroidota;c__Bacteroidia;o__unclassified Bacteroidia;f__unclassified Bacteroidia;g__unclassified Bacteroidia;s__unclassified Bacteroidia	POMPUseq_17183
20200511_contig_16985_37_#_24116_#_24994_#_1_#_ID=5305_37	33	292	TRUE	71.862	83.906	57.19	41.004	41.256	44.034	34.34	44.612	45.153	63.343	67.076	40.475	56.967	50.097	69.76	95.787	109.32	98.114	14.354	17.663	20.879	257.56	264.92	245.95	1.01908	0.0498348	Fold-change		hypothetical protein		d__Eukaryota;p__Bacillariophyta;c__unclassified Bacillariophyta;o__unclassified Bacillariophyta;f__unclassified Bacillariophyta;g__unclassified Bacillariophyta;s__unclassified Bacillariophyta	POMPUseq_23932
20200429_contig_1851_20_#_20557_#_21558_#_1_#_ID=8185_20	36	333	TRUE	50.205	42.471	61.956	76.788	70.876	69.88	64.687	45.542	45.153	57.914	53.849	72.856	62.964	50.097	62.009	63.133	45.096	37.576	56.222	113.83	104.39	13.268	11.038	11.338	0.0849621	0.840596	None	29042020_METABAT_52_1	C4-dicarboxylate-binding periplasmic protein DctP		d__Bacteria;p__Pseudomonadota;c__Alphaproteobacteria;o__Rhodobacterales;f__Rhodobacteraceae;g__Planktomarina;s__Planktomarina temperata	POMPUseq_5909
20200506_contig_10335_37_#_26201_#_26725_#_1_#_ID=270_37	18	174	TRUE	42.33	34.184	54.807	57.405	42.314	47.863	59.896	61.342	70.438	49.77	53.849	44.523	66.962	62.12	58.133	56.602	56.029	53.232	57.418	54.953	74.568	64.781	74.721	61.922	-0.108535	0.701606	None	05052020-pm_METABAT_198	30S ribosomal protein S5		d__Bacteria;p__Bacteroidota;c__Bacteroidia;o__Flavobacteriales;f__Flavobacteriaceae;g__CAU-1491;s__unclassified CAU-1491	POMPUseq_15402
20200429_contig_12097_11_#_12999_#_14399_#_1_#_ID=1919_11	49	466	TRUE	65.956	56.974	58.382		4.2314					5.4294																	NA		hypothetical protein		d__Eukaryota;p__unclassified Eukaryota;c__unclassified Eukaryota;o__unclassified Eukaryota;f__unclassified Eukaryota;g__unclassified Eukaryota;s__unclassified Eukaryota	POMPUseq_1236
20200429_contig_3182_318_#_339978_#_341471_#_1_#_ID=9341_318	55	497	TRUE	36.423	53.866	42.893	84.244	89.917	89.983	66.284	70.636	75.856	68.772	66.131	69.82	51.97	55.107	45.538	41.363	58.762	66.801	38.279	60.841	49.215	12.488	16.982	24.42	0.489143	0.168892	None	24042020_METABAT_356	RagB/SusD family nutrient uptake outer membrane protein	SusD-like	d__Bacteria;p__Bacteroidota;c__Bacteroidia;o__Flavobacteriales;f__Flavobacteriaceae;g__Polaribacter;s__unclassified Polaribacter	POMPUseq_7054
20200429_contig_17927_16_#_16221_#_17882_#_-1_#_ID=7568_16	57	553	TRUE	182.12	158.49	137.02	84.989	45.488	44.034	49.514	53.907	40.637	59.723	61.407	41.487	34.98	36.07	31.973	74.018	79.26	83.501	25.12	31.402	50.706	179.51	196.99	177.05	0.872828	0.00980942	p-value	10032020_METABAT_221	chaperonin GroEL		d__Bacteria;p__Pseudomonadota;c__Gammaproteobacteria;o__Pseudomonadales;f__Porticoccaceae;g__SAR92;s__SAR92 sp002685195	POMPUseq_5421
20200429_contig_16758_52_#_43556_#_43846_#_-1_#_ID=6398_52	11	96	TRUE	41.345	35.22	39.318	58.15	37.025	37.333	57.5	63.201	71.341	47.96	43.457	45.535	70.959	67.13	63.946	52.248	58.762	54.276	58.614	45.14	86.499	59.318	56.041	61.05	-0.239342	0.398153	None	17032020_METABAT_344	50S ribosomal protein L23		d__Bacteria;p__Bacteroidota;c__Bacteroidia;o__Flavobacteriales;f__Flavobacteriaceae;g__SCGC-AAA160-P02;s__unclassified SCGC-AAA160-P02	POMPUseq_4266
20200506_contig_3160_3_#_4184_#_7342_#_1_#_ID=10810_3	115	1052	TRUE				39.512	56.066	49.778	92.638	81.789	86.693	53.389	55.739	56.666	101.94	98.19	95.92	57.69	43.73	48.013	117.23	84.392	99.921	39.025	28.02	29.653	-0.715227	0.00771965	p-value		Putative outer membrane protein probably involved in nutrient binding	SusC-like	d__Bacteria;p__Bacteroidota;c__Bacteroidia;o__Flavobacteriales;f__Flavobacteriaceae;g__unclassified Flavobacteriaceae;s__unclassified Flavobacteriaceae	POMPUseq_19101
20200429_contig_17921_36_#_30790_#_33642_#_-1_#_ID=7562_36	103	950	TRUE	32.486	24.861	25.021	46.968	66.645	47.863	60.694	64.13	65.923	66.058	47.236	66.784	72.958	86.167	74.604	51.159	73.794	50.101	52.633	80.467	65.62	23.415	22.926	26.164	-0.091795	0.736984	None	30042020_METABAT_142	TonB-dependent receptor plug domain-containing protein	SusC-like	d__Bacteria;p__Bacteroidota;c__Bacteroidia;o__Flavobacteriales;f__Flavobacteriaceae;g__Polaribacter;s__unclassified Polaribacter	POMPUseq_5414
20200429_contig_14212_66_#_57328_#_57753_#_-1_#_ID=3877_66	16	141	TRUE	109.27	93.229	110.81	49.95	35.967	32.547	67.882	67.848	68.632	70.582	68.965	41.487	62.964	63.122	71.698	54.425	58.762	54.276	31.101	39.252	50.706	36.683	35.662	33.142	0.025763	0.960114	None		Photosystem I reaction center subunit II		d__Eukaryota;p__unclassified Eukaryota;c__unclassified Eukaryota;o__unclassified Eukaryota;f__unclassified Eukaryota;g__unclassified Eukaryota;s__unclassified Eukaryota	POMPUseq_2362
20200506_contig_8119_285_#_266384_#_267391_#_-1_#_ID=14355_285	34	335	TRUE				79.025	53.95	56.478	87.048	57.624	62.31	48.865	55.739	70.832	53.969	61.118	61.04	32.655	38.263	42.795	58.614	94.205	82.024	12.488	10.189	13.082	-0.204969	0.595932	None	07052020-am_METABAT_273	Taurine ABC transporter substrate-binding protein		d__Bacteria;p__Pseudomonadota;c__Alphaproteobacteria;o__Rhodobacterales;f__Rhodobacteraceae;g__Ascidiaceihabitans;s__unclassified Ascidiaceihabitans	POMPUseq_20642
20200429_contig_12524_5_#_6432_#_7706_#_1_#_ID=2315_5	46	424	TRUE	39.376	47.651	55.999	59.641	53.95	58.393	71.076	58.554	62.31	47.055	58.573	55.654	49.971	54.105	64.915	57.69	47.829	78.283	63.399	56.916	67.111	39.805	44.153	40.991	0.0946057	0.730904	None	17032020_METABAT_344	Serine hydroxymethyltransferase		d__Bacteria;p__Bacteroidota;c__Bacteroidia;o__Flavobacteriales;f__Flavobacteriaceae;g__SCGC-AAA160-P02;s__unclassified SCGC-AAA160-P02	POMPUseq_1398
20200429_contig_1999_42_#_43006_#_44679_#_1_#_ID=8445_42	64	557	TRUE	10.829	12.431	10.723	51.441	37.025	38.29	57.5	63.201	70.438	63.343	69.91	56.666	63.963	56.109	64.915	51.159	53.296	63.67	77.754	64.766	89.481	43.708	42.455	43.607	-0.156093	0.558494	None	22042020_METABAT_94_1	Hercynine oxygenase		d__Bacteria;p__Bacteroidota;c__Bacteroidia;o__Flavobacteriales;f__Flavobacteriaceae;g__SCGC-AAA160-P02;s__unclassified SCGC-AAA160-P02	POMPUseq_6240
20200429_contig_6887_37_#_43823_#_45409_#_-1_#_ID=12424_37	59	528	TRUE	25.595	31.076	44.084	56.659	60.297	44.991	47.916	48.33	46.056	44.34	43.457	51.606	61.965	56.109	54.258	85.991	80.627	66.801	74.165	94.205	79.042	67.123	69.626	65.411	0.113909	0.653397	None	08042020_METABAT_122	Putative outer membrane protein	SusD-like	d__Bacteria;p__Bacteroidota;c__Bacteroidia;o__Cytophagales;f__Cyclobacteriaceae;g__UBA4465;s__unclassified UBA4465	POMPUseq_9864
20200429_contig_2423_3_#_2076_#_3329_#_1_#_ID=8771_3	46	417	TRUE	55.127	60.081	55.999	72.315	71.934	66.051	50.312	47.401	48.765	60.628	61.407	64.761	68.961	56.109	55.226	58.779	51.929	50.101	52.633	102.06	56.671	33.561	36.511	37.502	0.268821	0.341153	None		Multiple sugar transport system substrate-binding protein		d__Bacteria;p__Pseudomonadota;c__Alphaproteobacteria;o__Rhodobacterales;f__Rhodobacteraceae;g__unclassified Rhodobacteraceae;s__unclassified Rhodobacteraceae	POMPUseq_6381
20200429_scaffold_5750_434_#_617075_#_620008_#_1_#_ID=15188_434	107	977	TRUE	68.909	77.691	55.999							3.6196	2.8342																NA		hypothetical protein		d__Eukaryota;p__unclassified Eukaryota;c__unclassified Eukaryota;o__unclassified Eukaryota;f__unclassified Eukaryota;g__unclassified Eukaryota;s__unclassified Eukaryota	POMPUseq_12457
20200506_pm_contig_24366_37_#_45433_#_47211_#_-1_#_ID=11003_37	63	592	TRUE	136.83	185.42	151.32	97.663	67.702	62.222	36.736	28.812	29.801	74.202	79.357	58.689	19.989	18.035	30.035	50.071	53.296	53.232	21.532	29.439	28.336	79.611	90.005	89.831	1.4845	0.000231114	Both	20052020_METABAT_383_1	chaperonin GroEL		d__Bacteria;p__Pseudomonadota;c__Alphaproteobacteria;o__Puniceispirillales;f__Puniceispirillaceae;g__UBA3439;s__UBA3439 sp002378605	POMPUseq_21384
20200429_scaffold_1096_116_#_123212_#_125542_#_-1_#_ID=15164_116	85	776	TRUE	59.065	62.153	34.552	89.462	104.73	89.025	48.715	61.342	63.214	47.96	58.573	49.582	50.971	53.103	41.662	43.54	69.694	50.101	34.69	33.364	46.232	60.098	66.23	64.539	0.625488	0.10894	None	29042020_METABAT_52_1	ATP-dependent Clp protease ATP-binding subunit ClpA		d__Bacteria;p__Pseudomonadota;c__Alphaproteobacteria;o__Rhodobacterales;f__Rhodobacteraceae;g__Planktomarina;s__Planktomarina temperata	POMPUseq_11776
20200429_contig_1631_461_#_485372_#_485671_#_-1_#_ID=5946_461	12	99	TRUE	31.501	27.969	38.127	54.423	27.504	51.692	84.652	80.86	87.596	60.628	66.131	48.571	78.955	70.136	85.262	56.602	46.463	46.97	56.222	35.327	56.671	55.415	51.795	57.562	-0.269107	0.54567	None	13052020_METABAT_169	30S ribosomal protein S18		d__Bacteria;p__Bacteroidota;c__Bacteroidia;o__Flavobacteriales;f__Flavobacteriaceae;g__SCGC-AAA160-P02;s__unclassified SCGC-AAA160-P02	POMPUseq_3837
20200429_contig_18006_6_#_8766_#_11750_#_-1_#_ID=7652_6	107	994	TRUE	102.38	103.59	73.871	47.713	62.413	49.778	33.542	44.612	34.316	59.723	72.744	51.606	38.978	37.072	38.755	63.133	66.961	67.845	34.69	27.477	20.879	95.221	90.854	84.598	1.00617	0.00181698	Both	29042020_METABAT_234_1	TonB-dependent receptor	TBDR	d__Bacteria;p__Pseudomonadota;c__Gammaproteobacteria;o__Pseudomonadales;f__OM182;g__UBA9926;s__UBA9926 sp003451575	POMPUseq_5530
20200429_contig_10800_7_#_6075_#_6938_#_1_#_ID=741_7	33	287	TRUE	46.267	62.153	45.276	52.186	50.777	44.991	55.903	65.06	55.989	57.914	62.352	44.523	47.973	42.081	55.226	58.779	64.228	61.582	44.26	47.103	46.232	59.318	60.286	61.05	0.300188	0.265563	None	17032020_METABAT_100	DNA-directed RNA polymerase, sigma subunit (sigma70/sigma32)		d__Bacteria;p__Bacteroidota;c__Bacteroidia;o__Flavobacteriales;f__Flavobacteriaceae;g__SCGC-AAA160-P02;s__unclassified SCGC-AAA160-P02	POMPUseq_596
20200507_pm_contig_17476_177_#_128615_#_129829_#_1_#_ID=7024_177	45	404	TRUE	210.66	223.75	262.12	61.133	60.297	57.436	84.652	78.072	73.147	48.865	34.955	53.63	31.982	43.083	37.787	37.009	15.032	35.488	9.5697	31.402	17.896	84.294	76.419	87.215	0.352858	0.658411	None		hypothetical protein		d__unclassified;p__unclassified;c__unclassified;o__unclassified;f__unclassified;g__unclassified;s__unclassified	POMPUseq_22787
20200511_contig_19264_15_#_12791_#_14506_#_-1_#_ID=7282_15	61	571	TRUE				52.932	58.182	55.521	63.889	50.189	47.862	48.865	50.071	56.666	54.969	56.109	59.102	42.451	56.029	70.976	63.399	100.09	82.024	17.951	17.831	37.502	-0.0208558	0.945098	None		Peptide ABC transporter		d__Bacteria;p__Pseudomonadota;c__Alphaproteobacteria;o__Rhodobacterales;f__Rhodobacteraceae;g__unclassified Rhodobacteraceae;s__unclassified Rhodobacteraceae	POMPUseq_24249
20200429_contig_1185_59_#_48721_#_51615_#_1_#_ID=1692_59	107	964	TRUE	24.61	23.825	32.169	59.641	64.529	60.307	26.354	42.754	29.801	60.628	48.181	59.701	59.966	50.097	51.351	63.133	80.627	64.714	40.671	35.327	34.301	100.68	95.948	109.89	0.820265	0.00532956	p-value		putative molibdopterin-dependent oxidoreductase YjgC		d__Bacteria;p__Pseudomonadota;c__Alphaproteobacteria;o__Rhodobacterales;f__Rhodobacteraceae;g__unclassified Rhodobacteraceae;s__unclassified Rhodobacteraceae	POMPUseq_1162
20200429_contig_1228_76_#_82742_#_84067_#_-1_#_ID=2086_76	49	441	TRUE	25.595	29.005	32.169	63.369	64.529	70.837	57.5	68.778	60.504	46.15	48.181	53.63	37.978	58.113	45.538	48.982	69.694	81.414	56.222	41.215	56.671	53.074	56.041	54.945	0.364408	0.233647	None	17042020_METABAT_221_1	citrate synthase		d__Bacteria;p__Pseudomonadota;c__Alphaproteobacteria;o__Rhodobacterales;f__Rhodobacteraceae;g__Planktomarina;s__unclassified Planktomarina	POMPUseq_1298
20200511_contig_1454_3_#_1479_#_2249_#_1_#_ID=3400_3	28	256	TRUE	32.486	21.754	20.255	39.512	52.892	54.564	48.715	55.766	48.765	55.199	57.628	33.392	56.967	46.089	47.475	56.602	84.726	72.02	87.323	60.841	64.128	70.245	78.966	88.087	0.138687	0.638102	None	08052020_METABAT_67_1	Bacteriorhodopsin		d__Bacteria;p__Pseudomonadota;c__Alphaproteobacteria;o__Rhodobacterales;f__Rhodobacteraceae;g__Amylibacter;s__Amylibacter sp900197625	POMPUseq_23557
20200511_contig_21767_325_#_347625_#_350240_#_1_#_ID=9530_325	94	871	TRUE	65.956	50.758	46.467	52.932	51.835	46.906	43.125	41.824	39.734	49.77	48.181	44.523	57.967	64.124	64.915	46.805	60.128	69.933	86.127	84.392	80.533	100.68	106.14	111.63	-0.0254033	0.940902	None	15052020_METABAT_354	TonB-dependent receptor	TBDR	d__Bacteria;p__Pseudomonadota;c__Gammaproteobacteria;o__Enterobacterales;f__Alteromonadaceae;g__Paraglaciecola;s__unclassified Paraglaciecola	POMPUseq_24674
20200506_contig_19836_3_#_824_#_2212_#_-1_#_ID=8704_3	49	462	TRUE	16.735	25.897	13.106	71.57	66.645	59.35	63.09	70.636	60.504	63.343	67.076	73.868	50.971	54.105	41.662	56.602	62.861	39.663	69.38	49.065	53.689	21.854	28.869	27.037	0.31362	0.290917	None	08052020_METABAT_67_1	Ammonium transporter family protein		d__Bacteria;p__Pseudomonadota;c__Alphaproteobacteria;o__Rhodobacterales;f__Rhodobacteraceae;g__Amylibacter;s__Amylibacter sp900197625	POMPUseq_18079
20200429_contig_16989_24_#_24742_#_25836_#_1_#_ID=6615_24	39	364	TRUE	10.829	9.3229	11.915	55.914	48.661	50.735	63.09	45.542	48.765	44.34	59.518	54.642	61.965	81.157	65.884	80.549	98.392	66.801	75.361	107.94	116.33	35.122	40.757	53.201	-0.042656	0.869011	None	08052020_METABAT_67_1	C4-dicarboxylate ABC transporter substrate-binding protein		d__Bacteria;p__Pseudomonadota;c__Alphaproteobacteria;o__Rhodobacterales;f__Rhodobacteraceae;g__Amylibacter;s__Amylibacter sp900197625	POMPUseq_4622
20200429_contig_13133_272_#_315923_#_318808_#_-1_#_ID=2899_272	103	961	TRUE	86.628	85.978	59.573	46.968	52.892	46.906	42.326	47.401	55.989	50.674	40.623	55.654	57.967	49.095	60.071	67.487	54.662	69.933	51.437	45.14	38.775	75.708	74.721	83.726	0.296647	0.230199	None	05052020-pm_METABAT_198	TonB-dependent receptor	TBDR	d__Bacteria;p__Bacteroidota;c__Bacteroidia;o__Flavobacteriales;f__Flavobacteriaceae;g__CAU-1491;s__unclassified CAU-1491	POMPUseq_1692
20200511_contig_21803_10_#_3883_#_4854_#_1_#_ID=9567_10	34	323	TRUE				47.713	38.083	49.778	55.104	51.118	59.601	50.674	40.623	44.523	60.965	55.107	52.32	62.044	83.36	62.626	52.633	86.355	77.55	75.708	76.419	66.283	-0.0309047	0.88869	None		Phage major capsid protein		d__unclassified;p__unclassified;c__unclassified;o__unclassified;f__unclassified;g__unclassified;s__unclassified	POMPUseq_24698
20200506_contig_14313_50_#_47758_#_48759_#_-1_#_ID=3626_50	36	333	TRUE	31.501	29.005	32.169	73.806	46.545	36.376	66.284	42.754	48.765	45.245	68.965	59.701	67.961	62.12	72.666	83.814	57.395	59.495	52.633	72.617	85.007	26.537	31.417	20.059	0.0697491	0.852362	None		TRAP-T family transporter, periplasmic binding protein		d__Bacteria;p__Pseudomonadota;c__unclassified Pseudomonadota;o__unclassified Pseudomonadota;f__unclassified Pseudomonadota;g__unclassified Pseudomonadota;s__unclassified Pseudomonadota	POMPUseq_16606
20200506_contig_12684_34_#_32972_#_34510_#_1_#_ID=2176_34	55	512	TRUE	16.735	17.61	29.787	52.186	49.719	46.906	39.93	54.836	47.862	42.53	44.402	48.571	57.967	55.107	59.102	63.133	69.694	58.451	55.026	60.841	59.654	89.757	89.156	99.425	0.134973	0.514273	None	30042020_METABAT_88_1	F0F1 ATP synthase subunit alpha		d__Bacteria;p__Pseudomonadota;c__Alphaproteobacteria;o__Rhodobacterales;f__Rhodobacteraceae;g__Tateyamaria;s__unclassified Tateyamaria	POMPUseq_16279
20200507_pm_contig_787_242_#_235773_#_237596_#_1_#_ID=12903_242	67	607	TRUE	42.33	51.794	40.51	62.624	63.471	62.222	51.909	60.413	61.407	52.484	54.794	51.606	50.971	69.134	47.475	58.779	77.893	62.626	55.026	64.766	58.163	49.952	48.399	47.096	0.259098	0.238588	None	29042020_METABAT_52_1	hypothetical protein		d__Bacteria;p__Pseudomonadota;c__Alphaproteobacteria;o__Rhodobacterales;f__Rhodobacteraceae;g__Planktomarina;s__Planktomarina temperata	POMPUseq_22944
20200429_contig_3249_320_#_306262_#_308157_#_-1_#_ID=9390_320	68	631	TRUE	43.314	29.005	30.978	82.753	75.107	56.478	67.083	76.213	51.474	58.818	62.352	61.725	34.98	46.089	38.755	53.336	46.463	62.626	31.101	23.551	52.197	62.44	72.174	78.493	0.663296	0.103414	None	13052020_METABAT_380	molecular chaperone DnaK		d__Bacteria;p__Bacteroidota;c__Bacteroidia;o__Flavobacteriales;f__Flavobacteriaceae;g__Candidatus Prosiliicoccus;s__unclassified Candidatus Prosiliicoccus	POMPUseq_7337
20200429_contig_5572_44_#_45484_#_48891_#_-1_#_ID=11280_44	130	1135	TRUE	18.704	32.112	14.298	58.896	77.223	78.495	57.5	59.483	61.407	51.579	71.799	62.737	51.97	55.107	59.102	32.655	54.662	56.364	39.475	15.701	52.197	54.635	51.795	41.863	0.503861	0.304247	None	13052020_METABAT_169	isoleucine--tRNA ligase		d__Bacteria;p__Bacteroidota;c__Bacteroidia;o__Flavobacteriales;f__Flavobacteriaceae;g__SCGC-AAA160-P02;s__unclassified SCGC-AAA160-P02	POMPUseq_9200
20200429_contig_3316_26_#_16300_#_17079_#_1_#_ID=9448_26	29	259	TRUE	16.735	16.574	20.255	46.968	47.603	49.778	74.271	71.566	67.729	56.104	44.402	48.571	84.951	104.2	93.982	46.805	73.794	58.451	96.893	107.94	104.39	53.074	38.21	43.607	-0.581617	0.00396005	p-value	22042020_METABAT_94_1	ABM domain-containing protein		d__Bacteria;p__Bacteroidota;c__Bacteroidia;o__Flavobacteriales;f__Flavobacteriaceae;g__SCGC-AAA160-P02;s__unclassified SCGC-AAA160-P02	POMPUseq_7438
20200429_contig_5760_52_#_52405_#_55068_#_-1_#_ID=11439_52	95	887	TRUE	99.426	118.09	101.27	43.986	50.777	51.692	41.528	40.895	40.637	46.15	45.347	57.677	55.968	54.105	51.351	85.991	87.459	70.976	32.298	54.953	23.862	167.03	167.27	163.09	0.634255	0.0363155	None	10032020_METABAT_221	TonB-dependent receptor		d__Bacteria;p__Pseudomonadota;c__Gammaproteobacteria;o__Pseudomonadales;f__Porticoccaceae;g__SAR92;s__SAR92 sp002685195	POMPUseq_9270
20200506_pm_contig_17683_1_#_2_#_1315_#_-1_#_ID=5552_1	47	438	TRUE	41.345	53.866	50.041	40.258	52.892	58.393	52.708	70.636	78.565	76.916	38.734	47.559	54.969	60.116	66.853	38.097	76.527	61.582	68.184	43.177	67.111	36.683	41.606	54.945	-0.0374937	0.931704	None		chaperonin GroEL		d__Bacteria;p__Cyanobacteriota;c__Cyanobacteriia;o__PCC-6307;f__Cyanobiaceae;g__unclassified Cyanobiaceae;s__unclassified Cyanobiaceae	POMPUseq_21198
20200511_contig_4078_1_#_1_#_1029_#_1_#_ID=14115_1	37	342	TRUE	49.221	41.435	51.233	79.025	47.603	55.521	57.5	44.612	47.862	50.674	63.297	64.761	65.962	83.161	62.009	52.248	62.861	53.232	64.595	113.83	89.481	28.098	23.775	30.525	-0.0201525	0.955825	None	15042020_METABAT_235_1	TRAP-type C4-dicarboxylate transport system, periplasmic component		d__Bacteria;p__Pseudomonadota;c__Alphaproteobacteria;o__Rhodobacterales;f__Rhodobacteraceae;g__Planktomarina;s__unclassified Planktomarina	POMPUseq_25685
20200429_contig_5420_174_#_196511_#_200383_#_1_#_ID=11150_174	146	1290	TRUE	49.221	54.902	52.424	55.168	81.454	79.453	48.715	43.683	36.122	48.865	53.849	42.499	59.966	61.118	56.195	39.186	31.431	34.444	66.988	78.504	46.232	59.318	58.588	80.237	0.0545982	0.917506	None	17042020_METABAT_54	DNA-directed RNA polymerase subunit beta		d__Bacteria;p__Bacteroidota;c__Bacteroidia;o__Cytophagales;f__Cyclobacteriaceae;g__UBA4465;s__UBA4465 sp002292365	POMPUseq_9091
20200429_contig_17170_103_#_100674_#_103853_#_1_#_ID=6796_103	116	1059	TRUE	20.673	21.754	19.063	76.788	86.744	89.983	69.479	79.001	93.014	41.625	46.292	47.559	64.963	60.116	53.289	58.779	58.762	46.97	55.026	49.065	67.111	39.805	39.059	39.247	0.062699	0.893085	None	11052020_METABAT_122	TonB-dependent receptor	SusC-like	d__Bacteria;p__Bacteroidota;c__Bacteroidia;o__Flavobacteriales;f__Flavobacteriaceae;g__Polaribacter;s__unclassified Polaribacter	POMPUseq_4758
20200429_contig_5279_72_#_94364_#_94858_#_-1_#_ID=11026_72	19	164	TRUE	89.581	81.835	102.47	43.24		48.82		50.189	47.862	51.579	52.905	57.677	57.967	54.105	57.164	60.956	73.794	40.707	61.007			41.366	49.248		0.0350153	0.922295	None		50S ribosomal protein L16		d__Eukaryota;p__unclassified Eukaryota;c__unclassified Eukaryota;o__unclassified Eukaryota;f__unclassified Eukaryota;g__unclassified Eukaryota;s__unclassified Eukaryota	POMPUseq_9022
20200429_contig_2555_55_#_36300_#_38405_#_-1_#_ID=8867_55	72	701	TRUE	49.221	54.902	47.659	41.749	61.355	67.008	41.528	67.848	52.377	60.628	63.297	77.915	65.962	53.103	39.724	58.779	60.128	36.532	49.045	90.28	59.654	37.464	28.02	27.037	0.218275	0.483227	None	27042020_METABAT_120	sodium-translocating pyrophosphatase		d__Bacteria;p__Pseudomonadota;c__Alphaproteobacteria;o__Pelagibacterales;f__Pelagibacteraceae;g__Pelagibacter;s__unclassified Pelagibacter	POMPUseq_6584
20200429_contig_18038_6_#_4227_#_6038_#_-1_#_ID=7684_6	67	603	TRUE	9.8441	12.431	23.829	39.512	41.256	42.119	71.076	54.836	61.407	46.15	52.905	55.654	55.968	56.109	57.164	48.982	65.594	58.451	83.735	72.617	95.447	28.878	33.964	30.525	-0.239494	0.243717	None		Acyl-CoA-dehydrogenase		d__Bacteria;p__Bacteroidota;c__Bacteroidia;o__Flavobacteriales;f__Flavobacteriaceae;g__unclassified Flavobacteriaceae;s__unclassified Flavobacteriaceae	POMPUseq_5552
20200429_contig_13984_217_#_202826_#_204049_#_-1_#_ID=3673_217	45	407	TRUE	58.08	52.83	48.85	50.695	62.413	54.564	49.514	54.836	40.637	31.671	32.121	18.214	52.97	53.103	46.507	57.69	65.594	57.407	77.754	86.355	152.12	46.83	61.135	61.922	-0.303492	0.450048	None	13052020_METABAT_236	elongation factor Tu		d__Bacteria;p__Pseudomonadota;c__Gammaproteobacteria;o__Pseudomonadales;f__Porticoccaceae;g__SAR92;s__unclassified SAR92	POMPUseq_2188
20200429_contig_7075_363_#_393000_#_396140_#_-1_#_ID=12589_363	115	1046	TRUE	37.408	46.615	65.53	52.932	53.95	53.607	47.118	59.483	57.795	29.862	33.065	51.606	89.949	80.155	84.293	60.956	57.395	41.751	88.519	102.06	74.568	36.683	37.36	33.142	-0.465274	0.0746365	None		Putative outer membrane receptor protein	SusC-like	d__Bacteria;p__Bacteroidota;c__Bacteroidia;o__unclassified Bacteroidia;f__unclassified Bacteroidia;g__unclassified Bacteroidia;s__unclassified Bacteroidia	POMPUseq_9977
20200429_contig_1118_48_#_36095_#_40186_#_-1_#_ID=1090_48	152	1363	TRUE	126.99	124.31	107.23	128.23	136.46	124.44	38.333	41.824	37.025	114.02	111.48	130.53	35.979	34.066	33.911	39.186	66.961	37.576	20.336	15.701	13.422	64.781	59.437	47.968	1.85729	0.00332824	Both	13052020_METABAT_223	DNA-directed RNA polymerase subunit beta		d__Bacteria;p__Pseudomonadota;c__Alphaproteobacteria;o__Pelagibacterales;f__Pelagibacteraceae;g__Pelagibacter;s__unclassified Pelagibacter	POMPUseq_845
20200429_contig_14857_23_#_22901_#_23368_#_1_#_ID=4503_23	17	155	TRUE	63.002	73.548	70.296	20.875	32.793	31.59	85.451	79.931	78.565	61.533	61.407	47.559	89.949	78.151	93.013	30.478	19.132	28.182	59.81	17.663	20.879	27.317	24.624	14.826	-0.58283	0.401815	None		hypothetical protein		d__Eukaryota;p__unclassified Eukaryota;c__unclassified Eukaryota;o__unclassified Eukaryota;f__unclassified Eukaryota;g__unclassified Eukaryota;s__unclassified Eukaryota	POMPUseq_2949
20200429_contig_10813_19_#_17176_#_19956_#_1_#_ID=753_19	101	926	TRUE	189.99	199.93	146.55	52.186	43.372	59.35	36.736	41.824	30.704	36.196	48.181	40.475	37.978	51.099	50.382	76.195	66.961	60.539	49.045	54.953	55.18	95.221	102.74	104.66	0.418857	0.0742995	None	27042020_METABAT_166	TonB-dependent receptor	TBDR	d__Bacteria;p__Pseudomonadota;c__Gammaproteobacteria;o__Pseudomonadales;f__Porticoccaceae;g__SAR92;s__unclassified SAR92	POMPUseq_602
20200429_contig_14013_21_#_17446_#_18990_#_-1_#_ID=3699_21	55	514	TRUE	85.644	82.871	90.551	58.896	37.025	43.077	31.146	30.671	28.898	28.052	48.181	27.321	35.979	28.054	33.911	65.31	65.594	73.064	40.671	60.841	87.99	135.03	137.55	151.75	0.452822	0.123351	None	06052020-pm_METABAT_374	F0F1 ATP synthase subunit alpha		d__Bacteria;p__Pseudomonadota;c__Gammaproteobacteria;o__Pseudomonadales;f__Porticoccaceae;g__SAR92;s__SAR92 sp002378645	POMPUseq_2214
20200429_contig_10783_67_#_64929_#_67598_#_-1_#_ID=722_67	97	889	TRUE	24.61	29.005	13.106	67.097	56.066	54.564	59.097	65.989	68.632	42.53	43.457	49.582	73.958	78.151	70.729	46.805	68.328	52.188	55.026	58.878	49.215	36.683	28.02	40.119	-0.088749	0.793711	None	11052020_METABAT_122	TonB-dependent receptor		d__Bacteria;p__Bacteroidota;c__Bacteroidia;o__Flavobacteriales;f__Flavobacteriaceae;g__Polaribacter;s__unclassified Polaribacter	POMPUseq_584
20200429_contig_13162_26_#_27250_#_29691_#_-1_#_ID=2926_26	85	813	TRUE	64.971	70.44	83.402	39.512	52.892	51.692	46.319	46.471	54.183	49.77	46.292	52.618	61.965	59.114	62.009	70.752	51.929	57.407	53.829	102.06	85.007	24.976	30.568	33.142	-0.0541673	0.833045	None		hypothetical protein		d__Eukaryota;p__unclassified Eukaryota;c__unclassified Eukaryota;o__unclassified Eukaryota;f__unclassified Eukaryota;g__unclassified Eukaryota;s__unclassified Eukaryota	POMPUseq_1776
20200506_contig_2159_4_#_2432_#_3364_#_1_#_ID=10141_4	36	310	TRUE	9.8441	9.3229	10.723	41.004	29.62	40.205	44.722	52.048	50.571	55.199	61.407	55.654	68.961	73.142	62.009	54.425	62.861	67.845	111.25	143.27	134.22	42.147	42.455	42.735	-0.391945	0.151041	None	04052020_METABAT_78	Nuclear transport factor 2 family protein		d__Bacteria;p__Pseudomonadota;c__Gammaproteobacteria;o__Pseudomonadales;f__Moraxellaceae;g__Acinetobacter;s__Acinetobacter johnsonii	POMPUseq_18769
20200429_contig_3249_224_#_207673_#_208131_#_-1_#_ID=9390_224	17	152	TRUE	14.766	17.61	17.872	53.677	40.198	43.077	71.875	57.624	64.117	57.914	41.568	42.499	66.962	60.116	78.48	55.513	40.997	53.232	59.81	52.99	62.637	43.708	45.002	50.584	-0.242001	0.397443	None	13052020_METABAT_380	50S ribosomal protein L9		d__Bacteria;p__Bacteroidota;c__Bacteroidia;o__Flavobacteriales;f__Flavobacteriaceae;g__Candidatus Prosiliicoccus;s__unclassified Candidatus Prosiliicoccus	POMPUseq_7331
20200429_contig_2652_136_#_138216_#_139079_#_1_#_ID=8946_136	31	287	TRUE	11.813	11.395	8.3402	54.423	58.182	49.778	59.896	69.707	64.117	43.435	45.347	44.523	60.965	66.128	56.195	41.363	60.128	52.188	53.829	70.654	77.55	34.342	33.964	40.119	-0.182448	0.446413	None		ATP synthase F1 subunit gamma		d__Bacteria;p__Bacteroidota;c__Bacteroidia;o__Flavobacteriales;f__Flavobacteriaceae;g__unclassified Flavobacteriaceae;s__unclassified Flavobacteriaceae	POMPUseq_6666
20200506_pm_contig_5485_3_#_2465_#_4993_#_-1_#_ID=16065_3	95	842	TRUE	5.9065		3.5744	50.695	63.471	58.393	62.291	72.495	74.953	59.723	52.905	52.618	74.957	66.128	57.164	48.982	79.26	45.926	51.437	45.14	65.62	15.61	18.68	21.804	0.0315627	0.939072	None	13052020_METABAT_380	DNA topoisomerase 1		d__Bacteria;p__Bacteroidota;c__Bacteroidia;o__Flavobacteriales;f__Flavobacteriaceae;g__Candidatus Prosiliicoccus;s__unclassified Candidatus Prosiliicoccus	POMPUseq_21675
20200429_contig_16596_197_#_185371_#_185730_#_-1_#_ID=6247_197	13	119	TRUE	24.61	26.933	32.169	58.15	26.446	39.248	55.903	68.778	70.438	39.816	37.789	43.511	76.956	69.134	57.164	45.717	61.495	38.619	68.184	56.916	59.654	53.854	51.795	51.457	-0.422044	0.0826168	None	08052020_METABAT_67_1	50S ribosomal protein L20		d__Bacteria;p__Pseudomonadota;c__Alphaproteobacteria;o__Rhodobacterales;f__Rhodobacteraceae;g__Amylibacter;s__Amylibacter sp900197625	POMPUseq_4084
20200505_contig_16185_17_#_14456_#_15631_#_-1_#_ID=5665_17	43	391	TRUE	28.548			38.021	46.545	44.991	44.722	53.907	53.28	41.625	30.231	34.404	45.974	47.091	55.226	53.336	69.694	73.064	70.576	72.617	82.024	52.293	53.493	61.922	-0.123354	0.636994	None	07052020-am_METABAT_273	elongation factor Tu		d__Bacteria;p__Pseudomonadota;c__Alphaproteobacteria;o__Rhodobacterales;f__Rhodobacteraceae;g__Ascidiaceihabitans;s__unclassified Ascidiaceihabitans	POMPUseq_13648
20200429_contig_5696_17_#_15816_#_16661_#_1_#_ID=11383_17	31	281	TRUE	19.688	24.861	25.021	48.459	49.719	36.376	55.104	61.342	60.504	47.96	52.905	52.618	57.967	68.132	60.071	56.602	54.662	59.495	61.007	68.691	43.249	35.122	50.946	50.584	-0.0393291	0.88367	None	22042020_METABAT_94_1	OmpA-like domain-containing protein		d__Bacteria;p__Bacteroidota;c__Bacteroidia;o__Flavobacteriales;f__Flavobacteriaceae;g__SCGC-AAA160-P02;s__unclassified SCGC-AAA160-P02	POMPUseq_9242
20200429_contig_7257_53_#_55045_#_57234_#_1_#_ID=12731_53	80	729	TRUE	5.9065	9.3229	9.5317	46.222	50.777	50.735	63.889	59.483	71.341	45.245	52.905	52.618	63.963	61.118	69.76	65.31	47.829	60.539	58.614	64.766	80.533	21.854	38.21	30.525	-0.146552	0.577063	None	22042020_METABAT_94_1	Catalase-peroxidase	CAZyme	d__Bacteria;p__Bacteroidota;c__Bacteroidia;o__Flavobacteriales;f__Flavobacteriaceae;g__SCGC-AAA160-P02;s__unclassified SCGC-AAA160-P02	POMPUseq_10072
20200429_contig_17757_27_#_20807_#_22234_#_1_#_ID=7393_27	53	475	TRUE	270.71	249.65	257.36	55.914	65.587	62.222	31.146	29.742	27.092	76.916	81.246	44.523	42.975	40.078	39.724	52.248	51.929	53.232	51.437	19.626	53.689	53.854	55.192	47.968	0.922005	0.0136632	p-value		hypothetical protein		d__Eukaryota;p__Chlorophyta;c__unclassified Chlorophyta;o__unclassified Chlorophyta;f__unclassified Chlorophyta;g__unclassified Chlorophyta;s__unclassified Chlorophyta	POMPUseq_5328
20200429_contig_17127_9_#_9091_#_9873_#_1_#_ID=6754_9	30	260	TRUE	35.439	30.041	26.212	68.588	40.198	54.564	54.305	46.471	47.862	62.438	64.241	68.808	42.975	40.078	49.413	59.867	76.527	69.933	32.298	51.028	46.232	61.659	61.984	60.178	0.640189	0.0125004	p-value	13052020_METABAT_380	Zinc ribbon domain protein		d__Bacteria;p__Bacteroidota;c__Bacteroidia;o__Flavobacteriales;f__Flavobacteriaceae;g__Candidatus Prosiliicoccus;s__unclassified Candidatus Prosiliicoccus	POMPUseq_4738
20200505_contig_16659_5_#_2785_#_5541_#_-1_#_ID=6082_5	102	918	TRUE	30.517	29.005	15.489	53.677	82.512	64.136	81.458	77.142	81.275	31.671	34.955	51.606	91.947	76.147	68.791	29.389	27.331	17.744	72.969	76.542	50.706	2.3415			-0.728767	0.11536	None	29042020_METABAT_288	TonB-dependent receptor	TBDR	d__Bacteria;p__Bacteroidota;c__Bacteroidia;o__Flavobacteriales;f__Flavobacteriaceae;g__Polaribacter;s__unclassified Polaribacter	POMPUseq_13693
20200429_contig_3789_56_#_47655_#_48476_#_-1_#_ID=9854_56	29	273	TRUE	37.408	40.399	47.659	68.588	46.545	57.436	60.694	58.554	55.989	57.914	68.02	62.737	22.987	36.07	34.88	47.894	62.861	57.407	52.633	31.402	77.55	50.732	52.644	52.329	0.564903	0.101977	None	17032020_METABAT_344	translation elongation factor Ts		d__Bacteria;p__Bacteroidota;c__Bacteroidia;o__Flavobacteriales;f__Flavobacteriaceae;g__SCGC-AAA160-P02;s__unclassified SCGC-AAA160-P02	POMPUseq_8017
20200511_contig_13643_27_#_17168_#_20047_#_-1_#_ID=2687_27	104	959	TRUE	37.408	40.399	35.744	55.914	61.355	51.692	87.048	60.413	83.984	54.294	69.91	54.642	48.972	68.132	59.102	52.248	45.096	54.276	41.867	52.99	25.353	46.049	44.153	39.247	0.179661	0.709203	None	17032020_METABAT_344	TonB-dependent receptor	TBDR	d__Bacteria;p__Bacteroidota;c__Bacteroidia;o__Flavobacteriales;f__Flavobacteriaceae;g__SCGC-AAA160-P02;s__unclassified SCGC-AAA160-P02	POMPUseq_23422
20200429_contig_16077_3_#_2875_#_4098_#_1_#_ID=5701_3	44	407	TRUE	80.722	77.691	79.828	53.677	48.661	37.333	54.305	44.612	36.122	34.386	50.071	24.285	47.973	43.083	51.351	45.717	65.594	54.276	57.418	47.103	71.585	54.635	73.872	89.831	0.0263868	0.945913	None	29042020_METABAT_232	elongation factor Tu		d__Bacteria;p__Pseudomonadota;c__Gammaproteobacteria;o__Pseudomonadales;f__Porticoccaceae;g__SAR92;s__unclassified SAR92	POMPUseq_3690
20200429_contig_278_405_#_413555_#_414088_#_-1_#_ID=9033_405	19	177	TRUE	34.454	32.112	33.361	70.079	57.124	61.265	50.312	63.201	65.923	46.15	53.849	48.571	50.971	53.103	60.071	53.336	69.694	53.232	25.12	33.364	34.301	52.293	52.644	51.457	0.472819	0.200266	None	08052020_METABAT_67_1	50S ribosomal protein L6		d__Bacteria;p__Pseudomonadota;c__Alphaproteobacteria;o__Rhodobacterales;f__Rhodobacteraceae;g__Amylibacter;s__Amylibacter sp900197625	POMPUseq_6783
20200507_contig_11496_18_#_18327_#_19481_#_1_#_ID=1214_18	41	384	TRUE	32.486	25.897	34.552	50.695	41.256	39.248	52.708	46.471	38.831	38.911	51.015	47.559	66.962	66.128	72.666	79.46	76.527	52.188	63.399	109.91	90.973	63.22	67.928	65.411	-0.144911	0.591672	None	15052020_METABAT_381	TRAP transporter periplasmatic solute-binding protein DctP		d__Bacteria;p__Pseudomonadota;c__Alphaproteobacteria;o__Rhodobacterales;f__Rhodobacteraceae;g__LGRT01;s__LGRT01 sp001642945	POMPUseq_22201
20200506_contig_16090_282_#_291095_#_291715_#_-1_#_ID=5213_282	24	206	TRUE	63.987	56.974	86.977	39.512	47.603	51.692	35.937	40.895	37.928	37.101	33.065	52.618	46.973	56.109	46.507	60.956	56.029	53.232	43.063	39.252	55.18	86.635	83.212	85.47	0.279545	0.256901	None	06052020-pm_METABAT_374	30S ribosomal protein S4		d__Bacteria;p__Pseudomonadota;c__Gammaproteobacteria;o__Pseudomonadales;f__Porticoccaceae;g__SAR92;s__SAR92 sp002378645	POMPUseq_17064
20200429_contig_16746_513_#_552026_#_553312_#_1_#_ID=6386_513	46	428	TRUE	10.829	16.574	20.255	67.097	55.008	52.649	58.298	59.483	55.989	40.72	49.126	51.606	47.973	55.107	48.444	62.044	54.662	45.926	65.791	54.953	70.094	36.683	38.21	40.991	0.0737304	0.814048	None	13052020_METABAT_380	Enolase		d__Bacteria;p__Bacteroidota;c__Bacteroidia;o__Flavobacteriales;f__Flavobacteriaceae;g__Candidatus Prosiliicoccus;s__unclassified Candidatus Prosiliicoccus	POMPUseq_4227
[truncated: 25,431 more rows]
